# Supplementary material for: Functional diversity of sharks and rays is highly vulnerable and supported by unique species and locations worldwide
Source: Nat Commun. 2023 Nov 24;14:7691. doi: 10.1038/s41467-023-43212-3 (PMC10673927; doi:10.1038/s41467-023-43212-3)
Supplement: Supplementary file 4 — Supplementary Data 1 [file 41467_2023_43212_MOESM4_ESM.xlsx]

## Sheet: Dataset
Species	Family	Order	Superorder	habitat	vertical	terrestriality	thermo	feeding	diet	max.length	type of length
Acroteriobatus annulatus	Rhinobatidae	Rhinopristiformes	Batoidea	shelf	benthic	brackish	ecto	macropredator	inverts/fish	140	TL
Acroteriobatus blochii	Rhinobatidae	Rhinopristiformes	Batoidea	shelf	benthic	no	ecto	macropredator	NA	96	TL
Acroteriobatus leucospilus	Rhinobatidae	Rhinopristiformes	Batoidea	shelf	benthic	no	ecto	macropredator	inverts/fish	120	TL
Acroteriobatus ocellatus	Rhinobatidae	Rhinopristiformes	Batoidea	shelf	benthic	no	ecto	macropredator	NA	81	TL
Acroteriobatus salalah	Rhinobatidae	Rhinopristiformes	Batoidea	shelf	benthic	no	ecto	macropredator	NA	78	TL
Acroteriobatus variegatus	Rhinobatidae	Rhinopristiformes	Batoidea	shelf	benthic	no	ecto	macropredator	NA	75	TL
Acroteriobatus zanzibarens	Rhinobatidae	Rhinopristiformes	Batoidea	shelf	benthic	no	ecto	macropredator	NA	75	TL
Aculeola nigra	Etmopteridae	Squaliformes	Selachii	all	benthopelagic	no	ecto	macropredator	inverts/fish	67	TL
Aetobatus flagellum	Myliobatidae	Myliobatiformes	Batoidea	shelf	benthopelagic	brackish	ecto	macropredator	inverts	90	DW
Aetobatus narinari	Myliobatidae	Myliobatiformes	Batoidea	shelf	benthopelagic	brackish	ecto	macropredator	inverts/fish	230	DW
Aetobatus narutobiei	Myliobatidae	Myliobatiformes	Batoidea	all	benthopelagic	brackish	ecto	macropredator	inverts/fish	150	DW
Aetobatus ocellatus	Myliobatidae	Myliobatiformes	Batoidea	all	benthopelagic	brackish	ecto	macropredator	inverts/fish	300	DW
Aetomylaeus asperrimus	Myliobatidae	Myliobatiformes	Batoidea	shelf	benthic	no	ecto	macropredator	inverts	79	DW
Aetomylaeus bovinus	Myliobatidae	Myliobatiformes	Batoidea	shelf	benthopelagic	brackish	ecto	macropredator	inverts	222	DW
Aetomylaeus maculatus	Myliobatidae	Myliobatiformes	Batoidea	shelf	pelagic	brackish	ecto	macropredator	inverts	100	DW
Aetomylaeus milvus	Myliobatidae	Myliobatiformes	Batoidea	shelf	benthopelagic	no	ecto	macropredator	inverts	123	DW
Aetomylaeus nichofii	Myliobatidae	Myliobatiformes	Batoidea	shelf	benthopelagic	no	ecto	macropredator	inverts/fish	72	DW
Aetomylaeus vespertilio	Myliobatidae	Myliobatiformes	Batoidea	shelf	benthopelagic	brackish	ecto	macropredator	NA	300	DW
Alopias pelagicus	Alopiidae	Lamniformes	Selachii	all	pelagic	no	ecto	macropredator	inverts/fish	428	TL
Alopias superciliosus	Alopiidae	Lamniformes	Selachii	all	pelagic	no	ecto	macropredator	inverts/fish	484	TL
Alopias vulpinus	Alopiidae	Lamniformes	Selachii	all	pelagic	no	meso	macropredator	inverts/fish	635	TL
Amblyraja doellojuradoi	Rajidae	Rajiformes	Batoidea	shelf/slope	benthic	no	ecto	macropredator	inverts/fish	69	TL
Amblyraja hyperborea	Rajidae	Rajiformes	Batoidea	all	benthic	no	ecto	macropredator	inverts/fish	112	TL
Amblyraja radiata	Rajidae	Rajiformes	Batoidea	shelf/slope	benthic	no	ecto	macropredator	inverts/fish	111	TL
Anacanthobatis americana	Anacanthobatidae	Rajiformes	Batoidea	shelf/slope	benthic	no	ecto	macropredator	inverts/fish	38	DW
Anacanthobatis folirostris	Anacanthobatidae	Rajiformes	Batoidea	slope	benthic	no	ecto	macropredator	NA	62	TL
Anacanthobatis longirostris	Anacanthobatidae	Rajiformes	Batoidea	slope	benthic	no	ecto	macropredator	NA	75	TL
Anacanthobatis marmorata	Anacanthobatidae	Rajiformes	Batoidea	slope	benthopelagic	no	ecto	macropredator	inverts/fish	29	TL
Anoxypristis cuspidata	Pristidae	Rhinopristiformes	Batoidea	shelf	benthic	brackish	ecto	macropredator	inverts/fish	470	TL
Apristurus albisoma	Scyliorhinidae	Carcharhiniformes	Selachii	slope	benthic	no	ecto	macropredator	inverts	60	TL
Apristurus ampliceps	Scyliorhinidae	Carcharhiniformes	Selachii	shelf/slope	benthic	no	ecto	macropredator	inverts/fish	90	TL
Apristurus aphyodes	Scyliorhinidae	Carcharhiniformes	Selachii	slope	benthic	no	ecto	macropredator	inverts/fish	55	TL
Apristurus australis	Scyliorhinidae	Carcharhiniformes	Selachii	slope	benthic	no	ecto	macropredator	inverts/fish	83	TL
Apristurus breviventralis	Scyliorhinidae	Carcharhiniformes	Selachii	slope	benthic	no	ecto	macropredator	inverts/fish	49	TL
Apristurus brunneus	Scyliorhinidae	Carcharhiniformes	Selachii	shelf/slope	benthopelagic	no	ecto	macropredator	inverts/fish	69	TL
Apristurus bucephalus	Scyliorhinidae	Carcharhiniformes	Selachii	slope	benthic	no	ecto	macropredator	inverts/fish	68	TL
Apristurus canutus	Scyliorhinidae	Carcharhiniformes	Selachii	slope	benthic	no	ecto	macropredator	inverts/fish	46	TL
Apristurus exsanguis	Scyliorhinidae	Carcharhiniformes	Selachii	slope	benthic	no	ecto	macropredator	inverts/fish	91	TL
Apristurus fedorovi	Scyliorhinidae	Carcharhiniformes	Selachii	slope/offshore	benthic	no	ecto	macropredator	inverts/fish	68	TL
Apristurus garricki	Scyliorhinidae	Carcharhiniformes	Selachii	slope/offshore	benthic	no	ecto	macropredator	inverts/fish	85	TL
Apristurus gibbosus	Scyliorhinidae	Carcharhiniformes	Selachii	slope	benthic	no	ecto	macropredator	inverts/fish	57	TL
Apristurus herklotsi	Scyliorhinidae	Carcharhiniformes	Selachii	slope	benthic	no	ecto	macropredator	inverts/fish	52	TL
Apristurus indicus	Scyliorhinidae	Carcharhiniformes	Selachii	slope	benthic	no	ecto	macropredator	inverts/fish	34	TL
Apristurus investigatoris	Scyliorhinidae	Carcharhiniformes	Selachii	slope	benthic	no	ecto	macropredator	inverts/fish	26	TL
Apristurus japonicus	Scyliorhinidae	Carcharhiniformes	Selachii	slope	benthic	no	ecto	macropredator	inverts/fish	71	TL
Apristurus kampae	Scyliorhinidae	Carcharhiniformes	Selachii	shelf/slope	benthic	no	ecto	macropredator	inverts/fish	65	TL
Apristurus laurussonii	Scyliorhinidae	Carcharhiniformes	Selachii	slope	benthic	no	ecto	macropredator	inverts/fish	76	TL
Apristurus longicephalus	Scyliorhinidae	Carcharhiniformes	Selachii	slope/offshore	benthic	no	ecto	macropredator	inverts/fish	60	TL
Apristurus macrorhynchus	Scyliorhinidae	Carcharhiniformes	Selachii	slope	benthic	no	ecto	macropredator	inverts/fish	67	TL
Apristurus macrostomus	Scyliorhinidae	Carcharhiniformes	Selachii	slope	benthic	no	ecto	macropredator	inverts/fish	57	TL
Apristurus manis	Scyliorhinidae	Carcharhiniformes	Selachii	slope	benthic	no	ecto	macropredator	inverts/fish	88	TL
Apristurus melanoasper	Scyliorhinidae	Carcharhiniformes	Selachii	slope	benthopelagic	no	ecto	macropredator	inverts/fish	79	TL
Apristurus microps	Scyliorhinidae	Carcharhiniformes	Selachii	slope	benthopelagic	no	ecto	macropredator	inverts/fish	73	TL
Apristurus micropterygeus	Scyliorhinidae	Carcharhiniformes	Selachii	offshore	benthic	no	ecto	macropredator	inverts/fish	37	TL
Apristurus nakayai	Scyliorhinidae	Carcharhiniformes	Selachii	slope	benthic	no	ecto	macropredator	inverts/fish	68	TL
Apristurus nasutus	Scyliorhinidae	Carcharhiniformes	Selachii	slope	benthic	no	ecto	macropredator	inverts	59	TL
Apristurus parvipinnis	Scyliorhinidae	Carcharhiniformes	Selachii	slope	benthic	no	ecto	macropredator	inverts/fish	59	TL
Apristurus pinguis	Scyliorhinidae	Carcharhiniformes	Selachii	slope/offshore	benthic	no	ecto	macropredator	inverts/fish	84	TL
Apristurus platyrhynchus	Scyliorhinidae	Carcharhiniformes	Selachii	slope	benthic	no	ecto	macropredator	inverts/fish	80	TL
Apristurus profundorum	Scyliorhinidae	Carcharhiniformes	Selachii	slope	benthic	no	ecto	macropredator	inverts/fish	76	TL
Apristurus riveri	Scyliorhinidae	Carcharhiniformes	Selachii	slope	benthic	no	ecto	macropredator	inverts/fish	48	TL
Apristurus saldanha	Scyliorhinidae	Carcharhiniformes	Selachii	slope	benthic	no	ecto	macropredator	inverts/fish	51	TL
Apristurus sibogae	Scyliorhinidae	Carcharhiniformes	Selachii	slope	benthic	no	ecto	macropredator	inverts/fish	21	TL
Apristurus sinensis	Scyliorhinidae	Carcharhiniformes	Selachii	slope	benthic	no	ecto	macropredator	inverts/fish	82	TL
Apristurus spongiceps	Scyliorhinidae	Carcharhiniformes	Selachii	slope	benthic	no	ecto	macropredator	inverts/fish	51	TL
Apristurus stenseni	Scyliorhinidae	Carcharhiniformes	Selachii	slope	benthic	no	ecto	macropredator	inverts/fish	46	TL
Aptychotrema rostrata	Rhinobatidae	Rhinopristiformes	Batoidea	shelf	benthic	brackish	ecto	macropredator	inverts/fish	120	TL
Aptychotrema timorensis	Rhinobatidae	Rhinopristiformes	Batoidea	shelf	benthic	no	ecto	macropredator	NA	58	TL
Aptychotrema vincentiana	Rhinobatidae	Rhinopristiformes	Batoidea	shelf	benthic	no	ecto	macropredator	inverts/fish	84	TL
Arhynchobatis asperrimus	Arhynchobatidae	Rajiformes	Batoidea	shelf/slope	benthic	no	ecto	macropredator	NA	75	TL
Asymbolus analis	Scyliorhinidae	Carcharhiniformes	Selachii	shelf	benthic	no	ecto	macropredator	inverts/fish	61	TL
Asymbolus funebris	Scyliorhinidae	Carcharhiniformes	Selachii	shelf	benthic	no	ecto	macropredator	inverts/fish	44	TL
Asymbolus galacticus	Scyliorhinidae	Carcharhiniformes	Selachii	slope	benthic	no	ecto	macropredator	inverts/fish	48	TL
Asymbolus occiduus	Scyliorhinidae	Carcharhiniformes	Selachii	shelf	benthic	no	ecto	macropredator	inverts/fish	60	TL
Asymbolus pallidus	Scyliorhinidae	Carcharhiniformes	Selachii	shelf	benthic	no	ecto	macropredator	inverts/fish	47	TL
Asymbolus parvus	Scyliorhinidae	Carcharhiniformes	Selachii	shelf/slope	benthic	no	ecto	macropredator	inverts/fish	40	TL
Asymbolus rubiginosus	Scyliorhinidae	Carcharhiniformes	Selachii	shelf/slope	benthic	no	ecto	macropredator	inverts/fish	53	TL
Asymbolus submaculatus	Scyliorhinidae	Carcharhiniformes	Selachii	shelf	benthic	no	ecto	macropredator	inverts/fish	44	TL
Asymbolus vincenti	Scyliorhinidae	Carcharhiniformes	Selachii	shelf	benthic	no	ecto	macropredator	inverts/fish	61	TL
Atelomycterus baliensis	Scyliorhinidae	Carcharhiniformes	Selachii	shelf	benthic	no	ecto	macropredator	inverts/fish	52	TL
Atelomycterus erdmanni	Scyliorhinidae	Carcharhiniformes	Selachii	shelf	benthic	no	ecto	macropredator	inverts/fish	51	TL
Atelomycterus fasciatus	Scyliorhinidae	Carcharhiniformes	Selachii	shelf	benthic	no	ecto	macropredator	inverts/fish	45	TL
Atelomycterus macleayi	Scyliorhinidae	Carcharhiniformes	Selachii	shelf	benthic	no	ecto	macropredator	inverts/fish	60	TL
Atelomycterus marmoratus	Scyliorhinidae	Carcharhiniformes	Selachii	shelf	benthic	no	ecto	macropredator	inverts/fish	70	TL
Atelomycterus marnkalha	Scyliorhinidae	Carcharhiniformes	Selachii	shelf	benthic	no	ecto	macropredator	inverts/fish	49	TL
Atlantoraja castelnaui	Arhynchobatidae	Rajiformes	Batoidea	shelf	benthic	no	ecto	macropredator	inverts/fish	147	TL
Atlantoraja cyclophora	Arhynchobatidae	Rajiformes	Batoidea	shelf	benthic	no	ecto	macropredator	inverts/fish	74	TL
Atlantoraja platana	Arhynchobatidae	Rajiformes	Batoidea	shelf/slope	benthic	no	ecto	macropredator	inverts/fish	91	TL
Aulohalaelurus kanakorum	Scyliorhinidae	Carcharhiniformes	Selachii	shelf	benthic	no	ecto	macropredator	inverts/fish	79	TL
Aulohalaelurus labiosus	Scyliorhinidae	Carcharhiniformes	Selachii	shelf	benthic	no	ecto	macropredator	inverts/fish	67	TL
Bathyraja abyssicola	Arhynchobatidae	Rajiformes	Batoidea	slope/offshore	benthic	no	ecto	macropredator	NA	157	TL
Bathyraja aguja	Arhynchobatidae	Rajiformes	Batoidea	slope	benthic	no	ecto	macropredator	NA	48	TL
Bathyraja albomaculata	Arhynchobatidae	Rajiformes	Batoidea	shelf/slope	benthic	no	ecto	macropredator	inverts	100	TL
Bathyraja aleutica	Arhynchobatidae	Rajiformes	Batoidea	shelf/slope	benthic	no	ecto	macropredator	NA	154	TL
Bathyraja andriashevi	Arhynchobatidae	Rajiformes	Batoidea	slope/offshore	benthic	no	ecto	macropredator	NA	120	TL
Bathyraja bergi	Arhynchobatidae	Rajiformes	Batoidea	shelf/slope	benthic	no	ecto	macropredator	NA	102	TL
Bathyraja brachyurops	Arhynchobatidae	Rajiformes	Batoidea	shelf/slope	benthic	no	ecto	macropredator	inverts/fish	125	TL
Bathyraja cousseauae	Arhynchobatidae	Rajiformes	Batoidea	shelf/slope	benthic	no	ecto	macropredator	NA	122	TL
Bathyraja diplotaenia	Arhynchobatidae	Rajiformes	Batoidea	shelf/slope	benthic	no	ecto	macropredator	NA	88	TL
Bathyraja eatonii	Arhynchobatidae	Rajiformes	Batoidea	shelf/slope	benthic	no	ecto	macropredator	NA	126	TL
Bathyraja fedorovi	Arhynchobatidae	Rajiformes	Batoidea	slope/offshore	benthic	no	ecto	macropredator	NA	150	TL
Bathyraja griseocauda	Arhynchobatidae	Rajiformes	Batoidea	shelf/slope	benthic	no	ecto	macropredator	inverts/fish	157	TL
Bathyraja hesperafricana	Arhynchobatidae	Rajiformes	Batoidea	slope	benthic	no	ecto	macropredator	NA	87	TL
Bathyraja interrupta	Arhynchobatidae	Rajiformes	Batoidea	slope	benthic	no	ecto	macropredator	inverts/fish	87	TL
Bathyraja irrasa	Arhynchobatidae	Rajiformes	Batoidea	slope	benthic	no	ecto	macropredator	NA	120	TL
Bathyraja ishiharai	Arhynchobatidae	Rajiformes	Batoidea	offshore	benthic	no	ecto	macropredator	NA	123	TL
Bathyraja isotrachys	Arhynchobatidae	Rajiformes	Batoidea	slope	benthic	no	ecto	macropredator	NA	93	TL
Bathyraja leucomelanos	Arhynchobatidae	Rajiformes	Batoidea	slope	benthic	no	ecto	macropredator	NA	90	TL
Bathyraja lindbergi	Arhynchobatidae	Rajiformes	Batoidea	shelf/slope	benthic	no	ecto	macropredator	NA	102	TL
Bathyraja longicauda	Arhynchobatidae	Rajiformes	Batoidea	slope	benthic	no	ecto	macropredator	NA	80	TL
Bathyraja maccaini	Arhynchobatidae	Rajiformes	Batoidea	shelf/slope	benthic	no	ecto	macropredator	NA	120	TL
Bathyraja macloviana	Arhynchobatidae	Rajiformes	Batoidea	shelf/slope	benthic	no	ecto	macropredator	inverts	71	TL
Bathyraja maculata	Arhynchobatidae	Rajiformes	Batoidea	shelf/slope	benthic	no	ecto	macropredator	NA	134	TL
Bathyraja magellanica	Arhynchobatidae	Rajiformes	Batoidea	shelf	benthic	no	ecto	macropredator	inverts/fish	105	TL
Bathyraja mariposa	Arhynchobatidae	Rajiformes	Batoidea	shelf/slope	benthic	no	ecto	macropredator	NA	76	TL
Bathyraja matsubarai	Arhynchobatidae	Rajiformes	Batoidea	slope	benthic	no	ecto	macropredator	inverts/fish	126	TL
Bathyraja meridionalis	Arhynchobatidae	Rajiformes	Batoidea	slope	benthic	no	ecto	macropredator	NA	150	TL
Bathyraja minispinosa	Arhynchobatidae	Rajiformes	Batoidea	shelf/slope	benthic	no	ecto	macropredator	inverts/fish	90	TL
Bathyraja multispinis	Arhynchobatidae	Rajiformes	Batoidea	shelf/slope	benthic	no	ecto	macropredator	inverts/fish	126	TL
Bathyraja murrayi	Arhynchobatidae	Rajiformes	Batoidea	shelf/slope	benthic	no	ecto	macropredator	NA	60	TL
Bathyraja pallida	Arhynchobatidae	Rajiformes	Batoidea	slope/offshore	benthopelagic	no	ecto	macropredator	inverts/fish	162	TL
Bathyraja panthera	Arhynchobatidae	Rajiformes	Batoidea	shelf/slope	benthic	no	ecto	macropredator	NA	139	TL
Bathyraja papilionifera	Arhynchobatidae	Rajiformes	Batoidea	slope	benthic	no	ecto	macropredator	NA	150	TL
Bathyraja parmifera	Arhynchobatidae	Rajiformes	Batoidea	shelf/slope	benthic	no	ecto	macropredator	inverts/fish	135	TL
Bathyraja peruana	Arhynchobatidae	Rajiformes	Batoidea	slope	benthic	no	ecto	macropredator	NA	105	TL
Bathyraja richardsoni	Arhynchobatidae	Rajiformes	Batoidea	slope/offshore	benthopelagic	no	ecto	macropredator	inverts/fish	175	TL
Bathyraja scaphiops	Arhynchobatidae	Rajiformes	Batoidea	shelf/slope	benthic	no	ecto	macropredator	NA	117	TL
Bathyraja schroederi	Arhynchobatidae	Rajiformes	Batoidea	slope/offshore	benthic	no	ecto	macropredator	NA	130	TL
Bathyraja shuntovi	Arhynchobatidae	Rajiformes	Batoidea	slope	benthic	no	ecto	macropredator	NA	175	TL
Bathyraja simoterus	Arhynchobatidae	Rajiformes	Batoidea	shelf/slope	benthic	no	ecto	macropredator	NA	101	TL
Bathyraja smirnovi	Arhynchobatidae	Rajiformes	Batoidea	shelf/slope	benthic	no	ecto	macropredator	inverts/fish	116	TL
Bathyraja smithii	Arhynchobatidae	Rajiformes	Batoidea	slope	benthic	no	ecto	macropredator	inverts/fish	120	TL
Bathyraja spinicauda	Arhynchobatidae	Rajiformes	Batoidea	shelf/slope	benthic	no	ecto	macropredator	inverts/fish	182	TL
Bathyraja spinosissima	Arhynchobatidae	Rajiformes	Batoidea	slope/offshore	benthopelagic	no	ecto	macropredator	fish	203	TL
Bathyraja taranetzi	Arhynchobatidae	Rajiformes	Batoidea	shelf/slope	benthic	no	ecto	macropredator	inverts/fish	77	TL
Bathyraja trachouros	Arhynchobatidae	Rajiformes	Batoidea	shelf/slope	benthic	no	ecto	macropredator	NA	102	TL
Bathyraja trachura	Arhynchobatidae	Rajiformes	Batoidea	shelf/slope	benthic	no	ecto	macropredator	NA	94	TL
Bathyraja tunae	Arhynchobatidae	Rajiformes	Batoidea	slope/offshore	benthopelagic	no	ecto	macropredator	NA	97	TL
Bathyraja tzinovskii	Arhynchobatidae	Rajiformes	Batoidea	slope/offshore	benthic	no	ecto	macropredator	NA	94	TL
Bathyraja violacea	Arhynchobatidae	Rajiformes	Batoidea	shelf/slope	benthic	no	ecto	macropredator	inverts/fish	107	TL
Benthobatis kreffti	Narcinidae	Torpediniformes	Batoidea	slope	benthic	no	ecto	macropredator	inverts	27	TL
Benthobatis marcida	Narcinidae	Torpediniformes	Batoidea	slope	benthic	no	ecto	macropredator	inverts	50	TL
Benthobatis moresbyi	Narcinidae	Torpediniformes	Batoidea	slope	benthic	no	ecto	macropredator	inverts	40	TL
Benthobatis yangi	Narcinidae	Torpediniformes	Batoidea	slope	benthic	no	ecto	macropredator	inverts	37	TL
Brachaelurus colcloughi	Brachaeluridae	Orectolobiformes	Selachii	shelf	benthic	no	ecto	macropredator	fish	85	TL
Brachaelurus waddi	Brachaeluridae	Orectolobiformes	Selachii	shelf	benthic	no	ecto	macropredator	inverts/fish	120	TL
Breviraja claramaculata	Rajidae	Rajiformes	Batoidea	slope	benthic	no	ecto	macropredator	NA	29	TL
Breviraja colesi	Rajidae	Rajiformes	Batoidea	slope	benthic	no	ecto	macropredator	NA	40	TL
Breviraja mouldi	Rajidae	Rajiformes	Batoidea	slope	benthic	no	ecto	macropredator	NA	41	TL
Breviraja nigriventralis	Rajidae	Rajiformes	Batoidea	slope	benthic	no	ecto	macropredator	NA	44	TL
Breviraja spinosa	Rajidae	Rajiformes	Batoidea	slope	benthic	no	ecto	macropredator	NA	33	TL
Brochiraja aenigma	Arhynchobatidae	Rajiformes	Batoidea	offshore	benthic	no	ecto	macropredator	NA	44	TL
Brochiraja albilabiata	Arhynchobatidae	Rajiformes	Batoidea	slope	benthic	no	ecto	macropredator	NA	65	TL
Brochiraja asperula	Arhynchobatidae	Rajiformes	Batoidea	slope/offshore	benthic	no	ecto	macropredator	NA	78	TL
Brochiraja heuresa	Arhynchobatidae	Rajiformes	Batoidea	slope/offshore	benthic	no	ecto	macropredator	NA	38	TL
Brochiraja leviveneta	Arhynchobatidae	Rajiformes	Batoidea	slope/offshore	benthic	no	ecto	macropredator	NA	51	TL
Brochiraja microspinifera	Arhynchobatidae	Rajiformes	Batoidea	slope	benthic	no	ecto	macropredator	NA	33	TL
Brochiraja spinifera	Arhynchobatidae	Rajiformes	Batoidea	shelf/slope	benthic	no	ecto	macropredator	NA	84	TL
Brochiraja vittacauda	Arhynchobatidae	Rajiformes	Batoidea	slope/offshore	benthic	no	ecto	macropredator	NA	72	TL
Bythaelurus alcockii	Scyliorhinidae	Carcharhiniformes	Selachii	slope	benthic	no	ecto	macropredator	inverts/fish	30	TL
Bythaelurus canescens	Scyliorhinidae	Carcharhiniformes	Selachii	slope	benthic	no	ecto	macropredator	inverts/fish	124	TL
Bythaelurus clevai	Scyliorhinidae	Carcharhiniformes	Selachii	slope	benthopelagic	no	ecto	macropredator	inverts	42	TL
Bythaelurus dawsoni	Scyliorhinidae	Carcharhiniformes	Selachii	slope	benthic	no	ecto	macropredator	inverts/fish	42	TL
Bythaelurus giddingsi	Scyliorhinidae	Carcharhiniformes	Selachii	slope	benthic	no	ecto	macropredator	inverts/fish	45	TL
Bythaelurus hispidus	Scyliorhinidae	Carcharhiniformes	Selachii	slope	benthic	no	ecto	macropredator	inverts/fish	37	TL
Bythaelurus immaculatus	Scyliorhinidae	Carcharhiniformes	Selachii	slope	benthic	no	ecto	macropredator	inverts/fish	76	TL
Bythaelurus incanus	Scyliorhinidae	Carcharhiniformes	Selachii	slope	benthic	no	ecto	macropredator	inverts/fish	45	TL
Bythaelurus lutarius	Scyliorhinidae	Carcharhiniformes	Selachii	slope	benthic	no	ecto	macropredator	inverts/fish	39	TL
Carcharhinus acronotus	Carcharhinidae	Carcharhiniformes	Selachii	shelf	benthopelagic	no	ecto	macropredator	inverts/fish	164	TL
Carcharhinus albimarginatus	Carcharhinidae	Carcharhiniformes	Selachii	all	benthopelagic	no	ecto	macropredator	inverts/fish	300	TL
Carcharhinus altimus	Carcharhinidae	Carcharhiniformes	Selachii	shelf/slope	benthopelagic	no	ecto	macropredator	inverts/fish	300	TL
Carcharhinus amblyrhynchoides	Carcharhinidae	Carcharhiniformes	Selachii	shelf	pelagic	no	ecto	macropredator	inverts/fish	243	TL
Carcharhinus amblyrhynchos	Carcharhinidae	Carcharhiniformes	Selachii	all	benthopelagic	no	ecto	macropredator	inverts/fish	265	TL
Carcharhinus amboinensis	Carcharhinidae	Carcharhiniformes	Selachii	shelf	benthopelagic	brackish	ecto	macropredator	inverts/fish	280	TL
Carcharhinus borneensis	Carcharhinidae	Carcharhiniformes	Selachii	shelf	benthopelagic	no	ecto	macropredator	fish	65	TL
Carcharhinus brachyurus	Carcharhinidae	Carcharhiniformes	Selachii	all	pelagic	freshwater	ecto	macropredator	inverts/fish	325	TL
Carcharhinus brevipinna	Carcharhinidae	Carcharhiniformes	Selachii	shelf	pelagic	no	ecto	macropredator	inverts/fish	304	TL
Carcharhinus cautus	Carcharhinidae	Carcharhiniformes	Selachii	shelf	benthopelagic	brackish	ecto	macropredator	inverts/fish	150	TL
Carcharhinus cerdale	Carcharhinidae	Carcharhiniformes	Selachii	shelf	benthopelagic	brackish	ecto	macropredator	inverts/fish	140	TL
Carcharhinus coatesi	Carcharhinidae	Carcharhiniformes	Selachii	shelf	benthopelagic	no	ecto	macropredator	inverts/fish	88	TL
Carcharhinus dussumieri	Carcharhinidae	Carcharhiniformes	Selachii	shelf	benthopelagic	no	ecto	macropredator	inverts/fish	101	TL
Carcharhinus falciformis	Carcharhinidae	Carcharhiniformes	Selachii	all	pelagic	no	ecto	macropredator	inverts/fish	371	TL
Carcharhinus fitzroyensis	Carcharhinidae	Carcharhiniformes	Selachii	shelf	benthopelagic	brackish	ecto	macropredator	inverts/fish	139	TL
Carcharhinus galapagensis	Carcharhinidae	Carcharhiniformes	Selachii	all	benthopelagic	no	ecto	macropredator	fish	370	TL
Carcharhinus hemiodon	Carcharhinidae	Carcharhiniformes	Selachii	shelf	benthopelagic	freshwater	ecto	macropredator	inverts/fish	102	TL
Carcharhinus humani	Carcharhinidae	Carcharhiniformes	Selachii	shelf	pelagic	no	ecto	macropredator	inverts/fish	94.6	TL
Carcharhinus isodon	Carcharhinidae	Carcharhiniformes	Selachii	shelf	benthopelagic	no	ecto	macropredator	inverts/fish	200	TL
Carcharhinus leiodon	Carcharhinidae	Carcharhiniformes	Selachii	shelf	benthopelagic	no	ecto	macropredator	fish	165	TL
Carcharhinus leucas	Carcharhinidae	Carcharhiniformes	Selachii	shelf	benthopelagic	freshwater	ecto	macropredator	inverts/fish/high verts	366	TL
Carcharhinus limbatus	Carcharhinidae	Carcharhiniformes	Selachii	shelf	benthopelagic	brackish	ecto	macropredator	inverts/fish	286	TL
Carcharhinus longimanus	Carcharhinidae	Carcharhiniformes	Selachii	all	pelagic	no	ecto	macropredator	inverts/fish/high verts	395	TL
Carcharhinus macloti	Carcharhinidae	Carcharhiniformes	Selachii	all	pelagic	no	ecto	macropredator	inverts/fish	110	TL
Carcharhinus melanopterus	Carcharhinidae	Carcharhiniformes	Selachii	shelf	benthopelagic	freshwater	ecto	macropredator	inverts/fish	180	TL
Carcharhinus obscurus	Carcharhinidae	Carcharhiniformes	Selachii	shelf/slope	benthopelagic	no	ecto	macropredator	inverts/fish	420	TL
Carcharhinus perezi	Carcharhinidae	Carcharhiniformes	Selachii	shelf/slope	benthopelagic	brackish	ecto	macropredator	fish	295	TL
Carcharhinus plumbeus	Carcharhinidae	Carcharhiniformes	Selachii	all	benthopelagic	brackish	ecto	macropredator	inverts/fish	300	TL
Carcharhinus porosus	Carcharhinidae	Carcharhiniformes	Selachii	shelf	benthopelagic	brackish	ecto	macropredator	inverts/fish	134	TL
Carcharhinus sealei	Carcharhinidae	Carcharhiniformes	Selachii	shelf	benthopelagic	no	ecto	macropredator	inverts/fish	86	TL
Carcharhinus signatus	Carcharhinidae	Carcharhiniformes	Selachii	all	benthopelagic	no	ecto	macropredator	inverts/fish	280	TL
Carcharhinus sorrah	Carcharhinidae	Carcharhiniformes	Selachii	shelf	benthopelagic	brackish	ecto	macropredator	inverts/fish	180	TL
Carcharhinus tilstoni	Carcharhinidae	Carcharhiniformes	Selachii	shelf	pelagic	brackish	ecto	macropredator	inverts/fish	200	TL
Carcharhinus tjutjot	Carcharhinidae	Carcharhiniformes	Selachii	shelf	benthopelagic	no	ecto	macropredator	inverts/fish	115	TL
Carcharias taurus	Odontaspididae	Lamniformes	Selachii	shelf	benthopelagic	brackish	ecto	macropredator	inverts/fish	325	TL
Carcharodon carcharias	Lamnidae	Lamniformes	Selachii	all	pelagic	brackish	meso	macropredator	inverts/fish/high verts	640	TL
Centrophorus atromarginatus	Centrophoridae	Squaliformes	Selachii	shelf/slope	benthopelagic	no	ecto	macropredator	inverts/fish	99	TL
Centrophorus granulosus	Centrophoridae	Squaliformes	Selachii	shelf/slope	benthopelagic	no	ecto	macropredator	inverts/fish	176	TL
Centrophorus harrissoni	Centrophoridae	Squaliformes	Selachii	slope	benthopelagic	no	ecto	macropredator	inverts/fish	114	TL
Centrophorus isodon	Centrophoridae	Squaliformes	Selachii	slope	benthopelagic	no	ecto	macropredator	inverts/fish	108	TL
Centrophorus lusitanicus	Centrophoridae	Squaliformes	Selachii	shelf/slope	benthopelagic	no	ecto	macropredator	inverts/fish	160	TL
Centrophorus moluccensis	Centrophoridae	Squaliformes	Selachii	shelf/slope	benthopelagic	no	ecto	macropredator	inverts/fish	102	TL
Centrophorus seychellorum	Centrophoridae	Squaliformes	Selachii	slope	benthic	no	ecto	macropredator	inverts/fish	80	TL
Centrophorus squamosus	Centrophoridae	Squaliformes	Selachii	all	benthopelagic	no	ecto	macropredator	inverts/fish	166	TL
Centrophorus tessellatus	Centrophoridae	Squaliformes	Selachii	slope	benthopelagic	no	ecto	macropredator	inverts/fish	90	TL
Centrophorus uyato	Centrophoridae	Squaliformes	Selachii	slope	benthopelagic	no	ecto	macropredator	inverts/fish	128	TL
Centrophorus westraliensis	Centrophoridae	Squaliformes	Selachii	slope	benthic	no	ecto	macropredator	inverts/fish	91	TL
Centrophorus zeehaani	Centrophoridae	Squaliformes	Selachii	offshore	benthic	no	ecto	macropredator	inverts/fish	102.7	TL
Centroscyllium excelsum	Etmopteridae	Squaliformes	Selachii	offshore	benthopelagic	no	ecto	macropredator	fish	64	TL
Centroscyllium fabricii	Etmopteridae	Squaliformes	Selachii	shelf/slope	benthopelagic	no	ecto	macropredator	inverts/fish	120	TL
Centroscyllium granulatum	Etmopteridae	Squaliformes	Selachii	slope	benthopelagic	no	ecto	macropredator	inverts/fish	62	TL
Centroscyllium kamoharai	Etmopteridae	Squaliformes	Selachii	shelf	benthopelagic	no	ecto	macropredator	NA	63	TL
Centroscyllium nigrum	Etmopteridae	Squaliformes	Selachii	shelf/slope	benthopelagic	no	ecto	macropredator	inverts/fish	52	TL
Centroscyllium ornatum	Etmopteridae	Squaliformes	Selachii	slope	benthopelagic	no	ecto	macropredator	NA	51	TL
Centroscyllium ritteri	Etmopteridae	Squaliformes	Selachii	slope/offshore	benthic	no	ecto	macropredator	NA	49	TL
Centroscymnus coelolepis	Somniosidae	Squaliformes	Selachii	slope/offshore	benthopelagic	no	ecto	macropredator	inverts/fish/high verts	130	TL
Centroscymnus crepidater	Somniosidae	Squaliformes	Selachii	slope	benthopelagic	no	ecto	macropredator	inverts/fish	105	TL
Centroscymnus owstonii	Somniosidae	Squaliformes	Selachii	slope/offshore	benthopelagic	no	ecto	macropredator	inverts/fish	120	TL
Centroscymnus plunketi	Somniosidae	Squaliformes	Selachii	slope/offshore	benthic	no	ecto	macropredator	inverts/fish	170	TL
Cephaloscyllium albipinnum	Scyliorhinidae	Carcharhiniformes	Selachii	slope	benthic	no	ecto	macropredator	inverts/fish	110	TL
Cephaloscyllium cooki	Scyliorhinidae	Carcharhiniformes	Selachii	slope	benthic	no	ecto	macropredator	inverts/fish	30	TL
Cephaloscyllium fasciatum	Scyliorhinidae	Carcharhiniformes	Selachii	slope	benthic	no	ecto	macropredator	inverts/fish	42	TL
Cephaloscyllium formosanum	Scyliorhinidae	Carcharhiniformes	Selachii	slope	benthic	no	ecto	macropredator	inverts/fish	66	TL
Cephaloscyllium hiscosellum	Scyliorhinidae	Carcharhiniformes	Selachii	slope	benthic	no	ecto	macropredator	inverts/fish	52	TL
Cephaloscyllium isabellum	Scyliorhinidae	Carcharhiniformes	Selachii	shelf/slope	benthic	no	ecto	macropredator	inverts/fish	150	TL
Cephaloscyllium laticeps	Scyliorhinidae	Carcharhiniformes	Selachii	shelf	benthic	no	ecto	macropredator	inverts/fish	150	TL
Cephaloscyllium pictum	Scyliorhinidae	Carcharhiniformes	Selachii	slope	benthic	no	ecto	macropredator	inverts/fish	72	TL
Cephaloscyllium sarawakensis	Scyliorhinidae	Carcharhiniformes	Selachii	shelf	benthic	no	ecto	macropredator	inverts/fish	44	TL
Cephaloscyllium signourum	Scyliorhinidae	Carcharhiniformes	Selachii	slope	benthic	no	ecto	macropredator	inverts/fish	74	TL
Cephaloscyllium silasi	Scyliorhinidae	Carcharhiniformes	Selachii	slope	benthic	no	ecto	macropredator	inverts	50	TL
Cephaloscyllium speccum	Scyliorhinidae	Carcharhiniformes	Selachii	shelf/slope	benthic	no	ecto	macropredator	inverts/fish	69	TL
Cephaloscyllium stevensi	Scyliorhinidae	Carcharhiniformes	Selachii	slope	benthic	no	ecto	macropredator	inverts/fish	66	TL
Cephaloscyllium sufflans	Scyliorhinidae	Carcharhiniformes	Selachii	shelf/slope	benthic	no	ecto	macropredator	inverts/fish	110	TL
Cephaloscyllium umbratile	Scyliorhinidae	Carcharhiniformes	Selachii	shelf	benthic	no	ecto	macropredator	inverts/fish	120	TL
Cephaloscyllium variegatum	Scyliorhinidae	Carcharhiniformes	Selachii	shelf/slope	benthic	no	ecto	macropredator	inverts/fish	74	TL
Cephaloscyllium ventriosum	Scyliorhinidae	Carcharhiniformes	Selachii	shelf/slope	benthic	no	ecto	macropredator	inverts/fish	100	TL
Cephaloscyllium zebrum	Scyliorhinidae	Carcharhiniformes	Selachii	slope	benthic	no	ecto	macropredator	inverts/fish	45	TL
Cephalurus cephalus	Scyliorhinidae	Carcharhiniformes	Selachii	shelf/slope	benthic	no	ecto	macropredator	inverts/fish	37	TL
Cetorhinus maximus	Cetorhinidae	Lamniformes	Selachii	all	pelagic	no	ecto	filter feeder	plankton	1097	TL
Chaenogaleus macrostoma	Hemigaleidae	Carcharhiniformes	Selachii	shelf	benthopelagic	no	ecto	macropredator	inverts/fish	125	TL
Chiloscyllium arabicum	Hemiscylliidae	Orectolobiformes	Selachii	shelf	benthic	brackish	ecto	macropredator	inverts/fish	80	TL
Chiloscyllium burmensis	Hemiscylliidae	Orectolobiformes	Selachii	shelf	benthic	no	ecto	macropredator	fish	57.5	TL
Chiloscyllium caeruleopunctatum	Hemiscylliidae	Orectolobiformes	Selachii	NA	benthic	NA	ecto	macropredator	NA	67	TL
Chiloscyllium griseum	Hemiscylliidae	Orectolobiformes	Selachii	shelf	benthic	brackish	ecto	macropredator	inverts	77	TL
Chiloscyllium hasseltii	Hemiscylliidae	Orectolobiformes	Selachii	shelf	benthic	no	ecto	macropredator	inverts	61	TL
Chiloscyllium indicum	Hemiscylliidae	Orectolobiformes	Selachii	shelf	benthic	freshwater	ecto	macropredator	inverts/fish	65	TL
Chiloscyllium plagiosum	Hemiscylliidae	Orectolobiformes	Selachii	shelf	benthic	no	ecto	macropredator	inverts/fish	95	TL
Chiloscyllium punctatum	Hemiscylliidae	Orectolobiformes	Selachii	shelf	benthic	no	ecto	macropredator	inverts/fish	132	TL
Chlamydoselachus africana	Chlamydoselachidae	Hexanchiformes	Selachii	slope	benthopelagic	no	ecto	macropredator	NA	117	TL
Chlamydoselachus anguineus	Chlamydoselachidae	Hexanchiformes	Selachii	all	benthopelagic	no	ecto	macropredator	inverts/fish	196	TL
Cirrhigaleus asper	Squalidae	Squaliformes	Selachii	shelf/slope	benthic	no	ecto	macropredator	inverts/fish	124	TL
Cirrhigaleus australis	Squalidae	Squaliformes	Selachii	shelf/slope	benthic	no	ecto	macropredator	inverts/fish	123	TL
Cirrhigaleus barbifer	Squalidae	Squaliformes	Selachii	shelf/slope	benthopelagic	no	ecto	macropredator	inverts/fish	126	TL
Cirrhoscyllium expolitum	Parascylliidae	Orectolobiformes	Selachii	shelf	benthic	no	ecto	macropredator	NA	33.5	TL
Cirrhoscyllium formosanum	Parascylliidae	Orectolobiformes	Selachii	shelf	benthic	no	ecto	macropredator	NA	40	TL
Cirrhoscyllium japonicum	Parascylliidae	Orectolobiformes	Selachii	shelf/slope	benthic	no	ecto	macropredator	NA	49	TL
Cruriraja andamanica	Arhynchobatidae	Rajiformes	Batoidea	slope	benthic	no	ecto	macropredator	inverts/fish	50	TL
Cruriraja atlantis	Arhynchobatidae	Rajiformes	Batoidea	slope	benthic	no	ecto	macropredator	inverts/fish	34	TL
Cruriraja cadenati	Arhynchobatidae	Rajiformes	Batoidea	slope	benthic	no	ecto	macropredator	NA	38	TL
Cruriraja durbanensis	Arhynchobatidae	Rajiformes	Batoidea	slope	benthic	no	ecto	macropredator	NA	31	TL
Cruriraja hulleyi	Arhynchobatidae	Rajiformes	Batoidea	shelf/slope	benthic	no	ecto	macropredator	inverts/fish	59	TL
Cruriraja parcomaculata	Arhynchobatidae	Rajiformes	Batoidea	shelf/slope	benthic	no	ecto	macropredator	inverts	43	TL
Cruriraja poeyi	Arhynchobatidae	Rajiformes	Batoidea	slope	benthic	no	ecto	macropredator	NA	34	TL
Cruriraja rugosa	Arhynchobatidae	Rajiformes	Batoidea	slope	benthic	no	ecto	macropredator	NA	51	TL
Ctenacis fehlmanni	Proscylliidae	Carcharhiniformes	Selachii	shelf/slope	benthic	no	ecto	macropredator	inverts	46	TL
Dactylobatus armatus	Rajidae	Rajiformes	Batoidea	slope	benthic	no	ecto	macropredator	NA	32	TL
Dactylobatus clarkii	Rajidae	Rajiformes	Batoidea	slope	benthic	no	ecto	macropredator	fish	75	TL
Dalatias licha	Dalatiidae	Squaliformes	Selachii	shelf/slope	benthopelagic	no	ecto	macropredator	inverts/fish	182	TL
Dasyatis acutirostra	Dasyatidae	Myliobatiformes	Batoidea	shelf	benthic	no	ecto	macropredator	NA	73	DW
Dasyatis akajei	Dasyatidae	Myliobatiformes	Batoidea	shelf	benthic	brackish	ecto	macropredator	inverts/fish	66	DW
Dasyatis americana	Dasyatidae	Myliobatiformes	Batoidea	shelf	benthic	brackish	ecto	macropredator	inverts/fish	150	DW
Dasyatis bennettii	Dasyatidae	Myliobatiformes	Batoidea	shelf	benthic	brackish	ecto	macropredator	inverts/fish	61	DW
Dasyatis brevicaudata	Dasyatidae	Myliobatiformes	Batoidea	all	benthic	brackish	ecto	macropredator	inverts/fish	210	DW
Dasyatis centroura	Dasyatidae	Myliobatiformes	Batoidea	shelf	benthic	brackish	ecto	macropredator	inverts/fish	220	DW
Dasyatis chrysonota	Dasyatidae	Myliobatiformes	Batoidea	shelf	benthic	brackish	ecto	macropredator	inverts/fish	75	DW
Dasyatis colarensis	Dasyatidae	Myliobatiformes	Batoidea	shelf	benthic	brackish	ecto	macropredator	NA	165	DW
Dasyatis dipterura	Dasyatidae	Myliobatiformes	Batoidea	shelf	benthic	no	ecto	macropredator	inverts/fish	100	DW
Dasyatis fluviorum	Dasyatidae	Myliobatiformes	Batoidea	shelf	benthic	brackish	ecto	macropredator	inverts	160	DW
Dasyatis garouaensis	Dasyatidae	Myliobatiformes	Batoidea	shelf	benthic	freshwater	ecto	macropredator	inverts	40	DW
Dasyatis geijskesi	Dasyatidae	Myliobatiformes	Batoidea	shelf	benthic	brackish	ecto	macropredator	NA	150	DW
Dasyatis gigantea	Dasyatidae	Myliobatiformes	Batoidea	shelf	benthic	no	ecto	macropredator	NA	178	DW
Dasyatis guttata	Dasyatidae	Myliobatiformes	Batoidea	shelf	benthic	brackish	ecto	macropredator	inverts/fish	200	DW
Dasyatis hypostigma	Dasyatidae	Myliobatiformes	Batoidea	shelf	benthic	brackish	ecto	macropredator	inverts	58	DW
Dasyatis izuensis	Dasyatidae	Myliobatiformes	Batoidea	shelf	benthic	no	ecto	macropredator	NA	42	DW
Dasyatis laevigata	Dasyatidae	Myliobatiformes	Batoidea	shelf	benthic	brackish	ecto	macropredator	NA	37	DW
Dasyatis laosensis	Dasyatidae	Myliobatiformes	Batoidea	shelf	benthic	freshwater	ecto	macropredator	inverts	48	DW
Dasyatis lata	Dasyatidae	Myliobatiformes	Batoidea	shelf/slope	benthic	no	ecto	macropredator	inverts/fish	260	DW
Dasyatis longa	Dasyatidae	Myliobatiformes	Batoidea	shelf	benthic	no	ecto	macropredator	inverts/fish	158	DW
Dasyatis margarita	Dasyatidae	Myliobatiformes	Batoidea	shelf	benthic	brackish	ecto	macropredator	inverts	78	DW
Dasyatis margaritella	Dasyatidae	Myliobatiformes	Batoidea	shelf	benthic	brackish	ecto	macropredator	inverts	28	DW
Dasyatis marianae	Dasyatidae	Myliobatiformes	Batoidea	shelf	benthic	brackish	ecto	macropredator	inverts	40	DW
Dasyatis marmorata	Dasyatidae	Myliobatiformes	Batoidea	shelf	benthic	no	ecto	macropredator	inverts/fish	38	DW
Dasyatis matsubarai	Dasyatidae	Myliobatiformes	Batoidea	shelf	benthic	no	ecto	macropredator	NA	183	DW
Dasyatis microphthalma	Dasyatidae	Myliobatiformes	Batoidea	NA	benthic	no	ecto	macropredator	NA	NA	NA
Dasyatis microps	Dasyatidae	Myliobatiformes	Batoidea	shelf	benthopelagic	brackish	ecto	macropredator	NA	222	DW
Dasyatis multispinosa	Dasyatidae	Myliobatiformes	Batoidea	NA	benthic	no	ecto	macropredator	NA	85	DW
Dasyatis navarrae	Dasyatidae	Myliobatiformes	Batoidea	shelf	benthic	no	ecto	macropredator	NA	32	DW
Dasyatis parvonigra	Dasyatidae	Myliobatiformes	Batoidea	shelf	benthic	brackish	ecto	macropredator	NA	51	DW
Dasyatis pastinaca	Dasyatidae	Myliobatiformes	Batoidea	shelf	benthic	brackish	ecto	macropredator	inverts/fish	68	DW
Dasyatis rudis	Dasyatidae	Myliobatiformes	Batoidea	shelf	benthic	brackish	ecto	macropredator	NA	198	DW
Dasyatis sabina	Dasyatidae	Myliobatiformes	Batoidea	shelf	benthic	freshwater	ecto	macropredator	inverts	45	DW
Dasyatis say	Dasyatidae	Myliobatiformes	Batoidea	shelf	benthic	brackish	ecto	macropredator	inverts/fish	78	DW
Dasyatis sinensis	Dasyatidae	Myliobatiformes	Batoidea	shelf	benthic	no	ecto	macropredator	NA	40	DW
Dasyatis thetidis	Dasyatidae	Myliobatiformes	Batoidea	all	benthic	freshwater	ecto	macropredator	inverts/fish	180	DW
Dasyatis tortonesei	Dasyatidae	Myliobatiformes	Batoidea	shelf	benthic	brackish	ecto	macropredator	inverts/fish	84	DW
Dasyatis ukpam	Dasyatidae	Myliobatiformes	Batoidea	shelf	benthic	freshwater	ecto	macropredator	NA	120	DW
Dasyatis ushiei	Dasyatidae	Myliobatiformes	Batoidea	shelf	benthic	no	ecto	macropredator	NA	202	DW
Dasyatis zugei	Dasyatidae	Myliobatiformes	Batoidea	shelf	benthic	brackish	ecto	macropredator	inverts/fish	29	DW
Deania calcea	Centrophoridae	Squaliformes	Selachii	slope	benthopelagic	no	ecto	macropredator	inverts/fish	162	TL
Deania hystricosa	Centrophoridae	Squaliformes	Selachii	slope	benthopelagic	no	ecto	macropredator	NA	120	TL
Deania profundorum	Centrophoridae	Squaliformes	Selachii	slope	benthopelagic	no	ecto	macropredator	inverts/fish	97	TL
Deania quadrispinosa	Centrophoridae	Squaliformes	Selachii	shelf/slope	benthopelagic	no	ecto	macropredator	fish	118	TL
Dentiraja lemprieri	Rajidae	Rajiformes	Batoidea	shelf	benthic	no	ecto	macropredator	inverts/fish	55	TL
Diplobatis colombiensis	Narcinidae	Torpediniformes	Batoidea	shelf	benthic	no	ecto	macropredator	NA	17	TL
Diplobatis guamachensis	Narcinidae	Torpediniformes	Batoidea	shelf	benthic	no	ecto	macropredator	NA	20	TL
Diplobatis ommata	Narcinidae	Torpediniformes	Batoidea	shelf	benthic	no	ecto	macropredator	inverts	25	TL
Diplobatis pictus	Narcinidae	Torpediniformes	Batoidea	shelf	benthic	brackish	ecto	macropredator	NA	18	TL
Dipturus acrobelus	Rajidae	Rajiformes	Batoidea	slope	benthic	no	ecto	macropredator	NA	137	TL
Dipturus amphispinus	Rajidae	Rajiformes	Batoidea	slope	benthic	no	ecto	macropredator	NA	90	TL
Dipturus apricus	Rajidae	Rajiformes	Batoidea	shelf/slope	benthic	no	ecto	macropredator	fish	77	TL
Dipturus australis	Rajidae	Rajiformes	Batoidea	shelf/slope	benthic	no	ecto	macropredator	inverts/fish	55	TL
Dipturus batis	Rajidae	Rajiformes	Batoidea	shelf/slope	benthic	no	ecto	macropredator	inverts/fish	143	TL
Dipturus bullisi	Rajidae	Rajiformes	Batoidea	shelf/slope	benthic	no	ecto	macropredator	NA	77	TL
Dipturus campbelli	Rajidae	Rajiformes	Batoidea	shelf/slope	benthic	no	ecto	macropredator	NA	66	TL
Dipturus canutus	Rajidae	Rajiformes	Batoidea	slope	benthic	no	ecto	macropredator	NA	90	TL
Dipturus cerva	Rajidae	Rajiformes	Batoidea	shelf/slope	benthic	no	ecto	macropredator	inverts/fish	66	TL
Dipturus confusus	Rajidae	Rajiformes	Batoidea	shelf	benthic	no	ecto	macropredator	inverts	70	TL
Dipturus crosnieri	Rajidae	Rajiformes	Batoidea	slope	benthic	no	ecto	macropredator	NA	61	TL
Dipturus doutrei	Rajidae	Rajiformes	Batoidea	shelf/slope	benthic	no	ecto	macropredator	inverts/fish	115	TL
Dipturus ecuadoriensis	Rajidae	Rajiformes	Batoidea	shelf/slope	benthic	no	ecto	macropredator	NA	39	TL
Dipturus endeavouri	Rajidae	Rajiformes	Batoidea	shelf/slope	benthic	no	ecto	macropredator	inverts/fish	37	TL
Dipturus falloargus	Rajidae	Rajiformes	Batoidea	shelf/slope	benthic	no	ecto	macropredator	NA	49	TL
Dipturus flindersi	Rajidae	Rajiformes	Batoidea	shelf	benthic	no	ecto	macropredator	NA	33	TL
Dipturus garricki	Rajidae	Rajiformes	Batoidea	slope	benthic	no	ecto	macropredator	NA	107	TL
Dipturus gigas	Rajidae	Rajiformes	Batoidea	slope	benthic	no	ecto	macropredator	inverts/fish	186	TL
Dipturus grahami	Rajidae	Rajiformes	Batoidea	slope	benthic	no	ecto	macropredator	NA	64	TL
Dipturus gudgeri	Rajidae	Rajiformes	Batoidea	shelf/slope	benthic	no	ecto	macropredator	fish	184	TL
Dipturus healdi	Rajidae	Rajiformes	Batoidea	slope	benthic	no	ecto	macropredator	NA	72	TL
Dipturus innominatus	Rajidae	Rajiformes	Batoidea	shelf/slope	benthic	no	ecto	macropredator	inverts/fish	240	TL
Dipturus johannisdavisi	Rajidae	Rajiformes	Batoidea	slope	benthic	no	ecto	macropredator	NA	54	TL
Dipturus kwangtungensis	Rajidae	Rajiformes	Batoidea	shelf	benthic	no	ecto	macropredator	NA	50	TL
Dipturus laevis	Rajidae	Rajiformes	Batoidea	shelf/slope	benthic	brackish	ecto	macropredator	inverts/fish	163	TL
Dipturus lanceorostratus	Rajidae	Rajiformes	Batoidea	slope	benthic	no	ecto	macropredator	NA	82	TL
Dipturus leptocauda	Rajidae	Rajiformes	Batoidea	slope	benthic	no	ecto	macropredator	NA	88	TL
Dipturus macrocauda	Rajidae	Rajiformes	Batoidea	slope	benthic	no	ecto	macropredator	NA	130	TL
Dipturus melanospilus	Rajidae	Rajiformes	Batoidea	slope	benthic	no	ecto	macropredator	NA	78	TL
Dipturus mennii	Rajidae	Rajiformes	Batoidea	slope	benthic	no	ecto	macropredator	NA	167	TL
Dipturus nidarosiensis	Rajidae	Rajiformes	Batoidea	shelf/slope	benthic	no	ecto	macropredator	inverts/fish	250	TL
Dipturus oculus	Rajidae	Rajiformes	Batoidea	slope	benthic	no	ecto	macropredator	NA	56	TL
Dipturus olseni	Rajidae	Rajiformes	Batoidea	shelf/slope	benthic	no	ecto	macropredator	NA	69	TL
Dipturus oregoni	Rajidae	Rajiformes	Batoidea	slope	benthic	no	ecto	macropredator	NA	144	TL
Dipturus oxyrinchus	Rajidae	Rajiformes	Batoidea	shelf/slope	benthic	no	ecto	macropredator	inverts/fish	150	TL
Dipturus polyommata	Rajidae	Rajiformes	Batoidea	shelf/slope	benthic	no	ecto	macropredator	inverts	38	TL
Dipturus pullopunctatus	Rajidae	Rajiformes	Batoidea	shelf/slope	benthic	no	ecto	macropredator	inverts/fish	130	TL
Dipturus queenslandicus	Rajidae	Rajiformes	Batoidea	slope	benthic	no	ecto	macropredator	NA	76	TL
Dipturus springeri	Rajidae	Rajiformes	Batoidea	shelf/slope	benthic	no	ecto	macropredator	inverts/fish	192	TL
Dipturus stenorhynchus	Rajidae	Rajiformes	Batoidea	slope	benthic	no	ecto	macropredator	NA	101	TL
Dipturus teevani	Rajidae	Rajiformes	Batoidea	slope	benthic	no	ecto	macropredator	NA	84	TL
Dipturus tengu	Rajidae	Rajiformes	Batoidea	shelf/slope	benthic	no	ecto	macropredator	inverts/fish	113	TL
Dipturus trachyderma	Rajidae	Rajiformes	Batoidea	shelf/slope	benthic	no	ecto	macropredator	inverts/fish	264	TL
Dipturus wengi	Rajidae	Rajiformes	Batoidea	slope	benthic	no	ecto	macropredator	fish	128	TL
Dipturus wuhanlingi	Rajidae	Rajiformes	Batoidea	slope	benthic	no	ecto	macropredator	NA	78	TL
Discopyge castelloi	Narcinidae	Torpediniformes	Batoidea	shelf	benthic	no	ecto	macropredator	NA	31	TL
Discopyge tschudii	Narcinidae	Torpediniformes	Batoidea	shelf	benthic	no	ecto	macropredator	inverts	55	TL
Echinorhinus brucus	Echinorhinidae	Squaliformes	Selachii	shelf/slope	benthopelagic	no	ecto	macropredator	inverts/fish	394	TL
Echinorhinus cookei	Echinorhinidae	Squaliformes	Selachii	shelf/slope	benthopelagic	no	ecto	macropredator	inverts/fish	450	TL
Electrolux addisoni	Narkidae	Torpediniformes	Batoidea	shelf	benthic	no	ecto	macropredator	inverts	52	TL
Eridacnis barbouri	Proscylliidae	Carcharhiniformes	Selachii	slope	benthic	no	ecto	macropredator	inverts/fish	34	TL
Eridacnis radcliffei	Proscylliidae	Carcharhiniformes	Selachii	shelf/slope	benthic	no	ecto	macropredator	inverts/fish	26	TL
Eridacnis sinuans	Proscylliidae	Carcharhiniformes	Selachii	shelf/slope	benthic	no	ecto	macropredator	inverts/fish	37	TL
Etmopterus bigelowi	Etmopteridae	Squaliformes	Selachii	all	benthopelagic	no	ecto	macropredator	inverts/fish	73	TL
Etmopterus brachyurus	Etmopteridae	Squaliformes	Selachii	all	benthopelagic	no	ecto	macropredator	inverts/fish	50	TL
Etmopterus bullisi	Etmopteridae	Squaliformes	Selachii	slope	benthopelagic	no	ecto	macropredator	inverts	30	TL
Etmopterus burgessi	Etmopteridae	Squaliformes	Selachii	slope	benthopelagic	no	ecto	macropredator	fish	41	TL
Etmopterus carteri	Etmopteridae	Squaliformes	Selachii	slope	benthopelagic	no	ecto	macropredator	NA	21	TL
Etmopterus caudistigmus	Etmopteridae	Squaliformes	Selachii	slope	benthopelagic	no	ecto	macropredator	NA	34	TL
Etmopterus compagnoi	Etmopteridae	Squaliformes	Selachii	offshore	benthopelagic	no	ecto	macropredator	inverts/fish	67	TL
Etmopterus decacuspidatus	Etmopteridae	Squaliformes	Selachii	offshore	benthopelagic	no	ecto	macropredator	NA	29	TL
Etmopterus dianthus	Etmopteridae	Squaliformes	Selachii	slope	benthopelagic	no	ecto	macropredator	inverts/fish	41	TL
Etmopterus dislineatus	Etmopteridae	Squaliformes	Selachii	slope	benthopelagic	no	ecto	macropredator	NA	45	TL
Etmopterus evansi	Etmopteridae	Squaliformes	Selachii	shelf/slope	benthopelagic	no	ecto	macropredator	NA	34	TL
Etmopterus fusus	Etmopteridae	Squaliformes	Selachii	slope	benthopelagic	no	ecto	macropredator	NA	30	TL
Etmopterus gracilispinis	Etmopteridae	Squaliformes	Selachii	shelf/slope	benthopelagic	no	ecto	macropredator	inverts/fish	33	TL
Etmopterus granulosus	Etmopteridae	Squaliformes	Selachii	shelf/slope	benthopelagic	no	ecto	macropredator	inverts/fish	102	TL
Etmopterus hillianus	Etmopteridae	Squaliformes	Selachii	slope	benthopelagic	no	ecto	macropredator	NA	30	TL
Etmopterus litvinovi	Etmopteridae	Squaliformes	Selachii	slope	benthopelagic	no	ecto	macropredator	NA	61	TL
Etmopterus lucifer	Etmopteridae	Squaliformes	Selachii	shelf/slope	benthopelagic	no	ecto	macropredator	inverts/fish	47	TL
Etmopterus molleri	Etmopteridae	Squaliformes	Selachii	shelf/slope	benthopelagic	no	ecto	macropredator	inverts/fish	46	TL
Etmopterus perryi	Etmopteridae	Squaliformes	Selachii	slope	benthopelagic	no	ecto	macropredator	NA	21	TL
Etmopterus polli	Etmopteridae	Squaliformes	Selachii	slope	benthopelagic	no	ecto	macropredator	inverts/fish	24	TL
Etmopterus princeps	Etmopteridae	Squaliformes	Selachii	slope	benthopelagic	no	ecto	macropredator	inverts/fish	94	TL
Etmopterus pseudosqualiolus	Etmopteridae	Squaliformes	Selachii	offshore	benthopelagic	no	ecto	macropredator	inverts/fish	45	TL
Etmopterus pusillus	Etmopteridae	Squaliformes	Selachii	slope/offshore	benthopelagic	no	ecto	macropredator	inverts/fish	50	TL
Etmopterus pycnolepis	Etmopteridae	Squaliformes	Selachii	slope	benthopelagic	no	ecto	macropredator	NA	46	TL
Etmopterus robinsi	Etmopteridae	Squaliformes	Selachii	offshore	benthopelagic	no	ecto	macropredator	NA	34	TL
Etmopterus schultzi	Etmopteridae	Squaliformes	Selachii	slope	benthopelagic	no	ecto	macropredator	inverts/fish	30	TL
Etmopterus sculptus	Etmopteridae	Squaliformes	Selachii	slope/offshore	benthopelagic	no	ecto	macropredator	inverts/fish	59	TL
Etmopterus sentosus	Etmopteridae	Squaliformes	Selachii	slope/offshore	benthopelagic	no	ecto	macropredator	NA	27	TL
Etmopterus spinax	Etmopteridae	Squaliformes	Selachii	shelf/slope	benthopelagic	no	ecto	macropredator	inverts/fish	55	TL
Etmopterus splendidus	Etmopteridae	Squaliformes	Selachii	slope	benthopelagic	no	ecto	macropredator	inverts/fish	31	TL
Etmopterus unicolor	Etmopteridae	Squaliformes	Selachii	slope/offshore	benthopelagic	no	ecto	macropredator	NA	79	TL
Etmopterus viator	Etmopteridae	Squaliformes	Selachii	offshore	benthic	no	ecto	macropredator	NA	58	TL
Etmopterus villosus	Etmopteridae	Squaliformes	Selachii	slope	benthopelagic	no	ecto	macropredator	inverts/fish	65.2	TL
Etmopterus virens	Etmopteridae	Squaliformes	Selachii	slope	benthopelagic	no	ecto	macropredator	inverts	26	TL
Eucrossorhinus dasypogon	Orectolobidae	Orectolobiformes	Selachii	shelf	benthic	no	ecto	macropredator	inverts/fish	125	TL
Euprotomicroides zantedeschia	Dalatiidae	Squaliformes	Selachii	all	pelagic	no	ecto	macropredator	inverts/fish	53	TL
Euprotomicrus bispinatus	Dalatiidae	Squaliformes	Selachii	offshore	pelagic	no	ecto	macropredator	inverts/fish	27	TL
Eusphyra blochii	Sphyrnidae	Carcharhiniformes	Selachii	shelf	benthopelagic	brackish	ecto	macropredator	inverts/fish	186	TL
Fenestraja atripinna	Gurgesiellidae	Rajiformes	Batoidea	slope	benthic	no	ecto	macropredator	NA	29	TL
Fenestraja cubensis	Gurgesiellidae	Rajiformes	Batoidea	slope	benthic	no	ecto	macropredator	NA	30	TL
Fenestraja ishiyamai	Gurgesiellidae	Rajiformes	Batoidea	slope	benthic	no	ecto	macropredator	NA	36	TL
Fenestraja maceachrani	Gurgesiellidae	Rajiformes	Batoidea	slope	benthic	no	ecto	macropredator	NA	42	TL
Fenestraja mamillidens	Gurgesiellidae	Rajiformes	Batoidea	slope	benthic	no	ecto	macropredator	NA	29	TL
Fenestraja plutonia	Gurgesiellidae	Rajiformes	Batoidea	slope	benthic	no	ecto	macropredator	NA	27	TL
Fenestraja sibogae	Gurgesiellidae	Rajiformes	Batoidea	shelf	benthic	no	ecto	macropredator	NA	31	TL
Fenestraja sinusmexicanus	Gurgesiellidae	Rajiformes	Batoidea	shelf/slope	benthic	no	ecto	macropredator	NA	36	TL
Figaro boardmani	Scyliorhinidae	Carcharhiniformes	Selachii	shelf/slope	benthic	no	ecto	macropredator	inverts/fish	61	TL
Figaro striatus	Scyliorhinidae	Carcharhiniformes	Selachii	shelf	benthic	no	ecto	macropredator	inverts/fish	42	TL
Furgaleus macki	Triakidae	Carcharhiniformes	Selachii	shelf	benthopelagic	no	ecto	macropredator	inverts/fish	160	TL
Galeocerdo cuvier	Carcharhinidae	Carcharhiniformes	Selachii	all	benthopelagic	brackish	ecto	macropredator	inverts/fish/high verts	740	TL
Galeorhinus galeus	Triakidae	Carcharhiniformes	Selachii	all	benthopelagic	brackish	ecto	macropredator	inverts/fish	195	TL
Galeus antillensis	Scyliorhinidae	Carcharhiniformes	Selachii	slope	benthic	no	ecto	macropredator	inverts	46	TL
Galeus arae	Scyliorhinidae	Carcharhiniformes	Selachii	slope	benthic	no	ecto	macropredator	inverts	33	TL
Galeus atlanticus	Scyliorhinidae	Carcharhiniformes	Selachii	slope	benthic	no	ecto	macropredator	inverts/fish	46	TL
Galeus eastmani	Scyliorhinidae	Carcharhiniformes	Selachii	offshore	benthic	no	ecto	macropredator	inverts/fish	50	TL
Galeus gracilis	Scyliorhinidae	Carcharhiniformes	Selachii	slope	benthic	no	ecto	macropredator	inverts/fish	34	TL
Galeus longirostris	Scyliorhinidae	Carcharhiniformes	Selachii	slope	benthic	no	ecto	macropredator	inverts/fish	80	TL
Galeus melastomus	Scyliorhinidae	Carcharhiniformes	Selachii	shelf/slope	benthopelagic	no	ecto	macropredator	inverts/fish	90	TL
Galeus mincaronei	Scyliorhinidae	Carcharhiniformes	Selachii	slope	benthic	no	ecto	macropredator	inverts/fish	43	TL
Galeus murinus	Scyliorhinidae	Carcharhiniformes	Selachii	slope	benthic	no	ecto	macropredator	inverts/fish	63	TL
Galeus nipponensis	Scyliorhinidae	Carcharhiniformes	Selachii	offshore	benthic	no	ecto	macropredator	inverts/fish	76	TL
Galeus piperatus	Scyliorhinidae	Carcharhiniformes	Selachii	offshore	benthic	no	ecto	macropredator	inverts/fish	37	TL
Galeus polli	Scyliorhinidae	Carcharhiniformes	Selachii	shelf/slope	benthic	no	ecto	macropredator	inverts/fish	43	TL
Galeus priapus	Scyliorhinidae	Carcharhiniformes	Selachii	slope	benthic	no	ecto	macropredator	inverts/fish	46	TL
Galeus sauteri	Scyliorhinidae	Carcharhiniformes	Selachii	shelf	benthic	no	ecto	macropredator	inverts/fish	50	TL
Galeus schultzi	Scyliorhinidae	Carcharhiniformes	Selachii	slope	benthic	no	ecto	macropredator	inverts/fish	30	TL
Galeus springeri	Scyliorhinidae	Carcharhiniformes	Selachii	slope	benthic	no	ecto	macropredator	inverts/fish	53	TL
Ginglymostoma cirratum	Ginglymostomatidae	Orectolobiformes	Selachii	shelf	benthic	brackish	ecto	macropredator	inverts/fish	308	TL
Glaucostegus cemiculus	Rhinobatidae	Rhinopristiformes	Batoidea	shelf	benthic	brackish	ecto	macropredator	inverts/fish	265	TL
Glaucostegus granulatus	Rhinobatidae	Rhinopristiformes	Batoidea	shelf	benthic	no	ecto	macropredator	inverts	229	TL
Glaucostegus halavi	Rhinobatidae	Rhinopristiformes	Batoidea	shelf	benthic	no	ecto	macropredator	inverts	171	TL
Glaucostegus obtusus	Rhinobatidae	Rhinopristiformes	Batoidea	shelf	benthic	no	ecto	macropredator	NA	93	TL
Glaucostegus thouin	Rhinobatidae	Rhinopristiformes	Batoidea	shelf	benthic	no	ecto	macropredator	inverts	300	TL
Glaucostegus typus	Rhinobatidae	Rhinopristiformes	Batoidea	shelf	benthic	freshwater	ecto	macropredator	inverts	270	TL
Glyphis gangeticus	Carcharhinidae	Carcharhiniformes	Selachii	shelf	benthopelagic	freshwater	ecto	macropredator	fish	275	TL
Glyphis garricki	Carcharhinidae	Carcharhiniformes	Selachii	shelf	pelagic	brackish	ecto	macropredator	fish	251	TL
Glyphis glyphis	Carcharhinidae	Carcharhiniformes	Selachii	shelf	benthopelagic	freshwater	ecto	macropredator	inverts/fish	260	TL
Gogolia filewoodi	Triakidae	Carcharhiniformes	Selachii	shelf	benthopelagic	no	ecto	macropredator	NA	74	TL
Gollum attenuatus	Pseudotriakidae	Carcharhiniformes	Selachii	shelf/slope	benthic	no	ecto	macropredator	inverts/fish	110	TL
Gollum suluensis	Pseudotriakidae	Carcharhiniformes	Selachii	shelf/slope	benthopelagic	no	ecto	macropredator	NA	65	SL
Gurgesiella atlantica	Gurgesiellidae	Rajiformes	Batoidea	slope	benthic	no	ecto	macropredator	NA	52	TL
Gurgesiella dorsalifera	Gurgesiellidae	Rajiformes	Batoidea	slope	benthic	no	ecto	macropredator	inverts/fish	53	TL
Gurgesiella furvescens	Gurgesiellidae	Rajiformes	Batoidea	slope	benthic	no	ecto	macropredator	NA	57	TL
Gymnura altavela	Gymnuridae	Myliobatiformes	Batoidea	shelf	benthic	brackish	ecto	macropredator	inverts/fish	260	DW
Gymnura australis	Gymnuridae	Myliobatiformes	Batoidea	shelf	benthic	brackish	ecto	macropredator	inverts/fish	94	DW
Gymnura crebripunctata	Gymnuridae	Myliobatiformes	Batoidea	shelf	benthic	brackish	ecto	macropredator	fish	81	DW
Gymnura japonica	Gymnuridae	Myliobatiformes	Batoidea	shelf	benthic	no	ecto	macropredator	fish	145	DW
Gymnura marmorata	Gymnuridae	Myliobatiformes	Batoidea	shelf	benthic	brackish	ecto	macropredator	inverts/fish	150	DW
Gymnura micrura	Gymnuridae	Myliobatiformes	Batoidea	shelf	benthic	brackish	ecto	macropredator	inverts/fish	110	DW
Gymnura natalensis	Gymnuridae	Myliobatiformes	Batoidea	shelf	benthic	brackish	ecto	macropredator	inverts/fish	250	DW
Gymnura poecilura	Gymnuridae	Myliobatiformes	Batoidea	shelf	benthic	no	ecto	macropredator	fish	104	DW
Gymnura tentaculata	Gymnuridae	Myliobatiformes	Batoidea	shelf	benthic	no	ecto	macropredator	fish	76	DW
Gymnura zonura	Gymnuridae	Myliobatiformes	Batoidea	shelf	benthic	no	ecto	macropredator	inverts/fish	108	DW
Halaelurus boesemani	Scyliorhinidae	Carcharhiniformes	Selachii	shelf	benthic	no	ecto	macropredator	fish	48	TL
Halaelurus buergeri	Scyliorhinidae	Carcharhiniformes	Selachii	shelf	benthic	no	ecto	macropredator	inverts/fish	49	TL
Halaelurus lineatus	Scyliorhinidae	Carcharhiniformes	Selachii	shelf	benthic	no	ecto	macropredator	inverts/fish	56	TL
Halaelurus maculosus	Scyliorhinidae	Carcharhiniformes	Selachii	shelf	benthic	no	ecto	macropredator	inverts/fish	53	TL
Halaelurus natalensis	Scyliorhinidae	Carcharhiniformes	Selachii	shelf	benthic	no	ecto	macropredator	inverts/fish	50	TL
Halaelurus quagga	Scyliorhinidae	Carcharhiniformes	Selachii	shelf	benthic	no	ecto	macropredator	inverts	37	TL
Halaelurus sellus	Scyliorhinidae	Carcharhiniformes	Selachii	shelf	benthic	no	ecto	macropredator	inverts/fish	42	TL
Haploblepharus edwardsii	Scyliorhinidae	Carcharhiniformes	Selachii	shelf	benthic	no	ecto	macropredator	inverts/fish	64	TL
Haploblepharus fuscus	Scyliorhinidae	Carcharhiniformes	Selachii	shelf	benthic	no	ecto	macropredator	inverts/fish	69	TL
Haploblepharus kistnasamyi	Scyliorhinidae	Carcharhiniformes	Selachii	shelf	benthic	no	ecto	macropredator	inverts/fish	50	TL
Haploblepharus pictus	Scyliorhinidae	Carcharhiniformes	Selachii	shelf	benthic	no	ecto	macropredator	inverts/fish	70	TL
Heliotrygon gomesi	Potamotrygonidae	Myliobatiformes	Batoidea	shelf	benthopelagic	freshwater	ecto	macropredator	NA	58	DW
Heliotrygon rosai	Potamotrygonidae	Myliobatiformes	Batoidea	shelf	benthopelagic	freshwater	ecto	macropredator	fish	58	DW
Hemigaleus australiensis	Hemigaleidae	Carcharhiniformes	Selachii	shelf	benthopelagic	no	ecto	macropredator	NA	110	TL
Hemigaleus microstoma	Hemigaleidae	Carcharhiniformes	Selachii	shelf	benthopelagic	no	ecto	macropredator	inverts	114	TL
Hemipristis elongata	Hemigaleidae	Carcharhiniformes	Selachii	shelf	benthopelagic	no	ecto	macropredator	inverts/fish	240	TL
Hemiscyllium freycineti	Hemiscylliidae	Orectolobiformes	Selachii	shelf	benthic	no	ecto	macropredator	NA	69	TL
Hemiscyllium galei	Hemiscylliidae	Orectolobiformes	Selachii	shelf	benthic	no	ecto	macropredator	NA	57	TL
Hemiscyllium hallstromi	Hemiscylliidae	Orectolobiformes	Selachii	shelf	benthic	no	ecto	macropredator	NA	77	TL
Hemiscyllium halmahera	Hemiscylliidae	Orectolobiformes	Selachii	shelf	benthic	no	ecto	macropredator	NA	66	TL
Hemiscyllium henryi	Hemiscylliidae	Orectolobiformes	Selachii	shelf	benthic	no	ecto	macropredator	NA	82	TL
Hemiscyllium michaeli	Hemiscylliidae	Orectolobiformes	Selachii	shelf	benthic	no	ecto	macropredator	NA	70	SL
Hemiscyllium ocellatum	Hemiscylliidae	Orectolobiformes	Selachii	shelf	benthic	no	ecto	macropredator	inverts/fish	107	TL
Hemiscyllium strahani	Hemiscylliidae	Orectolobiformes	Selachii	shelf	benthic	no	ecto	macropredator	NA	80	TL
Hemiscyllium trispeculare	Hemiscylliidae	Orectolobiformes	Selachii	shelf	benthic	no	ecto	macropredator	inverts	79	TL
Hemitriakis abdita	Triakidae	Carcharhiniformes	Selachii	slope	benthopelagic	no	ecto	macropredator	NA	80	TL
Hemitriakis complicofasciata	Triakidae	Carcharhiniformes	Selachii	shelf	benthopelagic	no	ecto	macropredator	NA	93	TL
Hemitriakis falcata	Triakidae	Carcharhiniformes	Selachii	shelf	benthopelagic	no	ecto	macropredator	NA	80	TL
Hemitriakis indroyonoi	Triakidae	Carcharhiniformes	Selachii	shelf	benthic	no	ecto	macropredator	NA	120	TL
Hemitriakis japanica	Triakidae	Carcharhiniformes	Selachii	shelf	benthopelagic	no	ecto	macropredator	inverts/fish	120	TL
Hemitriakis leucoperiptera	Triakidae	Carcharhiniformes	Selachii	shelf	benthopelagic	no	ecto	macropredator	NA	96	TL
Heptranchias perlo	Hexanchidae	Hexanchiformes	Selachii	shelf/slope	benthopelagic	no	ecto	macropredator	inverts/fish	139	TL
Heterodontus francisci	Heterodontidae	Heterodontiformes	Selachii	shelf	benthic	no	ecto	macropredator	inverts/fish	122	TL
Heterodontus galeatus	Heterodontidae	Heterodontiformes	Selachii	shelf	benthic	no	ecto	macropredator	inverts/fish	130	TL
Heterodontus japonicus	Heterodontidae	Heterodontiformes	Selachii	shelf	benthic	no	ecto	macropredator	inverts/fish	120	TL
Heterodontus mexicanus	Heterodontidae	Heterodontiformes	Selachii	shelf	benthic	no	ecto	macropredator	inverts/fish	74	TL
Heterodontus omanensis	Heterodontidae	Heterodontiformes	Selachii	shelf	benthic	no	ecto	macropredator	inverts	61	TL
Heterodontus portusjacksoni	Heterodontidae	Heterodontiformes	Selachii	shelf/slope	benthic	brackish	ecto	macropredator	inverts/fish	165	TL
Heterodontus quoyi	Heterodontidae	Heterodontiformes	Selachii	shelf	benthic	no	ecto	macropredator	inverts	105	SL
Heterodontus ramalheira	Heterodontidae	Heterodontiformes	Selachii	shelf/slope	benthic	no	ecto	macropredator	inverts	83	TL
Heterodontus zebra	Heterodontidae	Heterodontiformes	Selachii	shelf	benthic	no	ecto	macropredator	inverts/fish	122	TL
Heteronarce bentuviai	Narkidae	Torpediniformes	Batoidea	shelf	benthic	no	ecto	macropredator	inverts/fish	20	TL
Heteronarce garmani	Narkidae	Torpediniformes	Batoidea	shelf/slope	benthic	no	ecto	macropredator	NA	30	TL
Heteronarce mollis	Narkidae	Torpediniformes	Batoidea	shelf/slope	benthic	no	ecto	macropredator	NA	30	TL
Heteronarce prabhui	Narkidae	Torpediniformes	Batoidea	offshore	benthic	no	ecto	macropredator	NA	22	TL
Heteroscymnoides marleyi	Dalatiidae	Squaliformes	Selachii	offshore	pelagic	no	ecto	macropredator	inverts/fish	37	TL
Hexanchus griseus	Hexanchidae	Hexanchiformes	Selachii	all	benthopelagic	no	ecto	macropredator	inverts/fish/high verts	550	TL
Hexanchus nakamurai	Hexanchidae	Hexanchiformes	Selachii	shelf/slope	benthopelagic	no	ecto	macropredator	inverts/fish	180	TL
Hexatrygon bickelli	Hexatrygonidae	Myliobatiformes	Batoidea	slope/offshore	benthic	no	ecto	macropredator	NA	170	TL
Himantura astra	Dasyatidae	Myliobatiformes	Batoidea	shelf	benthic	no	ecto	macropredator	inverts/fish	80	DW
Himantura bleekeri	Dasyatidae	Myliobatiformes	Batoidea	shelf	benthic	brackish	ecto	macropredator	inverts/fish	119	DW
Himantura dalyensis	Dasyatidae	Myliobatiformes	Batoidea	shelf	benthopelagic	freshwater	ecto	macropredator	inverts/fish	124	DW
Himantura fai	Dasyatidae	Myliobatiformes	Batoidea	shelf	benthic	no	ecto	macropredator	inverts/fish	146	DW
Himantura fava	Dasyatidae	Myliobatiformes	Batoidea	shelf	benthic	no	ecto	macropredator	inverts/fish	120	DW
Himantura gerrardi	Dasyatidae	Myliobatiformes	Batoidea	shelf	benthic	brackish	ecto	macropredator	inverts	116	TL
Himantura granulata	Dasyatidae	Myliobatiformes	Batoidea	shelf	benthic	brackish	ecto	macropredator	inverts/fish	141	DW
Himantura hortlei	Dasyatidae	Myliobatiformes	Batoidea	shelf	benthic	brackish	ecto	macropredator	inverts/fish	71	DW
Himantura imbricata	Dasyatidae	Myliobatiformes	Batoidea	shelf	benthic	brackish	ecto	macropredator	inverts/fish	23	DW
Himantura jenkinsii	Dasyatidae	Myliobatiformes	Batoidea	shelf	benthic	brackish	ecto	macropredator	inverts/fish	150	DW
Himantura kittipongi	Dasyatidae	Myliobatiformes	Batoidea	shelf	benthic	freshwater	ecto	macropredator	NA	37	DW
Himantura leoparda	Dasyatidae	Myliobatiformes	Batoidea	shelf	benthic	no	ecto	macropredator	NA	140	DW
Himantura lobistoma	Dasyatidae	Myliobatiformes	Batoidea	shelf	benthopelagic	brackish	ecto	macropredator	inverts/fish	100	DW
Himantura marginata	Dasyatidae	Myliobatiformes	Batoidea	shelf	benthopelagic	brackish	ecto	macropredator	NA	179	DW
Himantura oxyrhyncha	Dasyatidae	Myliobatiformes	Batoidea	shelf	benthic	freshwater	ecto	macropredator	inverts	37	DW
Himantura pacifica	Dasyatidae	Myliobatiformes	Batoidea	shelf	benthic	no	ecto	macropredator	inverts	60	DW
Himantura pastinacoides	Dasyatidae	Myliobatiformes	Batoidea	shelf	benthic	brackish	ecto	macropredator	NA	86	DW
Himantura polylepis	Dasyatidae	Myliobatiformes	Batoidea	shelf	benthic	freshwater	ecto	macropredator	inverts	223	DW
Himantura randalli	Dasyatidae	Myliobatiformes	Batoidea	shelf	benthic	no	ecto	macropredator	NA	62	DW
Himantura schmardae	Dasyatidae	Myliobatiformes	Batoidea	shelf	benthic	brackish	ecto	macropredator	NA	180	DW
Himantura signifer	Dasyatidae	Myliobatiformes	Batoidea	shelf	benthic	freshwater	ecto	macropredator	inverts	37	DW
Himantura toshi	Dasyatidae	Myliobatiformes	Batoidea	shelf	benthic	no	ecto	macropredator	inverts/fish	82	DW
Himantura uarnacoides	Dasyatidae	Myliobatiformes	Batoidea	shelf	benthic	brackish	ecto	macropredator	inverts	119	DW
Himantura uarnak	Dasyatidae	Myliobatiformes	Batoidea	shelf	benthic	freshwater	ecto	macropredator	inverts/fish	160	DW
Himantura undulata	Dasyatidae	Myliobatiformes	Batoidea	shelf	benthic	no	ecto	macropredator	inverts/fish	130	DW
Himantura walga	Dasyatidae	Myliobatiformes	Batoidea	shelf	benthic	no	ecto	macropredator	NA	32	DW
Holohalaelurus favus	Scyliorhinidae	Carcharhiniformes	Selachii	slope	benthic	no	ecto	macropredator	inverts/fish	52	TL
Holohalaelurus grennian	Scyliorhinidae	Carcharhiniformes	Selachii	slope	benthic	no	ecto	macropredator	inverts/fish	27	TL
Holohalaelurus melanostigma	Scyliorhinidae	Carcharhiniformes	Selachii	slope	benthic	no	ecto	macropredator	inverts/fish	38	TL
Holohalaelurus punctatus	Scyliorhinidae	Carcharhiniformes	Selachii	shelf/slope	benthic	no	ecto	macropredator	inverts/fish	36	TL
Holohalaelurus regani	Scyliorhinidae	Carcharhiniformes	Selachii	shelf/slope	benthic	no	ecto	macropredator	inverts/fish	69	TL
Hongeo koreana	Rajidae	Rajiformes	Batoidea	shelf	benthic	no	ecto	macropredator	NA	84	TL
Hypnos monopterygius	Hypnidae	Torpediniformes	Batoidea	shelf/slope	benthic	no	ecto	macropredator	inverts/fish	63	TL
Hypogaleus hyugaensis	Triakidae	Carcharhiniformes	Selachii	slope	benthopelagic	no	ecto	macropredator	inverts	150	TL
Iago garricki	Triakidae	Carcharhiniformes	Selachii	slope	benthopelagic	no	ecto	macropredator	inverts	75	TL
Iago omanensis	Triakidae	Carcharhiniformes	Selachii	shelf/slope	benthopelagic	no	ecto	macropredator	inverts/fish	89	TL
Indobatis ori	Anacanthobatidae	Rajiformes	Batoidea	slope/offshore	benthic	no	ecto	macropredator	inverts/fish	43	TL
Insentiraja laxipella	Anacanthobatidae	Rajiformes	Batoidea	slope	benthic	no	ecto	macropredator	NA	57	TL
Insentiraja subtilispinosa	Anacanthobatidae	Rajiformes	Batoidea	slope	benthic	no	ecto	macropredator	inverts	57	TL
Irolita waitii	Anacanthobatidae	Rajiformes	Batoidea	shelf	benthic	no	ecto	macropredator	NA	52	TL
Irolita westraliensis	Anacanthobatidae	Rajiformes	Batoidea	shelf	benthic	no	ecto	macropredator	NA	43	TL
Isistius brasiliensis	Dalatiidae	Squaliformes	Selachii	offshore	pelagic	no	ecto	macropredator	inverts/fish/high verts	56	TL
Isistius plutodus	Dalatiidae	Squaliformes	Selachii	offshore	pelagic	no	ecto	macropredator	fish	42	TL
Isogomphodon oxyrhynchus	Carcharhinidae	Carcharhiniformes	Selachii	shelf	benthopelagic	brackish	ecto	macropredator	fish	244	TL
Isurus oxyrinchus	Lamnidae	Lamniformes	Selachii	all	pelagic	no	meso	macropredator	inverts/fish/high verts	445	TL
Isurus paucus	Lamnidae	Lamniformes	Selachii	offshore	pelagic	no	meso	macropredator	inverts/fish	430	TL
Lamiopsis temminckii	Carcharhinidae	Carcharhiniformes	Selachii	shelf	benthopelagic	brackish	ecto	macropredator	inverts/fish	178	TL
Lamiopsis tephrodes	Carcharhinidae	Carcharhiniformes	Selachii	shelf	benthic	brackish	ecto	macropredator	inverts/fish	157	TL
Lamna ditropis	Lamnidae	Lamniformes	Selachii	all	pelagic	no	meso	macropredator	fish	305	TL
Lamna nasus	Lamnidae	Lamniformes	Selachii	all	pelagic	no	meso	macropredator	inverts/fish	365	TL
Leptocharias smithii	Leptochariidae	Carcharhiniformes	Selachii	shelf	benthic	brackish	ecto	macropredator	inverts/fish	82	TL
Leucoraja circularis	Rajidae	Rajiformes	Batoidea	shelf/slope	benthic	no	ecto	macropredator	inverts/fish	120	TL
Leucoraja compagnoi	Rajidae	Rajiformes	Batoidea	slope	benthic	no	ecto	macropredator	NA	52	TL
Leucoraja erinacea	Rajidae	Rajiformes	Batoidea	shelf	benthic	no	ecto	macropredator	inverts/fish	62	TL
Leucoraja fullonica	Rajidae	Rajiformes	Batoidea	shelf/slope	benthic	no	ecto	macropredator	inverts/fish	120	TL
Leucoraja garmani	Rajidae	Rajiformes	Batoidea	shelf/slope	benthic	no	ecto	macropredator	inverts/fish	57	TL
Leucoraja lentiginosa	Rajidae	Rajiformes	Batoidea	shelf/slope	benthic	no	ecto	macropredator	NA	44	TL
Leucoraja leucosticta	Rajidae	Rajiformes	Batoidea	shelf/slope	benthic	no	ecto	macropredator	NA	80	TL
Leucoraja melitensis	Rajidae	Rajiformes	Batoidea	shelf/slope	benthic	no	ecto	macropredator	inverts	50	TL
Leucoraja naevus	Rajidae	Rajiformes	Batoidea	shelf/slope	benthic	no	ecto	macropredator	inverts/fish	81	TL
Leucoraja ocellata	Rajidae	Rajiformes	Batoidea	shelf/slope	benthic	no	ecto	macropredator	inverts/fish	150	TL
Leucoraja pristispina	Rajidae	Rajiformes	Batoidea	slope	benthic	no	ecto	macropredator	NA	40	TL
Leucoraja wallacei	Rajidae	Rajiformes	Batoidea	shelf/slope	benthic	brackish	ecto	macropredator	inverts/fish	96	TL
Leucoraja yucatanensis	Rajidae	Rajiformes	Batoidea	shelf/slope	benthic	no	ecto	macropredator	NA	30	TL
Loxodon macrorhinus	Carcharhinidae	Carcharhiniformes	Selachii	shelf	benthopelagic	no	ecto	macropredator	inverts/fish	99	TL
Makararaja chindwinensis	Dasyatidae	Myliobatiformes	Batoidea	shelf	benthic	freshwater	ecto	macropredator	NA	50	DW
Malacoraja kreffti	Rajidae	Rajiformes	Batoidea	slope	benthic	no	ecto	macropredator	inverts	60	TL
Malacoraja obscura	Rajidae	Rajiformes	Batoidea	slope	benthic	no	ecto	macropredator	NA	68	TL
Malacoraja senta	Rajidae	Rajiformes	Batoidea	shelf/slope	benthic	brackish	ecto	macropredator	inverts/fish	71	TL
Malacoraja spinacidermis	Rajidae	Rajiformes	Batoidea	slope/offshore	benthic	no	ecto	macropredator	inverts/fish	64	TL
Manta alfredi	Mobulidae	Myliobatiformes	Batoidea	shelf	pelagic	no	ecto	filter feeder	plankton/fish	550	DW
Manta birostris	Mobulidae	Myliobatiformes	Batoidea	all	pelagic	no	ecto	filter feeder	plankton/fish	910	DW
Megachasma pelagios	Megachasmidae	Lamniformes	Selachii	all	pelagic	no	ecto	filter feeder	plankton	820	TL
Miroscyllium sheikoi	Etmopteridae	Squaliformes	Selachii	offshore	benthic	no	ecto	macropredator	inverts/fish	43	TL
Mitsukurina owstoni	Mitsukurinidae	Lamniformes	Selachii	all	benthopelagic	no	ecto	macropredator	inverts/fish	620	TL
Mobula hypostoma	Mobulidae	Myliobatiformes	Batoidea	all	pelagic	no	ecto	filter feeder	plankton/fish	133	DW
Mobula japanica	Mobulidae	Myliobatiformes	Batoidea	all	benthopelagic	no	ecto	filter feeder	plankton	310	DW
Mobula kuhlii	Mobulidae	Myliobatiformes	Batoidea	all	pelagic	no	ecto	filter feeder	plankton	135	DW
Mobula mobular	Mobulidae	Myliobatiformes	Batoidea	all	pelagic	no	ecto	filter feeder	plankton/fish	520	DW
Mobula munkiana	Mobulidae	Myliobatiformes	Batoidea	shelf	pelagic	no	ecto	filter feeder	plankton	110	DW
Mobula rochebrunei	Mobulidae	Myliobatiformes	Batoidea	all	pelagic	no	ecto	filter feeder	plankton	134	DW
Mobula tarapacana	Mobulidae	Myliobatiformes	Batoidea	all	pelagic	no	ecto	filter feeder	plankton/fish	370	DW
Mobula thurstoni	Mobulidae	Myliobatiformes	Batoidea	all	pelagic	no	ecto	filter feeder	plankton	189	DW
Mollisquama parini	Dalatiidae	Squaliformes	Selachii	offshore	pelagic	no	ecto	macropredator	NA	40	TL
Mustelus albipinnis	Triakidae	Carcharhiniformes	Selachii	shelf	benthopelagic	no	ecto	macropredator	inverts/fish	129	TL
Mustelus antarcticus	Triakidae	Carcharhiniformes	Selachii	shelf/slope	benthopelagic	no	ecto	macropredator	inverts/fish	185	TL
Mustelus asterias	Triakidae	Carcharhiniformes	Selachii	shelf	benthopelagic	no	ecto	macropredator	inverts	140	TL
Mustelus californicus	Triakidae	Carcharhiniformes	Selachii	shelf	benthopelagic	no	ecto	macropredator	inverts	125	TL
Mustelus canis	Triakidae	Carcharhiniformes	Selachii	shelf/slope	benthopelagic	freshwater	ecto	macropredator	inverts/fish	155	TL
Mustelus dorsalis	Triakidae	Carcharhiniformes	Selachii	shelf	benthopelagic	no	ecto	macropredator	inverts	66	TL
Mustelus fasciatus	Triakidae	Carcharhiniformes	Selachii	shelf/slope	benthopelagic	no	ecto	macropredator	inverts/fish	177	TL
Mustelus griseus	Triakidae	Carcharhiniformes	Selachii	shelf	benthopelagic	no	ecto	macropredator	inverts	108	TL
Mustelus henlei	Triakidae	Carcharhiniformes	Selachii	shelf	benthopelagic	brackish	ecto	macropredator	inverts/fish	100	TL
Mustelus higmani	Triakidae	Carcharhiniformes	Selachii	shelf/slope	benthopelagic	brackish	ecto	macropredator	inverts/fish	88	TL
Mustelus lenticulatus	Triakidae	Carcharhiniformes	Selachii	shelf/slope	benthopelagic	brackish	ecto	macropredator	inverts	151	TL
Mustelus lunulatus	Triakidae	Carcharhiniformes	Selachii	shelf	benthopelagic	no	ecto	macropredator	inverts	175	TL
Mustelus manazo	Triakidae	Carcharhiniformes	Selachii	shelf	benthopelagic	no	ecto	macropredator	inverts/fish	135	TL
Mustelus mento	Triakidae	Carcharhiniformes	Selachii	shelf	benthopelagic	no	ecto	macropredator	inverts/fish	130	TL
Mustelus minicanis	Triakidae	Carcharhiniformes	Selachii	shelf	benthopelagic	no	ecto	macropredator	inverts/fish	57	TL
Mustelus mosis	Triakidae	Carcharhiniformes	Selachii	shelf	benthopelagic	no	ecto	macropredator	inverts/fish	150	TL
Mustelus mustelus	Triakidae	Carcharhiniformes	Selachii	shelf/slope	benthopelagic	no	ecto	macropredator	inverts/fish	175	TL
Mustelus norrisi	Triakidae	Carcharhiniformes	Selachii	shelf	benthopelagic	no	ecto	macropredator	inverts/fish	123	TL
Mustelus palumbes	Triakidae	Carcharhiniformes	Selachii	shelf/slope	benthopelagic	no	ecto	macropredator	inverts	113	TL
Mustelus punctulatus	Triakidae	Carcharhiniformes	Selachii	shelf	benthopelagic	no	ecto	macropredator	inverts	95	TL
Mustelus ravidus	Triakidae	Carcharhiniformes	Selachii	shelf	benthopelagic	no	ecto	macropredator	inverts/fish	101	TL
Mustelus schmitti	Triakidae	Carcharhiniformes	Selachii	shelf	benthopelagic	no	ecto	macropredator	inverts/fish	109	TL
Mustelus sinusmexicanus	Triakidae	Carcharhiniformes	Selachii	shelf/slope	benthopelagic	no	ecto	macropredator	inverts/fish	140	TL
Mustelus stevensi	Triakidae	Carcharhiniformes	Selachii	shelf/slope	benthopelagic	no	ecto	macropredator	inverts/fish	103	TL
Mustelus walkeri	Triakidae	Carcharhiniformes	Selachii	all	benthopelagic	no	ecto	macropredator	inverts/fish	112	TL
Mustelus whitneyi	Triakidae	Carcharhiniformes	Selachii	shelf	benthopelagic	no	ecto	macropredator	inverts/fish	87	TL
Mustelus widodoi	Triakidae	Carcharhiniformes	Selachii	shelf	benthopelagic	no	ecto	macropredator	inverts/fish	110	TL
Myliobatis aquila	Myliobatidae	Myliobatiformes	Batoidea	shelf	benthopelagic	brackish	ecto	macropredator	inverts/fish	150	DW
Myliobatis californica	Myliobatidae	Myliobatiformes	Batoidea	shelf	benthic	no	ecto	macropredator	inverts/fish	180	DW
Myliobatis chilensis	Myliobatidae	Myliobatiformes	Batoidea	all	benthopelagic	no	ecto	macropredator	inverts	200	DW
Myliobatis freminvillei	Myliobatidae	Myliobatiformes	Batoidea	shelf	benthic	freshwater	ecto	macropredator	inverts/fish	106	DW
Myliobatis goodei	Myliobatidae	Myliobatiformes	Batoidea	shelf	benthopelagic	no	ecto	macropredator	inverts	99	DW
Myliobatis hamlyni	Myliobatidae	Myliobatiformes	Batoidea	shelf/slope	benthic	no	ecto	macropredator	inverts	114	DW
Myliobatis longirostris	Myliobatidae	Myliobatiformes	Batoidea	shelf	benthic	no	ecto	macropredator	inverts	95	DW
Myliobatis peruvianus	Myliobatidae	Myliobatiformes	Batoidea	shelf/slope	benthic	no	ecto	macropredator	inverts	131	DW
Myliobatis ridens	Myliobatidae	Myliobatiformes	Batoidea	shelf	benthic	brackish	ecto	macropredator	NA	70	DW
Myliobatis tenuicaudatus	Myliobatidae	Myliobatiformes	Batoidea	all	benthopelagic	no	ecto	macropredator	inverts	160	DW
Myliobatis tobijei	Myliobatidae	Myliobatiformes	Batoidea	shelf	benthic	no	ecto	macropredator	inverts/fish	67	DW
Narcine atzi	Narcinidae	Torpediniformes	Batoidea	shelf	benthic	no	ecto	macropredator	NA	36	TL
Narcine bancroftii	Narcinidae	Torpediniformes	Batoidea	shelf	benthic	no	ecto	macropredator	inverts	65	TL
Narcine brasiliensis	Narcinidae	Torpediniformes	Batoidea	shelf	benthic	no	ecto	macropredator	inverts/fish	45	TL
Narcine brevilabiata	Narcinidae	Torpediniformes	Batoidea	shelf	benthic	no	ecto	macropredator	NA	32	TL
Narcine brunnea	Narcinidae	Torpediniformes	Batoidea	all	benthic	no	ecto	macropredator	NA	22	TL
Narcine entemedor	Narcinidae	Torpediniformes	Batoidea	shelf	benthic	brackish	ecto	macropredator	inverts	75	TL
Narcine insolita	Narcinidae	Torpediniformes	Batoidea	shelf	benthic	no	ecto	macropredator	NA	36	TL
Narcine lasti	Narcinidae	Torpediniformes	Batoidea	shelf/slope	benthic	no	ecto	macropredator	NA	37	TL
Narcine leoparda	Narcinidae	Torpediniformes	Batoidea	shelf	benthic	no	ecto	macropredator	NA	30	TL
Narcine lingula	Narcinidae	Torpediniformes	Batoidea	shelf	benthic	no	ecto	macropredator	NA	35	TL
Narcine maculata	Narcinidae	Torpediniformes	Batoidea	shelf	benthic	no	ecto	macropredator	NA	40	TL
Narcine nelsoni	Narcinidae	Torpediniformes	Batoidea	shelf/slope	benthic	no	ecto	macropredator	NA	35	TL
Narcine oculifera	Narcinidae	Torpediniformes	Batoidea	shelf	benthic	no	ecto	macropredator	NA	35	TL
Narcine ornata	Narcinidae	Torpediniformes	Batoidea	shelf	benthic	no	ecto	macropredator	NA	24	TL
Narcine prodorsalis	Narcinidae	Torpediniformes	Batoidea	shelf	benthic	no	ecto	macropredator	NA	35	TL
Narcine rierai	Narcinidae	Torpediniformes	Batoidea	shelf/slope	benthic	no	ecto	macropredator	NA	30	TL
Narcine tasmaniensis	Narcinidae	Torpediniformes	Batoidea	shelf/slope	benthic	no	ecto	macropredator	inverts	47	TL
Narcine timlei	Narcinidae	Torpediniformes	Batoidea	shelf	benthic	no	ecto	macropredator	inverts/fish	24	TL
Narcine vermiculatus	Narcinidae	Torpediniformes	Batoidea	shelf	benthic	no	ecto	macropredator	NA	30	TL
Narcine westraliensis	Narcinidae	Torpediniformes	Batoidea	shelf	benthic	no	ecto	macropredator	inverts	29	TL
Narke capensis	Narkidae	Torpediniformes	Batoidea	shelf	benthic	no	ecto	macropredator	inverts	38	TL
Narke dipterygia	Narkidae	Torpediniformes	Batoidea	shelf	benthic	no	ecto	macropredator	inverts	35	TL
Narke japonica	Narkidae	Torpediniformes	Batoidea	shelf	benthic	no	ecto	macropredator	NA	30	TL
Nasolamia velox	Carcharhinidae	Carcharhiniformes	Selachii	shelf	benthopelagic	no	ecto	macropredator	inverts/fish	165	TL
Nebrius ferrugineus	Ginglymostomatidae	Orectolobiformes	Selachii	shelf	benthic	no	ecto	macropredator	inverts/fish/high verts	320	TL
Negaprion acutidens	Carcharhinidae	Carcharhiniformes	Selachii	shelf	benthopelagic	brackish	ecto	macropredator	fish	310	TL
Negaprion brevirostris	Carcharhinidae	Carcharhiniformes	Selachii	shelf	benthopelagic	freshwater	ecto	macropredator	inverts/fish/high verts	368	TL
Neoraja africana	Rajidae	Rajiformes	Batoidea	slope	benthic	no	ecto	macropredator	NA	30	TL
Neoraja caerulea	Rajidae	Rajiformes	Batoidea	slope	benthic	no	ecto	macropredator	inverts/fish	35	TL
Neoraja carolinensis	Rajidae	Rajiformes	Batoidea	slope	benthic	no	ecto	macropredator	NA	29	TL
Neoraja iberica	Rajidae	Rajiformes	Batoidea	slope	benthic	no	ecto	macropredator	inverts	35	TL
Neoraja stehmanni	Rajidae	Rajiformes	Batoidea	all	benthic	no	ecto	macropredator	NA	38	TL
Neotrygon annotata	Dasyatidae	Myliobatiformes	Batoidea	shelf	benthic	no	ecto	macropredator	inverts/fish	28	DW
Neotrygon kuhlii	Dasyatidae	Myliobatiformes	Batoidea	shelf	benthic	no	ecto	macropredator	inverts/fish	30	DW
Neotrygon leylandi	Dasyatidae	Myliobatiformes	Batoidea	shelf	benthic	no	ecto	macropredator	inverts	27	DW
Neotrygon ningalooensis	Dasyatidae	Myliobatiformes	Batoidea	shelf	benthic	no	ecto	macropredator	NA	30	DW
Neotrygon picta	Dasyatidae	Myliobatiformes	Batoidea	shelf	benthic	no	ecto	macropredator	inverts/fish	32	DW
Notoraja alisae	Arhynchobatidae	Rajiformes	Batoidea	slope	benthic	no	ecto	macropredator	NA	55	TL
Notoraja azurea	Arhynchobatidae	Rajiformes	Batoidea	slope	benthic	no	ecto	macropredator	NA	65	TL
Notoraja fijiensis	Arhynchobatidae	Rajiformes	Batoidea	slope	benthic	no	ecto	macropredator	NA	40	TL
Notoraja hirticauda	Arhynchobatidae	Rajiformes	Batoidea	slope	benthic	no	ecto	macropredator	NA	45	TL
Notoraja inusitata	Arhynchobatidae	Rajiformes	Batoidea	slope	benthic	no	ecto	macropredator	NA	44	TL
Notoraja lira	Arhynchobatidae	Rajiformes	Batoidea	offshore	benthic	no	ecto	macropredator	NA	42	TL
Notoraja longiventralis	Arhynchobatidae	Rajiformes	Batoidea	slope	benthic	no	ecto	macropredator	NA	43	TL
Notoraja ochroderma	Arhynchobatidae	Rajiformes	Batoidea	slope	benthic	no	ecto	macropredator	inverts	37	TL
Notoraja sapphira	Arhynchobatidae	Rajiformes	Batoidea	slope	benthic	no	ecto	macropredator	NA	41	TL
Notoraja sticta	Arhynchobatidae	Rajiformes	Batoidea	slope	benthic	no	ecto	macropredator	NA	63	TL
Notoraja tobitukai	Arhynchobatidae	Rajiformes	Batoidea	slope	benthic	no	ecto	macropredator	NA	51	TL
Notorynchus cepedianus	Hexanchidae	Hexanchiformes	Selachii	shelf	benthopelagic	brackish	ecto	macropredator	inverts/fish/high verts	296	TL
Odontaspis ferox	Odontaspididae	Lamniformes	Selachii	all	benthopelagic	no	ecto	macropredator	inverts/fish	450	TL
Odontaspis noronhai	Odontaspididae	Lamniformes	Selachii	slope/offshore	benthopelagic	no	ecto	macropredator	inverts/fish	427	TL
Okamejei acutispina	Rajidae	Rajiformes	Batoidea	shelf	benthic	no	ecto	macropredator	inverts/fish	45	TL
Okamejei arafurensis	Rajidae	Rajiformes	Batoidea	shelf/slope	benthic	no	ecto	macropredator	NA	50	TL
Okamejei boesemani	Rajidae	Rajiformes	Batoidea	shelf	benthic	no	ecto	macropredator	NA	55	TL
Okamejei cairae	Rajidae	Rajiformes	Batoidea	shelf	benthic	no	ecto	macropredator	NA	39	TL
Okamejei heemstrai	Rajidae	Rajiformes	Batoidea	slope	benthic	no	ecto	macropredator	NA	61	TL
Okamejei hollandi	Rajidae	Rajiformes	Batoidea	shelf	benthic	no	ecto	macropredator	inverts/fish	45	TL
Okamejei jensenae	Rajidae	Rajiformes	Batoidea	shelf	benthic	no	ecto	macropredator	NA	53	TL
Okamejei kenojei	Rajidae	Rajiformes	Batoidea	shelf/slope	benthic	no	ecto	macropredator	inverts/fish	52	TL
Okamejei leptoura	Rajidae	Rajiformes	Batoidea	slope	benthic	no	ecto	macropredator	NA	56	TL
Okamejei meerdervoortii	Rajidae	Rajiformes	Batoidea	shelf	benthic	no	ecto	macropredator	NA	38	TL
Okamejei philipi	Rajidae	Rajiformes	Batoidea	shelf	benthic	no	ecto	macropredator	NA	36	TL
Okamejei pita	Rajidae	Rajiformes	Batoidea	shelf	benthic	no	ecto	macropredator	NA	47	TL
Okamejei powelli	Rajidae	Rajiformes	Batoidea	shelf/slope	benthic	no	ecto	macropredator	NA	53	DW
Okamejei schmidti	Rajidae	Rajiformes	Batoidea	shelf	benthic	no	ecto	macropredator	NA	52	TL
Orectolobus floridus	Orectolobidae	Orectolobiformes	Selachii	shelf	benthic	no	ecto	macropredator	inverts/fish	75	TL
Orectolobus halei	Orectolobidae	Orectolobiformes	Selachii	shelf	benthic	no	ecto	macropredator	fish	206	TL
Orectolobus hutchinsi	Orectolobidae	Orectolobiformes	Selachii	shelf	benthic	no	ecto	macropredator	inverts/fish	149	TL
Orectolobus japonicus	Orectolobidae	Orectolobiformes	Selachii	shelf	benthic	no	ecto	macropredator	inverts/fish	118	TL
Orectolobus leptolineatus	Orectolobidae	Orectolobiformes	Selachii	shelf	benthic	no	ecto	macropredator	inverts/fish	120	TL
Orectolobus maculatus	Orectolobidae	Orectolobiformes	Selachii	shelf	benthic	brackish	ecto	macropredator	inverts/fish	320	TL
Orectolobus ornatus	Orectolobidae	Orectolobiformes	Selachii	shelf	benthic	no	ecto	macropredator	inverts/fish	120	TL
Orectolobus parvimaculatus	Orectolobidae	Orectolobiformes	Selachii	shelf	benthic	no	ecto	macropredator	inverts/fish	94	TL
Orectolobus reticulatus	Orectolobidae	Orectolobiformes	Selachii	shelf	benthopelagic	no	ecto	macropredator	inverts/fish	52	TL
Orectolobus wardi	Orectolobidae	Orectolobiformes	Selachii	shelf	benthic	no	ecto	macropredator	inverts/fish	100	TL
Oxynotus bruniensis	Oxynotidae	Squaliformes	Selachii	shelf/slope	benthic	no	ecto	macropredator	fish	91	TL
Oxynotus caribbaeus	Oxynotidae	Squaliformes	Selachii	slope	benthic	no	ecto	macropredator	inverts/fish	150	TL
Oxynotus centrina	Oxynotidae	Squaliformes	Selachii	shelf/slope	benthic	no	ecto	macropredator	inverts/fish	150	TL
Oxynotus japonicus	Oxynotidae	Squaliformes	Selachii	slope	benthic	no	ecto	macropredator	NA	65	TL
Oxynotus paradoxus	Oxynotidae	Squaliformes	Selachii	slope	benthic	no	ecto	macropredator	inverts	118	TL
Paragaleus leucolomatus	Hemigaleidae	Carcharhiniformes	Selachii	shelf	benthopelagic	no	ecto	macropredator	NA	96	TL
Paragaleus pectoralis	Hemigaleidae	Carcharhiniformes	Selachii	shelf	benthopelagic	no	ecto	macropredator	inverts/fish	138	TL
Paragaleus randalli	Hemigaleidae	Carcharhiniformes	Selachii	shelf	benthopelagic	no	ecto	macropredator	NA	84	TL
Paragaleus tengi	Hemigaleidae	Carcharhiniformes	Selachii	shelf	benthopelagic	no	ecto	macropredator	NA	93	TL
Parascyllium collare	Parascylliidae	Orectolobiformes	Selachii	shelf	benthic	no	ecto	macropredator	NA	87	TL
Parascyllium elongatum	Parascylliidae	Orectolobiformes	Selachii	shelf	benthic	no	ecto	macropredator	NA	42	TL
Parascyllium ferrugineum	Parascylliidae	Orectolobiformes	Selachii	shelf	benthic	no	ecto	macropredator	inverts	82	TL
Parascyllium sparsimaculatum	Parascylliidae	Orectolobiformes	Selachii	slope	benthic	no	ecto	macropredator	NA	79	TL
Parascyllium variolatum	Parascylliidae	Orectolobiformes	Selachii	shelf	benthic	no	ecto	macropredator	NA	91	TL
Paratrygon aiereba	Potamotrygonidae	Myliobatiformes	Batoidea	shelf	benthic	freshwater	ecto	macropredator	inverts/fish	160	DW
Parmaturus albimarginatus	Scyliorhinidae	Carcharhiniformes	Selachii	slope	benthic	no	ecto	macropredator	inverts/fish	58	TL
Parmaturus albipenis	Scyliorhinidae	Carcharhiniformes	Selachii	slope	benthic	no	ecto	macropredator	inverts/fish	41.5	TL
Parmaturus bigus	Scyliorhinidae	Carcharhiniformes	Selachii	slope	benthic	no	ecto	macropredator	inverts/fish	71	TL
Parmaturus campechiensis	Scyliorhinidae	Carcharhiniformes	Selachii	slope	benthic	no	ecto	macropredator	inverts/fish	16	TL
Parmaturus lanatus	Scyliorhinidae	Carcharhiniformes	Selachii	slope	benthic	no	ecto	macropredator	inverts/fish	36	TL
Parmaturus macmillani	Scyliorhinidae	Carcharhiniformes	Selachii	slope	benthic	no	ecto	macropredator	inverts/fish	53	TL
Parmaturus melanobranchus	Scyliorhinidae	Carcharhiniformes	Selachii	slope	benthic	no	ecto	macropredator	inverts/fish	85	TL
Parmaturus pilosus	Scyliorhinidae	Carcharhiniformes	Selachii	slope	benthic	no	ecto	macropredator	inverts/fish	64	TL
Parmaturus xaniurus	Scyliorhinidae	Carcharhiniformes	Selachii	shelf/slope	benthopelagic	no	ecto	macropredator	inverts/fish	61	TL
Pastinachus atrus	Dasyatidae	Myliobatiformes	Batoidea	shelf	benthic	brackish	ecto	macropredator	NA	200	DW
Pastinachus gracilicaudus	Dasyatidae	Myliobatiformes	Batoidea	shelf	benthic	no	ecto	macropredator	NA	83	DW
Pastinachus sephen	Dasyatidae	Myliobatiformes	Batoidea	shelf	benthic	freshwater	ecto	macropredator	inverts/fish	89	DW
Pastinachus solocirostris	Dasyatidae	Myliobatiformes	Batoidea	shelf	benthic	brackish	ecto	macropredator	NA	69	DW
Pastinachus stellurostris	Dasyatidae	Myliobatiformes	Batoidea	shelf	benthic	brackish	ecto	macropredator	NA	43	DW
Pavoraja alleni	Arhynchobatidae	Rajiformes	Batoidea	slope	benthic	no	ecto	macropredator	NA	35	TL
Pavoraja arenaria	Arhynchobatidae	Rajiformes	Batoidea	shelf/slope	benthic	no	ecto	macropredator	NA	34	TL
Pavoraja mosaica	Arhynchobatidae	Rajiformes	Batoidea	slope	benthic	no	ecto	macropredator	NA	28	TL
Pavoraja nitida	Arhynchobatidae	Rajiformes	Batoidea	shelf/slope	benthic	no	ecto	macropredator	NA	37	TL
Pavoraja pseudonitida	Arhynchobatidae	Rajiformes	Batoidea	slope	benthic	no	ecto	macropredator	NA	37	TL
Pavoraja umbrosa	Arhynchobatidae	Rajiformes	Batoidea	slope	benthic	no	ecto	macropredator	NA	37	TL
Pentanchus profundicolus	Scyliorhinidae	Carcharhiniformes	Selachii	slope	benthic	no	ecto	macropredator	inverts/fish	51	TL
Planonasus parini	Pseudotriakidae	Carcharhiniformes	Selachii	slope	benthic	no	ecto	macropredator	NA	53	TL
Platyrhina hyugaensis	Platyrhinidae	Torpediniformes	Batoidea	shelf	benthic	no	ecto	macropredator	NA	43	TL
Platyrhina sinensis	Platyrhinidae	Torpediniformes	Batoidea	shelf	benthic	no	ecto	macropredator	NA	55	TL
Platyrhina tangi	Platyrhinidae	Torpediniformes	Batoidea	shelf	benthic	no	ecto	macropredator	NA	70	TL
Platyrhinoidis triseriata	Rhinobatidae	Rhinopristiformes	Batoidea	shelf	benthic	no	ecto	macropredator	inverts/fish	91	TL
Plesiobatis daviesi	Plesiobatidae	Myliobatiformes	Batoidea	shelf/slope	benthic	no	ecto	macropredator	inverts/fish	270	DW
Plesiotrygon iwamae	Potamotrygonidae	Myliobatiformes	Batoidea	shelf	benthic	freshwater	ecto	macropredator	inverts/fish	65	DW
Plesiotrygon nana	Potamotrygonidae	Myliobatiformes	Batoidea	shelf	benthic	freshwater	ecto	macropredator	NA	52	DW
Pliotrema warreni	Pristiophoridae	Pristiophoriformes	Selachii	shelf/slope	benthic	no	ecto	macropredator	inverts/fish	136	TL
Poroderma africanum	Scyliorhinidae	Carcharhiniformes	Selachii	shelf/slope	benthic	no	ecto	macropredator	inverts/fish	109	TL
Poroderma pantherinum	Scyliorhinidae	Carcharhiniformes	Selachii	shelf/slope	benthic	no	ecto	macropredator	inverts/fish	77	TL
Potamotrygon amandae	Potamotrygonidae	Myliobatiformes	Batoidea	shelf	benthic	freshwater	ecto	macropredator	inverts/fish	34	DW
Potamotrygon boesemani	Potamotrygonidae	Myliobatiformes	Batoidea	shelf	benthic	freshwater	ecto	macropredator	NA	43	DW
Potamotrygon brachyura	Potamotrygonidae	Myliobatiformes	Batoidea	shelf	benthic	freshwater	ecto	macropredator	inverts/fish	150	DW
Potamotrygon constellata	Potamotrygonidae	Myliobatiformes	Batoidea	shelf	benthic	freshwater	ecto	macropredator	NA	43	DW
Potamotrygon falkneri	Potamotrygonidae	Myliobatiformes	Batoidea	shelf	benthic	freshwater	ecto	macropredator	inverts/fish	52	DW
Potamotrygon henlei	Potamotrygonidae	Myliobatiformes	Batoidea	shelf	benthic	freshwater	ecto	macropredator	inverts/fish	72	DW
Potamotrygon humerosa	Potamotrygonidae	Myliobatiformes	Batoidea	shelf	benthic	freshwater	ecto	macropredator	inverts/fish	33	DW
Potamotrygon hystrix	Potamotrygonidae	Myliobatiformes	Batoidea	shelf	benthic	freshwater	ecto	macropredator	inverts/fish	40	DW
Potamotrygon leopoldi	Potamotrygonidae	Myliobatiformes	Batoidea	shelf	benthic	freshwater	ecto	macropredator	inverts	72	DW
Potamotrygon limai	Potamotrygonidae	Myliobatiformes	Batoidea	shelf	benthic	freshwater	ecto	macropredator	NA	65	DW
Potamotrygon magdalenae	Potamotrygonidae	Myliobatiformes	Batoidea	shelf	benthic	freshwater	ecto	macropredator	inverts/fish	47	DW
Potamotrygon marinae	Potamotrygonidae	Myliobatiformes	Batoidea	shelf	benthic	freshwater	ecto	macropredator	NA	42	DW
Potamotrygon motoro	Potamotrygonidae	Myliobatiformes	Batoidea	shelf	benthic	freshwater	ecto	macropredator	inverts/fish	48	DW
Potamotrygon ocellata	Potamotrygonidae	Myliobatiformes	Batoidea	shelf	benthic	freshwater	ecto	macropredator	NA	19	DW
Potamotrygon orbignyi	Potamotrygonidae	Myliobatiformes	Batoidea	shelf	benthic	freshwater	ecto	macropredator	inverts/fish	61	DW
Potamotrygon pantanensis	Potamotrygonidae	Myliobatiformes	Batoidea	shelf	benthic	freshwater	ecto	macropredator	NA	34	DW
Potamotrygon schroederi	Potamotrygonidae	Myliobatiformes	Batoidea	shelf	benthic	freshwater	ecto	macropredator	inverts/fish	44	DW
Potamotrygon scobina	Potamotrygonidae	Myliobatiformes	Batoidea	shelf	benthic	freshwater	ecto	macropredator	inverts/fish	66	DW
Potamotrygon signata	Potamotrygonidae	Myliobatiformes	Batoidea	shelf	benthic	freshwater	ecto	macropredator	inverts/fish	45	DW
Potamotrygon tatianae	Potamotrygonidae	Myliobatiformes	Batoidea	shelf	benthic	freshwater	ecto	macropredator	fish	36	DW
Potamotrygon tigrina	Potamotrygonidae	Myliobatiformes	Batoidea	shelf	benthic	freshwater	ecto	macropredator	NA	70	DW
Potamotrygon yepezi	Potamotrygonidae	Myliobatiformes	Batoidea	shelf	benthic	freshwater	ecto	macropredator	inverts	56	DW
Prionace glauca	Carcharhinidae	Carcharhiniformes	Selachii	all	pelagic	brackish	ecto	macropredator	inverts/fish/high verts	384	TL
Pristiophorus cirratus	Pristiophoridae	Pristiophoriformes	Selachii	shelf/slope	benthic	no	ecto	macropredator	inverts/fish	149	TL
Pristiophorus delicatus	Pristiophoridae	Pristiophoriformes	Selachii	slope	benthic	no	ecto	macropredator	NA	95	TL
Pristiophorus japonicus	Pristiophoridae	Pristiophoriformes	Selachii	shelf/slope	benthic	no	ecto	macropredator	inverts	153	TL
Pristiophorus lanae	Pristiophoridae	Pristiophoriformes	Selachii	slope	benthic	no	ecto	macropredator	NA	89.5	TL
Pristiophorus nancyae	Pristiophoridae	Pristiophoriformes	Selachii	slope	benthic	no	ecto	macropredator	inverts	62	TL
Pristiophorus nudipinnis	Pristiophoridae	Pristiophoriformes	Selachii	shelf	benthic	no	ecto	macropredator	NA	124	TL
Pristiophorus schroederi	Pristiophoridae	Pristiophoriformes	Selachii	slope	benthopelagic	no	ecto	macropredator	NA	87	TL
Pristis clavata	Pristidae	Rhinopristiformes	Batoidea	shelf	benthic	brackish	ecto	macropredator	NA	310	TL
Pristis pectinata	Pristidae	Rhinopristiformes	Batoidea	shelf	benthic	freshwater	ecto	macropredator	inverts/fish	554	TL
Pristis pristis	Pristidae	Rhinopristiformes	Batoidea	shelf	benthic	freshwater	ecto	macropredator	inverts/fish	700	TL
Pristis zijsron	Pristidae	Rhinopristiformes	Batoidea	shelf	benthic	freshwater	ecto	macropredator	inverts/fish	730	TL
Proscyllium habereri	Proscylliidae	Carcharhiniformes	Selachii	shelf	benthic	no	ecto	macropredator	inverts/fish	65	TL
Proscyllium magnificum	Proscylliidae	Carcharhiniformes	Selachii	shelf	benthic	no	ecto	macropredator	NA	49	TL
Proscyllium venustum	Proscylliidae	Carcharhiniformes	Selachii	shelf	benthic	no	ecto	macropredator	NA	60	TL
Psammobatis bergi	Arhynchobatidae	Rajiformes	Batoidea	shelf	benthic	no	ecto	macropredator	inverts/fish	61	TL
Psammobatis extenta	Arhynchobatidae	Rajiformes	Batoidea	shelf	benthic	no	ecto	macropredator	inverts	35	TL
Psammobatis lentiginosa	Arhynchobatidae	Rajiformes	Batoidea	shelf	benthic	no	ecto	macropredator	inverts/fish	55	TL
Psammobatis normani	Arhynchobatidae	Rajiformes	Batoidea	shelf/slope	benthic	no	ecto	macropredator	inverts	58	TL
Psammobatis parvacauda	Arhynchobatidae	Rajiformes	Batoidea	shelf	benthic	no	ecto	macropredator	NA	36	TL
Psammobatis rudis	Arhynchobatidae	Rajiformes	Batoidea	shelf/slope	benthic	no	ecto	macropredator	inverts/fish	53	TL
Psammobatis rutrum	Arhynchobatidae	Rajiformes	Batoidea	shelf	benthic	no	ecto	macropredator	inverts	32	TL
Psammobatis scobina	Arhynchobatidae	Rajiformes	Batoidea	shelf/slope	benthic	no	ecto	macropredator	inverts/fish	50	TL
Pseudocarcharias kamoharai	Pseudocarchariidae	Lamniformes	Selachii	all	pelagic	no	ecto	macropredator	inverts/fish	122	TL
Pseudoginglymostoma brevicaudatum	Ginglymostomatidae	Orectolobiformes	Selachii	shelf	benthic	no	ecto	macropredator	NA	75	TL
Pseudoraja fischeri	Arhynchobatidae	Rajiformes	Batoidea	slope	benthic	no	ecto	macropredator	NA	58	TL
Pseudotriakis microdon	Pseudotriakidae	Carcharhiniformes	Selachii	all	benthopelagic	no	ecto	macropredator	inverts/fish	296	TL
Pteroplatytrygon violacea	Dasyatidae	Myliobatiformes	Batoidea	all	pelagic	no	ecto	macropredator	inverts/fish	80	DW
Raja ackleyi	Rajidae	Rajiformes	Batoidea	shelf	benthic	no	ecto	macropredator	NA	41	TL
Raja asterias	Rajidae	Rajiformes	Batoidea	shelf/slope	benthic	no	ecto	macropredator	inverts/fish	94	TL
Raja bahamensis	Rajidae	Rajiformes	Batoidea	slope	benthic	no	ecto	macropredator	NA	54	TL
Raja binoculata	Rajidae	Rajiformes	Batoidea	shelf/slope	benthic	no	ecto	macropredator	inverts/fish	244	TL
Raja brachyura	Rajidae	Rajiformes	Batoidea	shelf/slope	benthic	no	ecto	macropredator	inverts/fish	120	TL
Raja cervigoni	Rajidae	Rajiformes	Batoidea	shelf	benthic	no	ecto	macropredator	NA	51	TL
Raja chinensis	Rajidae	Rajiformes	Batoidea	shelf	benthic	no	ecto	macropredator	NA	68	TL
Raja clavata	Rajidae	Rajiformes	Batoidea	shelf/slope	benthic	no	ecto	macropredator	inverts/fish	130	TL
Raja cortezensis	Rajidae	Rajiformes	Batoidea	shelf	benthic	no	ecto	macropredator	NA	39	TL
Raja eglanteria	Rajidae	Rajiformes	Batoidea	shelf/slope	benthic	brackish	ecto	macropredator	inverts/fish	84	TL
Raja equatorialis	Rajidae	Rajiformes	Batoidea	shelf	benthic	no	ecto	macropredator	NA	88	TL
Raja herwigi	Rajidae	Rajiformes	Batoidea	shelf/slope	benthic	no	ecto	macropredator	NA	55	TL
Raja inornata	Rajidae	Rajiformes	Batoidea	slope	benthic	no	ecto	macropredator	inverts	76	TL
Raja maderensis	Rajidae	Rajiformes	Batoidea	shelf	benthic	no	ecto	macropredator	inverts/fish	80	TL
Raja microocellata	Rajidae	Rajiformes	Batoidea	shelf	benthic	no	ecto	macropredator	inverts/fish	103	TL
Raja miraletus	Rajidae	Rajiformes	Batoidea	shelf/slope	benthic	brackish	ecto	macropredator	inverts/fish	60	TL
Raja montagui	Rajidae	Rajiformes	Batoidea	shelf	benthic	no	ecto	macropredator	inverts/fish	80	TL
Raja polystigma	Rajidae	Rajiformes	Batoidea	shelf/slope	benthic	no	ecto	macropredator	inverts/fish	71	TL
Raja pulchra	Rajidae	Rajiformes	Batoidea	shelf	benthic	no	ecto	macropredator	inverts/fish	115	TL
Raja radula	Rajidae	Rajiformes	Batoidea	shelf/slope	benthic	no	ecto	macropredator	inverts/fish	70	TL
Raja rhina	Rajidae	Rajiformes	Batoidea	shelf/slope	benthic	no	ecto	macropredator	fish	180	TL
Raja rondeleti	Rajidae	Rajiformes	Batoidea	shelf	benthic	no	ecto	macropredator	NA	50	TL
Raja stellulata	Rajidae	Rajiformes	Batoidea	shelf/slope	benthic	no	ecto	macropredator	inverts/fish	76	TL
Raja straeleni	Rajidae	Rajiformes	Batoidea	shelf/slope	benthic	no	ecto	macropredator	inverts/fish	91	TL
Raja texana	Rajidae	Rajiformes	Batoidea	shelf	benthic	no	ecto	macropredator	inverts/fish	63	DW
Raja undulata	Rajidae	Rajiformes	Batoidea	shelf	benthic	brackish	ecto	macropredator	inverts/fish	120	TL
Raja velezi	Rajidae	Rajiformes	Batoidea	shelf/slope	benthic	no	ecto	macropredator	inverts/fish	83	TL
Rajella annandalei	Rajidae	Rajiformes	Batoidea	slope	benthic	no	ecto	macropredator	NA	33	TL
Rajella barnardi	Rajidae	Rajiformes	Batoidea	shelf/slope	benthic	no	ecto	macropredator	inverts	75	TL
Rajella bathyphila	Rajidae	Rajiformes	Batoidea	slope/offshore	benthic	no	ecto	macropredator	NA	95	TL
Rajella bigelowi	Rajidae	Rajiformes	Batoidea	slope/offshore	benthic	no	ecto	macropredator	inverts	55	TL
Rajella caudaspinosa	Rajidae	Rajiformes	Batoidea	shelf/slope	benthic	no	ecto	macropredator	inverts/fish	65	TL
Rajella challengeri	Rajidae	Rajiformes	Batoidea	slope	benthic	no	ecto	macropredator	NA	56	TL
Rajella dissimilis	Rajidae	Rajiformes	Batoidea	slope	benthic	no	ecto	macropredator	inverts/fish	82	TL
Rajella eisenhardti	Rajidae	Rajiformes	Batoidea	slope	benthic	no	ecto	macropredator	NA	39	TL
Rajella fuliginea	Rajidae	Rajiformes	Batoidea	slope	benthic	no	ecto	macropredator	NA	45	TL
Rajella fyllae	Rajidae	Rajiformes	Batoidea	shelf/slope	benthic	no	ecto	macropredator	inverts	56	TL
Rajella kukujevi	Rajidae	Rajiformes	Batoidea	slope/offshore	benthic	no	ecto	macropredator	NA	84	TL
Rajella leoparda	Rajidae	Rajiformes	Batoidea	slope	benthic	no	ecto	macropredator	inverts/fish	95	DW
Rajella lintea	Rajidae	Rajiformes	Batoidea	shelf/slope	benthic	no	ecto	macropredator	inverts/fish	125	TL
Rajella nigerrima	Rajidae	Rajiformes	Batoidea	slope	benthic	no	ecto	macropredator	NA	46	TL
Rajella paucispinosa	Rajidae	Rajiformes	Batoidea	slope	benthic	no	ecto	macropredator	NA	50	TL
Rajella purpuriventralis	Rajidae	Rajiformes	Batoidea	slope	benthic	no	ecto	macropredator	NA	65	DW
Rajella ravidula	Rajidae	Rajiformes	Batoidea	slope	benthic	no	ecto	macropredator	NA	79	TL
Rajella sadowskii	Rajidae	Rajiformes	Batoidea	slope	benthic	no	ecto	macropredator	NA	75	TL
Rhina ancylostoma	Rhinidae	Rhinopristiformes	Batoidea	shelf	benthic	no	ecto	macropredator	inverts/fish	270	TL
Rhincodon typus	Rhincodontidae	Orectolobiformes	Selachii	all	pelagic	no	ecto	filter feeder	plankton/fish	2100	TL
Rhinobatos albomaculatus	Rhinobatidae	Rhinopristiformes	Batoidea	shelf	benthic	brackish	ecto	macropredator	inverts	80	TL
Rhinobatos annandalei	Rhinobatidae	Rhinopristiformes	Batoidea	shelf	benthic	brackish	ecto	macropredator	NA	80	TL
Rhinobatos formosensis	Rhinobatidae	Rhinopristiformes	Batoidea	shelf	benthic	no	ecto	macropredator	NA	73	TL
Rhinobatos glaucostigma	Rhinobatidae	Rhinopristiformes	Batoidea	shelf	benthic	no	ecto	macropredator	inverts	89	TL
Rhinobatos holcorhynchus	Rhinobatidae	Rhinopristiformes	Batoidea	shelf/slope	benthic	no	ecto	macropredator	NA	127	TL
Rhinobatos horkelii	Rhinobatidae	Rhinopristiformes	Batoidea	shelf	benthic	no	ecto	macropredator	inverts/fish	138	TL
Rhinobatos hynnicephalus	Rhinobatidae	Rhinopristiformes	Batoidea	shelf	benthic	no	ecto	macropredator	inverts/fish	62	TL
Rhinobatos irvinei	Rhinobatidae	Rhinopristiformes	Batoidea	shelf	benthic	no	ecto	macropredator	inverts	100	TL
Rhinobatos jimbaranensis	Rhinobatidae	Rhinopristiformes	Batoidea	shelf	benthic	no	ecto	macropredator	inverts	99	TL
Rhinobatos lentiginosus	Rhinobatidae	Rhinopristiformes	Batoidea	shelf	benthic	no	ecto	macropredator	inverts	78	TL
Rhinobatos leucorhynchus	Rhinobatidae	Rhinopristiformes	Batoidea	shelf	benthic	no	ecto	macropredator	NA	70	TL
Rhinobatos lionotus	Rhinobatidae	Rhinopristiformes	Batoidea	shelf	benthic	brackish	ecto	macropredator	NA	75	TL
Rhinobatos nudidorsalis	Rhinobatidae	Rhinopristiformes	Batoidea	shelf	benthic	no	ecto	macropredator	NA	50	TL
Rhinobatos penggali	Rhinobatidae	Rhinopristiformes	Batoidea	shelf	benthic	no	ecto	macropredator	inverts/fish	99	TL
Rhinobatos percellens	Rhinobatidae	Rhinopristiformes	Batoidea	shelf	benthic	no	ecto	macropredator	NA	100	TL
Rhinobatos planiceps	Rhinobatidae	Rhinopristiformes	Batoidea	shelf	benthic	no	ecto	macropredator	NA	114	TL
Rhinobatos prahli	Rhinobatidae	Rhinopristiformes	Batoidea	shelf	benthic	no	ecto	macropredator	NA	90	TL
Rhinobatos productus	Rhinobatidae	Rhinopristiformes	Batoidea	shelf	benthic	brackish	ecto	macropredator	inverts/fish	170	TL
Rhinobatos punctifer	Rhinobatidae	Rhinopristiformes	Batoidea	shelf	benthic	no	ecto	macropredator	inverts/fish	88	TL
Rhinobatos rhinobatos	Rhinobatidae	Rhinopristiformes	Batoidea	shelf	benthic	brackish	ecto	macropredator	inverts/fish	100	TL
Rhinobatos sainsburyi	Rhinobatidae	Rhinopristiformes	Batoidea	shelf	benthic	no	ecto	macropredator	NA	60	TL
Rhinobatos schlegelii	Rhinobatidae	Rhinopristiformes	Batoidea	shelf	benthic	no	ecto	macropredator	inverts/fish	100	TL
Rhinobatos whitei	Rhinobatidae	Rhinopristiformes	Batoidea	shelf	benthic	no	ecto	macropredator	NA	84	TL
Rhinoptera bonasus	Rhinopteridae	Myliobatiformes	Batoidea	shelf	benthopelagic	brackish	ecto	macropredator	inverts/fish	213	DW
Rhinoptera brasiliensis	Rhinopteridae	Myliobatiformes	Batoidea	shelf	benthopelagic	no	ecto	macropredator	inverts	104	DW
Rhinoptera javanica	Rhinopteridae	Myliobatiformes	Batoidea	shelf	benthopelagic	brackish	ecto	macropredator	inverts	150	DW
Rhinoptera jayakari	Rhinopteridae	Myliobatiformes	Batoidea	shelf	benthopelagic	no	ecto	macropredator	NA	90	DW
Rhinoptera marginata	Rhinopteridae	Myliobatiformes	Batoidea	shelf	benthopelagic	brackish	ecto	macropredator	inverts	102	DW
Rhinoptera neglecta	Rhinopteridae	Myliobatiformes	Batoidea	shelf	benthopelagic	no	ecto	macropredator	NA	130	DW
Rhinoptera steindachneri	Rhinopteridae	Myliobatiformes	Batoidea	shelf	benthopelagic	no	ecto	macropredator	inverts	104	DW
Rhinoraja kujiensis	Arhynchobatidae	Rajiformes	Batoidea	slope	benthic	no	ecto	macropredator	NA	104	TL
Rhinoraja longicauda	Arhynchobatidae	Rajiformes	Batoidea	slope	benthic	no	ecto	macropredator	NA	69	TL
Rhinoraja odai	Arhynchobatidae	Rajiformes	Batoidea	slope	benthic	no	ecto	macropredator	NA	60	TL
Rhizoprionodon acutus	Carcharhinidae	Carcharhiniformes	Selachii	shelf	benthopelagic	freshwater	ecto	macropredator	inverts/fish	178	TL
Rhizoprionodon lalandii	Carcharhinidae	Carcharhiniformes	Selachii	shelf	benthopelagic	brackish	ecto	macropredator	inverts/fish	102	TL
Rhizoprionodon longurio	Carcharhinidae	Carcharhiniformes	Selachii	shelf	benthopelagic	no	ecto	macropredator	inverts/fish	154	TL
Rhizoprionodon oligolinx	Carcharhinidae	Carcharhiniformes	Selachii	shelf	benthopelagic	no	ecto	macropredator	inverts/fish	88	TL
Rhizoprionodon porosus	Carcharhinidae	Carcharhiniformes	Selachii	shelf/slope	benthopelagic	freshwater	ecto	macropredator	inverts/fish	110	TL
Rhizoprionodon taylori	Carcharhinidae	Carcharhiniformes	Selachii	shelf	benthopelagic	no	ecto	macropredator	inverts/fish	88	TL
Rhizoprionodon terraenovae	Carcharhinidae	Carcharhiniformes	Selachii	shelf	benthopelagic	brackish	ecto	macropredator	inverts/fish	113	TL
Rhynchobatus australiae	Rhynchobatidae	Rhinopristiformes	Batoidea	shelf	benthic	no	ecto	macropredator	inverts/fish	300	TL
Rhynchobatus djiddensis	Rhynchobatidae	Rhinopristiformes	Batoidea	shelf	benthic	brackish	ecto	macropredator	inverts/fish	310	TL
Rhynchobatus laevis	Rhynchobatidae	Rhinopristiformes	Batoidea	shelf	benthic	brackish	ecto	macropredator	inverts/fish	200	TL
Rhynchobatus luebberti	Rhynchobatidae	Rhinopristiformes	Batoidea	shelf	benthic	no	ecto	macropredator	inverts/fish	300	TL
Rhynchobatus palpebratus	Rhynchobatidae	Rhinopristiformes	Batoidea	shelf	benthic	no	ecto	macropredator	inverts/fish	262	TL
Rhynchobatus springeri	Rhynchobatidae	Rhinopristiformes	Batoidea	shelf	benthic	brackish	ecto	macropredator	inverts/fish	213	TL
Rioraja agassizii	Arhynchobatidae	Rajiformes	Batoidea	shelf/slope	benthic	no	ecto	macropredator	inverts/fish	71	DW
Rostroraja alba	Rajidae	Rajiformes	Batoidea	shelf/slope	benthic	no	ecto	macropredator	inverts/fish	240	TL
Schroederichthys bivius	Scyliorhinidae	Carcharhiniformes	Selachii	shelf/slope	benthic	no	ecto	macropredator	inverts	86	TL
Schroederichthys chilensis	Scyliorhinidae	Carcharhiniformes	Selachii	shelf	benthic	no	ecto	macropredator	inverts	70	TL
Schroederichthys maculatus	Scyliorhinidae	Carcharhiniformes	Selachii	shelf/slope	benthic	no	ecto	macropredator	inverts/fish	35	TL
Schroederichthys saurisqualus	Scyliorhinidae	Carcharhiniformes	Selachii	shelf/slope	benthic	no	ecto	macropredator	inverts/fish	69	TL
Schroederichthys tenuis	Scyliorhinidae	Carcharhiniformes	Selachii	shelf/slope	benthic	no	ecto	macropredator	inverts/fish	47	TL
Scoliodon laticaudus	Carcharhinidae	Carcharhiniformes	Selachii	shelf	benthopelagic	freshwater	ecto	macropredator	inverts/fish	74	TL
Scoliodon macrorhynchos	Carcharhinidae	Carcharhiniformes	Selachii	shelf	benthic	freshwater	ecto	macropredator	inverts/fish	71	TL
Scyliorhinus besnardi	Scyliorhinidae	Carcharhiniformes	Selachii	shelf	benthic	no	ecto	macropredator	inverts/fish	47	TL
Scyliorhinus boa	Scyliorhinidae	Carcharhiniformes	Selachii	slope	benthic	no	ecto	macropredator	inverts/fish	54	TL
Scyliorhinus canicula	Scyliorhinidae	Carcharhiniformes	Selachii	shelf/slope	benthic	no	ecto	macropredator	inverts/fish	80	TL
Scyliorhinus capensis	Scyliorhinidae	Carcharhiniformes	Selachii	shelf/slope	benthic	no	ecto	macropredator	inverts/fish	122	TL
Scyliorhinus cervigoni	Scyliorhinidae	Carcharhiniformes	Selachii	shelf/slope	benthic	no	ecto	macropredator	fish	76	TL
Scyliorhinus comoroensis	Scyliorhinidae	Carcharhiniformes	Selachii	slope	benthic	no	ecto	macropredator	inverts/fish	46	TL
Scyliorhinus garmani	Scyliorhinidae	Carcharhiniformes	Selachii	NA	benthic	no	ecto	macropredator	inverts/fish	38	TL
Scyliorhinus haeckelii	Scyliorhinidae	Carcharhiniformes	Selachii	shelf/slope	benthic	no	ecto	macropredator	inverts/fish	57	TL
Scyliorhinus hesperius	Scyliorhinidae	Carcharhiniformes	Selachii	slope	benthic	no	ecto	macropredator	inverts/fish	47	TL
Scyliorhinus meadi	Scyliorhinidae	Carcharhiniformes	Selachii	slope	benthic	no	ecto	macropredator	inverts/fish	76	TL
Scyliorhinus retifer	Scyliorhinidae	Carcharhiniformes	Selachii	shelf/slope	benthic	no	ecto	macropredator	inverts/fish	59	TL
Scyliorhinus stellaris	Scyliorhinidae	Carcharhiniformes	Selachii	shelf	benthic	no	ecto	macropredator	inverts/fish	162	TL
Scyliorhinus tokubee	Scyliorhinidae	Carcharhiniformes	Selachii	shelf	benthic	no	ecto	macropredator	inverts	41.3	TL
Scyliorhinus torazame	Scyliorhinidae	Carcharhiniformes	Selachii	shelf/slope	benthic	no	ecto	macropredator	inverts/fish	78	TL
Scyliorhinus torrei	Scyliorhinidae	Carcharhiniformes	Selachii	slope	benthic	no	ecto	macropredator	inverts	32	TL
Scylliogaleus quecketti	Triakidae	Carcharhiniformes	Selachii	shelf	benthopelagic	no	ecto	macropredator	inverts	102	TL
Scymnodalatias albicauda	Somniosidae	Squaliformes	Selachii	offshore	pelagic	no	ecto	macropredator	NA	111	TL
Scymnodalatias garricki	Somniosidae	Squaliformes	Selachii	offshore	pelagic	no	ecto	macropredator	NA	80	TL
Scymnodalatias oligodon	Somniosidae	Squaliformes	Selachii	offshore	pelagic	no	ecto	macropredator	NA	26	TL
Scymnodalatias sherwoodi	Somniosidae	Squaliformes	Selachii	slope	benthopelagic	no	ecto	macropredator	inverts	85	TL
Scymnodon macracanthus	Somniosidae	Squaliformes	Selachii	slope	benthopelagic	no	ecto	macropredator	inverts/fish	170	TL
Scymnodon ringens	Somniosidae	Squaliformes	Selachii	slope	benthopelagic	no	ecto	macropredator	inverts/fish	110	TL
Sinobatis borneensis	Anacanthobatidae	Rajiformes	Batoidea	slope	benthic	no	ecto	macropredator	fish	35	TL
Sinobatis bulbicauda	Anacanthobatidae	Rajiformes	Batoidea	shelf/slope	benthic	no	ecto	macropredator	inverts/fish	56	TL
Sinobatis caerulea	Anacanthobatidae	Rajiformes	Batoidea	slope	benthic	no	ecto	macropredator	inverts/fish	68	TL
Sinobatis filicauda	Anacanthobatidae	Rajiformes	Batoidea	slope	benthic	no	ecto	macropredator	NA	55	TL
Sinobatis melanosoma	Anacanthobatidae	Rajiformes	Batoidea	slope	benthic	no	ecto	macropredator	NA	60	TL
Sinobatis stenosoma	Anacanthobatidae	Rajiformes	Batoidea	slope	benthic	no	ecto	macropredator	NA	52	TL
Somniosus antarcticus	Somniosidae	Squaliformes	Selachii	shelf/slope	benthopelagic	no	ecto	macropredator	inverts/fish/high verts	600	TL
Somniosus longus	Somniosidae	Squaliformes	Selachii	shelf/slope	benthic	no	ecto	macropredator	inverts/fish	150	TL
Somniosus microcephalus	Somniosidae	Squaliformes	Selachii	shelf/slope	benthopelagic	brackish	ecto	macropredator	inverts/fish/high verts	756	TL
Somniosus pacificus	Somniosidae	Squaliformes	Selachii	all	benthopelagic	no	ecto	macropredator	inverts/fish/high verts	700	TL
Somniosus rostratus	Somniosidae	Squaliformes	Selachii	shelf/slope	benthopelagic	no	ecto	macropredator	inverts/fish	143	TL
Sphyrna corona	Sphyrnidae	Carcharhiniformes	Selachii	shelf	benthopelagic	no	ecto	macropredator	inverts/fish	92	TL
Sphyrna gilberti	Sphyrnidae	Carcharhiniformes	Selachii	shelf	pelagic	no	ecto	macropredator	inverts/fish	240	OT
Sphyrna lewini	Sphyrnidae	Carcharhiniformes	Selachii	all	pelagic	brackish	ecto	macropredator	inverts/fish	430	TL
Sphyrna media	Sphyrnidae	Carcharhiniformes	Selachii	shelf	benthopelagic	no	ecto	macropredator	inverts/fish	150	TL
Sphyrna mokarran	Sphyrnidae	Carcharhiniformes	Selachii	all	pelagic	no	ecto	macropredator	inverts/fish	610	TL
Sphyrna tiburo	Sphyrnidae	Carcharhiniformes	Selachii	shelf	benthopelagic	brackish	ecto	macropredator	inverts/fish	150	TL
Sphyrna tudes	Sphyrnidae	Carcharhiniformes	Selachii	shelf	benthopelagic	no	ecto	macropredator	inverts/fish	150	TL
Sphyrna zygaena	Sphyrnidae	Carcharhiniformes	Selachii	all	pelagic	brackish	ecto	macropredator	inverts/fish	400	TL
Spiniraja whitleyi	Rajidae	Rajiformes	Batoidea	shelf/slope	benthic	no	ecto	macropredator	inverts/fish	200	TL
Squaliolus aliae	Dalatiidae	Squaliformes	Selachii	all	pelagic	no	ecto	macropredator	inverts/fish	24	TL
Squaliolus laticaudus	Dalatiidae	Squaliformes	Selachii	all	pelagic	no	ecto	macropredator	inverts/fish	28	TL
Squalus acanthias	Squalidae	Squaliformes	Selachii	all	benthopelagic	brackish	ecto	macropredator	inverts/fish	200	TL
Squalus albifrons	Squalidae	Squaliformes	Selachii	shelf/slope	benthic	no	ecto	macropredator	NA	86	TL
Squalus altipinnis	Squalidae	Squaliformes	Selachii	slope	pelagic	no	ecto	macropredator	NA	71	TL
Squalus blainville	Squalidae	Squaliformes	Selachii	shelf/slope	benthopelagic	brackish	ecto	macropredator	inverts/fish	92	TL
Squalus brevirostris	Squalidae	Squaliformes	Selachii	shelf/slope	benthopelagic	no	ecto	macropredator	inverts/fish	59	TL
Squalus bucephalus	Squalidae	Squaliformes	Selachii	slope	pelagic	no	ecto	macropredator	inverts/fish	90	TL
Squalus chloroculus	Squalidae	Squaliformes	Selachii	slope	benthic	no	ecto	macropredator	NA	99	TL
Squalus crassispinus	Squalidae	Squaliformes	Selachii	shelf/slope	pelagic	no	ecto	macropredator	NA	67	TL
Squalus cubensis	Squalidae	Squaliformes	Selachii	shelf/slope	benthopelagic	no	ecto	macropredator	NA	110	TL
Squalus edmundsi	Squalidae	Squaliformes	Selachii	slope	pelagic	no	ecto	macropredator	inverts/fish	115	TL
Squalus formosus	Squalidae	Squaliformes	Selachii	shelf/slope	pelagic	no	ecto	macropredator	NA	81	TL
Squalus grahami	Squalidae	Squaliformes	Selachii	slope	benthopelagic	no	ecto	macropredator	NA	73	TL
Squalus griffini	Squalidae	Squaliformes	Selachii	shelf/slope	benthic	no	ecto	macropredator	inverts/fish	110	TL
Squalus hemipinnis	Squalidae	Squaliformes	Selachii	shelf/slope	benthopelagic	no	ecto	macropredator	inverts/fish	78	TL
Squalus japonicus	Squalidae	Squaliformes	Selachii	shelf/slope	benthopelagic	no	ecto	macropredator	NA	95	TL
Squalus lalannei	Squalidae	Squaliformes	Selachii	offshore	benthic	no	ecto	macropredator	NA	79	TL
Squalus megalops	Squalidae	Squaliformes	Selachii	shelf/slope	benthopelagic	no	ecto	macropredator	inverts/fish	89	TL
Squalus melanurus	Squalidae	Squaliformes	Selachii	slope	benthopelagic	no	ecto	macropredator	fish	75	TL
Squalus mitsukurii	Squalidae	Squaliformes	Selachii	shelf/slope	benthopelagic	no	ecto	macropredator	inverts/fish	125	TL
Squalus montalbani	Squalidae	Squaliformes	Selachii	all	benthic	no	ecto	macropredator	inverts/fish	116	TL
Squalus nasutus	Squalidae	Squaliformes	Selachii	slope	pelagic	no	ecto	macropredator	inverts/fish	77	TL
Squalus notocaudatus	Squalidae	Squaliformes	Selachii	slope	pelagic	no	ecto	macropredator	NA	62	TL
Squalus rancureli	Squalidae	Squaliformes	Selachii	slope	benthopelagic	no	ecto	macropredator	inverts/fish	93	TL
Squalus raoulensis	Squalidae	Squaliformes	Selachii	slope	pelagic	no	ecto	macropredator	inverts/fish	93	TL
Squalus suckleyi	Squalidae	Squaliformes	Selachii	all	benthopelagic	brackish	ecto	macropredator	inverts/fish	150	TL
Squatina aculeata	Squatinidae	Squatiniformes	Selachii	shelf/slope	benthic	no	ecto	macropredator	inverts/fish	188	TL
Squatina africana	Squatinidae	Squatiniformes	Selachii	shelf/slope	benthic	no	ecto	macropredator	inverts/fish	122	TL
Squatina albipunctata	Squatinidae	Squatiniformes	Selachii	shelf/slope	benthic	no	ecto	macropredator	inverts/fish	130	TL
Squatina argentina	Squatinidae	Squatiniformes	Selachii	shelf/slope	benthic	no	ecto	macropredator	inverts/fish	170	TL
Squatina armata	Squatinidae	Squatiniformes	Selachii	shelf	benthic	no	ecto	macropredator	inverts/fish	103	TL
Squatina australis	Squatinidae	Squatiniformes	Selachii	shelf	benthic	no	ecto	macropredator	inverts/fish	152	TL
Squatina caillieti	Squatinidae	Squatiniformes	Selachii	shelf/slope	benthic	no	ecto	macropredator	inverts/fish	33	TL
Squatina californica	Squatinidae	Squatiniformes	Selachii	shelf	benthic	no	ecto	macropredator	fish	175	TL
Squatina dumeril	Squatinidae	Squatiniformes	Selachii	shelf/slope	benthic	no	ecto	macropredator	inverts/fish	152	TL
Squatina formosa	Squatinidae	Squatiniformes	Selachii	shelf/slope	benthic	no	ecto	macropredator	fish	150	TL
Squatina guggenheim	Squatinidae	Squatiniformes	Selachii	shelf	benthic	brackish	ecto	macropredator	inverts/fish	130	TL
Squatina japonica	Squatinidae	Squatiniformes	Selachii	shelf/slope	benthic	no	ecto	macropredator	inverts/fish	200	TL
Squatina legnota	Squatinidae	Squatiniformes	Selachii	NA	benthic	no	ecto	macropredator	inverts/fish	134	TL
Squatina nebulosa	Squatinidae	Squatiniformes	Selachii	shelf/slope	benthic	no	ecto	macropredator	inverts/fish	200	TL
Squatina occulta	Squatinidae	Squatiniformes	Selachii	shelf	benthic	no	ecto	macropredator	inverts/fish	131	TL
Squatina oculata	Squatinidae	Squatiniformes	Selachii	shelf/slope	benthic	no	ecto	macropredator	inverts/fish	160	TL
Squatina pseudocellata	Squatinidae	Squatiniformes	Selachii	shelf/slope	benthic	no	ecto	macropredator	inverts/fish	114	TL
Squatina squatina	Squatinidae	Squatiniformes	Selachii	shelf	benthic	brackish	ecto	macropredator	inverts/fish/high verts	244	TL
Squatina tergocellata	Squatinidae	Squatiniformes	Selachii	shelf/slope	benthic	no	ecto	macropredator	inverts/fish	140	TL
Squatina tergocellatoides	Squatinidae	Squatiniformes	Selachii	shelf	benthic	no	ecto	macropredator	inverts/fish	100	TL
Stegostoma fasciatum	Stegostomatidae	Orectolobiformes	Selachii	shelf	benthic	brackish	ecto	macropredator	inverts/fish/high verts	354	TL
Sutorectus tentaculatus	Orectolobidae	Orectolobiformes	Selachii	shelf	benthic	no	ecto	macropredator	fish	92	TL
Sympterygia acuta	Arhynchobatidae	Rajiformes	Batoidea	shelf	benthic	no	ecto	macropredator	inverts/fish	62	TL
Sympterygia bonapartii	Arhynchobatidae	Rajiformes	Batoidea	shelf	benthic	no	ecto	macropredator	inverts/fish	88	DW
Sympterygia brevicaudata	Arhynchobatidae	Rajiformes	Batoidea	shelf	benthic	no	ecto	macropredator	inverts	55	TL
Sympterygia lima	Arhynchobatidae	Rajiformes	Batoidea	shelf	benthic	no	ecto	macropredator	inverts	65	TL
Taeniura grabata	Dasyatidae	Myliobatiformes	Batoidea	shelf	benthic	no	ecto	macropredator	inverts/fish	100	DW
Taeniura lymma	Dasyatidae	Myliobatiformes	Batoidea	shelf	benthic	no	ecto	macropredator	inverts	35	DW
Taeniurops meyeni	Dasyatidae	Myliobatiformes	Batoidea	shelf	benthic	no	ecto	macropredator	inverts/fish	180	DW
Temera hardwickii	Narkidae	Torpediniformes	Batoidea	shelf	benthic	no	ecto	macropredator	inverts	48	TL
Tetronarce californica	Torpedinidae	Torpediniformes	Batoidea	shelf	benthic	no	ecto	macropredator	fish	137	TL
Tetronarce cowleyi	Torpedinidae	Torpediniformes	Batoidea	shelf/slope	benthopelagic	no	ecto	macropredator	inverts/fish	113	TL
Tetronarce fairchildi	Torpedinidae	Torpediniformes	Batoidea	all	benthic	no	ecto	macropredator	fish	100	TL
Tetronarce formosa	Torpedinidae	Torpediniformes	Batoidea	shelf/slope	benthopelagic	no	ecto	macropredator	NA	62	TL
Tetronarce macneilli	Torpedinidae	Torpediniformes	Batoidea	all	benthic	no	ecto	macropredator	inverts/fish	107	TL
Tetronarce puelcha	Torpedinidae	Torpediniformes	Batoidea	shelf/slope	benthic	no	ecto	macropredator	fish	120	TL
Tetronarce tokionis	Torpedinidae	Torpediniformes	Batoidea	slope	benthic	no	ecto	macropredator	NA	114	TL
Tetronarce tremens	Torpedinidae	Torpediniformes	Batoidea	shelf/slope	benthic	no	ecto	macropredator	fish	90	TL
Torpedo adenensis	Torpedinidae	Torpediniformes	Batoidea	shelf	benthic	no	ecto	macropredator	NA	41	TL
Torpedo andersoni	Torpedinidae	Torpediniformes	Batoidea	shelf/slope	benthic	no	ecto	macropredator	NA	22	TL
Torpedo bauchotae	Torpedinidae	Torpediniformes	Batoidea	shelf	benthic	no	ecto	macropredator	NA	60	TL
Torpedo fuscomaculata	Torpedinidae	Torpediniformes	Batoidea	shelf/slope	benthic	brackish	ecto	macropredator	inverts/fish	65	TL
Torpedo mackayana	Torpedinidae	Torpediniformes	Batoidea	shelf	benthic	brackish	ecto	macropredator	inverts/fish	40	TL
Torpedo marmorata	Torpedinidae	Torpediniformes	Batoidea	shelf/slope	benthic	brackish	ecto	macropredator	inverts/fish	100	TL
Tetronarce nobiliana	Torpedinidae	Torpediniformes	Batoidea	shelf/slope	benthopelagic	no	ecto	macropredator	inverts/fish	180	TL
Torpedo panthera	Torpedinidae	Torpediniformes	Batoidea	shelf	benthic	no	ecto	macropredator	inverts/fish	60	TL
Torpedo sinuspersici	Torpedinidae	Torpediniformes	Batoidea	shelf	benthic	brackish	ecto	macropredator	inverts/fish	130	TL
Torpedo suessii	Torpedinidae	Torpediniformes	Batoidea	NA	benthic	no	ecto	macropredator	NA	40	TL
Torpedo torpedo	Torpedinidae	Torpediniformes	Batoidea	shelf	benthic	no	ecto	macropredator	inverts/fish	60	TL
Triaenodon obesus	Carcharhinidae	Carcharhiniformes	Selachii	shelf	benthic	no	ecto	macropredator	inverts/fish	213	TL
Triakis acutipinna	Triakidae	Carcharhiniformes	Selachii	shelf	benthopelagic	no	ecto	macropredator	NA	102	TL
Triakis maculata	Triakidae	Carcharhiniformes	Selachii	shelf	benthopelagic	no	ecto	macropredator	inverts	240	TL
Triakis megalopterus	Triakidae	Carcharhiniformes	Selachii	shelf	benthopelagic	no	ecto	macropredator	inverts/fish	208	TL
Triakis scyllium	Triakidae	Carcharhiniformes	Selachii	shelf	benthopelagic	brackish	ecto	macropredator	inverts/fish	150	TL
Triakis semifasciata	Triakidae	Carcharhiniformes	Selachii	shelf	benthopelagic	brackish	ecto	macropredator	inverts/fish	210	TL
Trigonognathus kabeyai	Etmopteridae	Squaliformes	Selachii	slope/offshore	benthopelagic	no	ecto	macropredator	inverts/fish	54	TL
Trygonoptera galba	Urolophidae	Myliobatiformes	Batoidea	shelf	benthic	no	ecto	macropredator	NA	39	TL
Trygonoptera imitata	Urolophidae	Myliobatiformes	Batoidea	shelf	benthic	no	ecto	macropredator	inverts	80	TL
Trygonoptera mucosa	Urolophidae	Myliobatiformes	Batoidea	shelf	benthic	no	ecto	macropredator	inverts	47	TL
Trygonoptera ovalis	Urolophidae	Myliobatiformes	Batoidea	shelf	benthic	no	ecto	macropredator	NA	61	TL
Trygonoptera personata	Urolophidae	Myliobatiformes	Batoidea	shelf	benthic	no	ecto	macropredator	inverts	55	TL
Trygonoptera testacea	Urolophidae	Myliobatiformes	Batoidea	all	benthic	brackish	ecto	macropredator	inverts/fish	61	TL
Trygonorrhina dumerilii	Rhinobatidae	Rhinopristiformes	Batoidea	shelf	benthic	no	ecto	macropredator	inverts/fish	146	TL
Trygonorrhina fasciata	Rhinobatidae	Rhinopristiformes	Batoidea	shelf	benthic	no	ecto	macropredator	inverts	120	TL
Typhlonarke aysoni	Narkidae	Torpediniformes	Batoidea	shelf/slope	benthic	no	ecto	macropredator	NA	45	TL
Typhlonarke tarakea	Narkidae	Torpediniformes	Batoidea	shelf/slope	benthic	no	ecto	macropredator	NA	35	TL
Urobatis concentricus	Urotrygonidae	Myliobatiformes	Batoidea	shelf	benthic	brackish	ecto	macropredator	inverts/fish	48	DW
Urobatis halleri	Urolophidae	Myliobatiformes	Batoidea	shelf	benthic	no	ecto	macropredator	inverts/fish	55	DW
Urobatis jamaicensis	Urotrygonidae	Myliobatiformes	Batoidea	shelf	benthic	brackish	ecto	macropredator	inverts/fish	70	TL
Urobatis maculatus	Urolophidae	Myliobatiformes	Batoidea	shelf	benthic	no	ecto	macropredator	inverts	42	DW
Urobatis marmoratus	Urotrygonidae	Myliobatiformes	Batoidea	NA	benthic	no	ecto	macropredator	NA	38.5	TL
Urobatis tumbesensis	Urotrygonidae	Myliobatiformes	Batoidea	shelf	benthic	brackish	ecto	macropredator	NA	41	DW
Urogymnus asperrimus	Dasyatidae	Myliobatiformes	Batoidea	shelf	benthic	brackish	ecto	macropredator	inverts	115	DW
Urolophus armatus	Urolophidae	Myliobatiformes	Batoidea	shelf	benthic	no	ecto	macropredator	NA	17	TL
Urolophus aurantiacus	Urolophidae	Myliobatiformes	Batoidea	shelf/slope	benthic	no	ecto	macropredator	NA	40	TL
Urolophus bucculentus	Urolophidae	Myliobatiformes	Batoidea	shelf/slope	benthic	no	ecto	macropredator	inverts	89	TL
Urolophus circularis	Urolophidae	Myliobatiformes	Batoidea	shelf	benthic	no	ecto	macropredator	NA	60	TL
Urolophus cruciatus	Urolophidae	Myliobatiformes	Batoidea	shelf	benthic	brackish	ecto	macropredator	inverts	50	TL
Urolophus deforgesi	Urolophidae	Myliobatiformes	Batoidea	slope	benthic	no	ecto	macropredator	NA	34	TL
Urolophus expansus	Urolophidae	Myliobatiformes	Batoidea	shelf/slope	benthic	no	ecto	macropredator	inverts	52	TL
Urolophus flavomosaicus	Urolophidae	Myliobatiformes	Batoidea	shelf/slope	benthic	no	ecto	macropredator	NA	59	TL
Urolophus gigas	Urolophidae	Myliobatiformes	Batoidea	shelf	benthic	no	ecto	macropredator	NA	80	TL
Urolophus javanicus	Urolophidae	Myliobatiformes	Batoidea	shelf	benthic	no	ecto	macropredator	NA	34	TL
Urolophus kaianus	Urolophidae	Myliobatiformes	Batoidea	slope	benthic	no	ecto	macropredator	NA	23	TL
Urolophus kapalensis	Urolophidae	Myliobatiformes	Batoidea	shelf	benthic	no	ecto	macropredator	inverts/fish	52	TL
Urolophus lobatus	Urolophidae	Myliobatiformes	Batoidea	shelf	benthic	no	ecto	macropredator	NA	43	TL
Urolophus mitosis	Urolophidae	Myliobatiformes	Batoidea	shelf	benthic	no	ecto	macropredator	NA	33	TL
Urolophus neocaledoniensis	Urolophidae	Myliobatiformes	Batoidea	slope	benthic	no	ecto	macropredator	NA	37	TL
Urolophus orarius	Urolophidae	Myliobatiformes	Batoidea	shelf	benthic	no	ecto	macropredator	NA	31	TL
Urolophus papilio	Urolophidae	Myliobatiformes	Batoidea	slope	benthic	no	ecto	macropredator	NA	31	TL
Urolophus paucimaculatus	Urolophidae	Myliobatiformes	Batoidea	shelf	benthic	no	ecto	macropredator	inverts/fish	57	TL
Urolophus piperatus	Urolophidae	Myliobatiformes	Batoidea	shelf/slope	benthic	no	ecto	macropredator	NA	48	TL
Urolophus sufflavus	Urolophidae	Myliobatiformes	Batoidea	shelf/slope	benthic	no	ecto	macropredator	NA	42	TL
Urolophus viridis	Urolophidae	Myliobatiformes	Batoidea	shelf/slope	benthic	no	ecto	macropredator	NA	51	TL
Urolophus westraliensis	Urolophidae	Myliobatiformes	Batoidea	shelf/slope	benthic	no	ecto	macropredator	NA	36	TL
Urotrygon aspidura	Urotrygonidae	Myliobatiformes	Batoidea	shelf	benthic	no	ecto	macropredator	NA	42	TL
Urotrygon chilensis	Urotrygonidae	Myliobatiformes	Batoidea	shelf	benthic	no	ecto	macropredator	inverts/fish	43	DW
Urotrygon cimar	Urotrygonidae	Myliobatiformes	Batoidea	shelf	benthic	no	ecto	macropredator	NA	38	TL
Urotrygon microphthalmum	Urotrygonidae	Myliobatiformes	Batoidea	shelf	benthic	brackish	ecto	macropredator	inverts	30	DW
Urotrygon munda	Urotrygonidae	Myliobatiformes	Batoidea	shelf	benthic	no	ecto	macropredator	NA	25	DW
Urotrygon nana	Urotrygonidae	Myliobatiformes	Batoidea	shelf	benthic	no	ecto	macropredator	NA	26	DW
Urotrygon reticulata	Urotrygonidae	Myliobatiformes	Batoidea	shelf	benthic	no	ecto	macropredator	NA	24	DW
Urotrygon rogersi	Urotrygonidae	Myliobatiformes	Batoidea	shelf	benthic	no	ecto	macropredator	inverts/fish	46	DW
Urotrygon simulatrix	Urotrygonidae	Myliobatiformes	Batoidea	shelf	benthic	no	ecto	macropredator	NA	27	DW
Urotrygon venezuelae	Urotrygonidae	Myliobatiformes	Batoidea	shelf	benthic	no	ecto	macropredator	NA	29	TL
Zameus ichiharai	Somniosidae	Squaliformes	Selachii	slope	benthopelagic	no	ecto	macropredator	NA	151	TL
Zameus squamulosus	Somniosidae	Squaliformes	Selachii	all	benthopelagic	no	ecto	macropredator	inverts/fish	84	TL
Zanobatus schoenleinii	Zanobatidae	Rhinopristiformes	Batoidea	shelf	benthic	no	ecto	macropredator	inverts	60	TL
Zapteryx brevirostris	Rhinobatidae	Rhinopristiformes	Batoidea	shelf	benthic	no	ecto	macropredator	inverts	66	TL
Zapteryx exasperata	Rhinobatidae	Rhinopristiformes	Batoidea	shelf	benthic	no	ecto	macropredator	fish	97	TL
Zapteryx xyster	Rhinobatidae	Rhinopristiformes	Batoidea	shelf	benthic	no	ecto	macropredator	inverts/fish	78	TL
Zearaja argentinensis	Rajidae	Rajiformes	Batoidea	shelf	benthic	no	ecto	macropredator	NA	94	TL
Zearaja chilensis	Rajidae	Rajiformes	Batoidea	shelf/slope	benthic	no	ecto	macropredator	NA	168	TL
Zearaja maugeana	Rajidae	Rajiformes	Batoidea	shelf	benthic	freshwater	ecto	macropredator	NA	84	TL
Zearaja nasuta	Rajidae	Rajiformes	Batoidea	shelf/slope	benthic	no	ecto	macropredator	inverts/fish	108	TL

## Sheet: Citations
Species	Superorder	Trait	Trait.Value	Notes	Source.1	Source.2	Source.3
Acroteriobatus annulatus	Batoidea	habitat	shelf	shallow waters	Last et al. 2016
Acroteriobatus annulatus	Batoidea	terrestriality	brackish	found in estuaries	Pollom et al. 2020a
Acroteriobatus annulatus	Batoidea	vertical	benthic		Last et al. 2016
Acroteriobatus annulatus	Batoidea	thermo	ecto	ectothermy inferred based on general trend in chondrichthyan taxa	Inferred
Acroteriobatus annulatus	Batoidea	diet	inverts/fish		Last et al. 2016
Acroteriobatus annulatus	Batoidea	feeding	macropredator	feeding inferred, not one of the 14 filter feeders	Paig-Tran & Summers 2014
Acroteriobatus annulatus	Batoidea	max.length..cm.	140		Last et al. 2016
Acroteriobatus blochii	Batoidea	habitat	shelf	shallow bays = inshore	Last et al. 2016
Acroteriobatus blochii	Batoidea	terrestriality	no	No mention of non-marine environements: Exclusive marine	Last et al. 2016
Acroteriobatus blochii	Batoidea	vertical	benthic		Last et al. 2016
Acroteriobatus blochii	Batoidea	thermo	ecto	ectothermy inferred based on general trend in chondrichthyan taxa	Inferred
Acroteriobatus blochii	Batoidea	feeding	macropredator	feeding inferred, not one of the 14 filter feeders	Paig-Tran & Summers 2014
Acroteriobatus blochii	Batoidea	max.length..cm.	96		Last et al. 2016
Acroteriobatus leucospilus	Batoidea	habitat	shelf		Last et al. 2016
Acroteriobatus leucospilus	Batoidea	terrestriality	no	No mention of non-marine environements: Exclusive marine	Last et al. 2016
Acroteriobatus leucospilus	Batoidea	vertical	benthic		Last et al. 2016
Acroteriobatus leucospilus	Batoidea	thermo	ecto	ectothermy inferred based on general trend in chondrichthyan taxa	Inferred
Acroteriobatus leucospilus	Batoidea	diet	inverts/fish	Benthic invertebrates and bony fishes	Last et al. 2016
Acroteriobatus leucospilus	Batoidea	feeding	macropredator	feeding inferred, not one of the 14 filter feeders	Paig-Tran & Summers 2014
Acroteriobatus leucospilus	Batoidea	max.length..cm.	120		Last et al. 2016
Acroteriobatus ocellatus	Batoidea	habitat	shelf	continental shelf	Last et al. 2016
Acroteriobatus ocellatus	Batoidea	terrestriality	no	No mention of non-marine environements: Exclusive marine	Last et al. 2016
Acroteriobatus ocellatus	Batoidea	vertical	benthic		Last et al. 2016
Acroteriobatus ocellatus	Batoidea	thermo	ecto	ectothermy inferred based on general trend in chondrichthyan taxa	Inferred
Acroteriobatus ocellatus	Batoidea	feeding	macropredator	feeding inferred, not one of the 14 filter feeders	Paig-Tran & Summers 2014
Acroteriobatus ocellatus	Batoidea	max.length..cm.	81		Last et al. 2016
Acroteriobatus salalah	Batoidea	habitat	shelf		Last et al. 2016
Acroteriobatus salalah	Batoidea	terrestriality	no	No mention of non-marine environements: Exclusive marine	Last et al. 2016
Acroteriobatus salalah	Batoidea	vertical	benthic	demersal	Last et al. 2016
Acroteriobatus salalah	Batoidea	thermo	ecto	ectothermy inferred based on general trend in chondrichthyan taxa	Inferred
Acroteriobatus salalah	Batoidea	feeding	macropredator	feeding inferred, not one of the 14 filter feeders	Paig-Tran & Summers 2014
Acroteriobatus salalah	Batoidea	max.length..cm.	78		Last et al. 2016
Acroteriobatus variegatus	Batoidea	habitat	shelf	Reports of upper slope likely erroneous	Last et al. 2016
Acroteriobatus variegatus	Batoidea	terrestriality	no	No mention of non-marine environements: Exclusive marine	Last et al. 2016
Acroteriobatus variegatus	Batoidea	vertical	benthic	demersal	Last et al. 2016
Acroteriobatus variegatus	Batoidea	thermo	ecto	ectothermy inferred based on general trend in chondrichthyan taxa	Inferred
Acroteriobatus variegatus	Batoidea	feeding	macropredator	feeding inferred, not one of the 14 filter feeders	Paig-Tran & Summers 2014
Acroteriobatus variegatus	Batoidea	max.length..cm.	75		Last et al. 2016
Acroteriobatus zanzibarens	Batoidea	habitat	shelf		Last et al. 2016
Acroteriobatus zanzibarens	Batoidea	terrestriality	no	No mention of non-marine environements: Exclusive marine	Last et al. 2016
Acroteriobatus zanzibarens	Batoidea	vertical	benthic		Last et al. 2016
Acroteriobatus zanzibarens	Batoidea	thermo	ecto	ectothermy inferred based on general trend in chondrichthyan taxa	Inferred
Acroteriobatus zanzibarens	Batoidea	feeding	macropredator	feeding inferred, not one of the 14 filter feeders	Paig-Tran & Summers 2014
Acroteriobatus zanzibarens	Batoidea	max.length..cm.	75	Reports to 205 cm likely errors	Last et al. 2016
Aculeola nigra	Selachii	habitat	all	slope and shelf, deep-sea (offshore inferred)	Ebert et al. 2020	Ebert et al. 2021
Aculeola nigra	Selachii	terrestriality	no	No mention of non-marine environements: Exclusive marine	Ebert et al. 2020	Ebert et al. 2021
Aculeola nigra	Selachii	migration	no	No mention of migratory behaviour in this species	Ebert et al. 2020	Ebert et al. 2021
Aculeola nigra	Selachii	vertical	benthopelagic	demersal/benthopelagic/benthic/epibenthic	Ebert et al. 2020	Ebert et al. 2021
Aculeola nigra	Selachii	thermo	ecto	ectothermy inferred based on general trend in chondrichthyan taxa	Inferred
Aculeola nigra	Selachii	diet	inverts/fish	diet of small fish and invertebrates (shrimps + teleosts)	Ebert et al. 2021	Acuna and Villarroel 2010
Aculeola nigra	Selachii	feeding	macropredator	feeding inferred, not one of the 14 filter feeders	Paig-Tran & Summers 2014
Aculeola nigra	Selachii	group_behaviour	solitary
Aculeola nigra	Selachii	max.length..cm.	67		Ebert et al. 2020	Ebert et al. 2021
Aetobatus flagellum	Batoidea	habitat	shelf	coastal habitats	Last et al. 2016	Sherman et al. 2021a
Aetobatus flagellum	Batoidea	terrestriality	brackish	estuaries	Last et al. 2016	Sherman et al. 2021a
Aetobatus flagellum	Batoidea	breeding_site	coastal
Aetobatus flagellum	Batoidea	migration	freshwater	DUBIOUS
Aetobatus flagellum	Batoidea	vertical	benthopelagic		Sherman et al. 2021a
Aetobatus flagellum	Batoidea	thermo	ecto	ectothermy inferred based on general trend in chondrichthyan taxa	Inferred
Aetobatus flagellum	Batoidea	diet	inverts		Last et al. 2016	Yamaguchi et al. 2005
Aetobatus flagellum	Batoidea	feeding	macropredator	feeding inferred, not one of the 14 filter feeders	Paig-Tran & Summers 2014
Aetobatus flagellum	Batoidea	max.length..cm.	90		Last et al. 2016
Aetobatus flagellum	Batoidea	weight	13930
Aetobatus narinari	Batoidea	habitat	shelf	coastal habitats	Last et al. 2016
Aetobatus narinari	Batoidea	terrestriality	brackish		Dulvy et al. 2021e
Aetobatus narinari	Batoidea	breeding_site	coastal
Aetobatus narinari	Batoidea	migration	marine	seasonal migrations	Sellas et al. 2015	DeGroot et al. 2021
Aetobatus narinari	Batoidea	vertical	benthopelagic		Dulvy et al. 2021e
Aetobatus narinari	Batoidea	thermo	ecto	ectothermy inferred based on general trend in chondrichthyan taxa	Inferred
Aetobatus narinari	Batoidea	diet	inverts/fish		Last et al. 2016	Jacobsen & Bennett 2013
Aetobatus narinari	Batoidea	feeding	macropredator	feeding inferred, not one of the 14 filter feeders	Paig-Tran & Summers 2014
Aetobatus narinari	Batoidea	group_behaviour	groups/aggregations/schooling
Aetobatus narinari	Batoidea	max.length..cm.	230		Last et al. 2016
Aetobatus narinari	Batoidea	weight	230000
Aetobatus narutobiei	Batoidea	habitat	all	shelf and semi-oceanic, moves offshore - does this include slope?	Rigby et al. 2021b
Aetobatus narutobiei	Batoidea	terrestriality	brackish	enters estuaries	Rigby et al. 2021b
Aetobatus narutobiei	Batoidea	breeding_site	coastal	enters estuaries = nurseries	Rigby et al. 2021b
Aetobatus narutobiei	Batoidea	group_behaviour	groups/aggregations/schooling	Schools	Last et al. 2016
Aetobatus narutobiei	Batoidea	vertical	benthopelagic		Rigby et al. 2021b
Aetobatus narutobiei	Batoidea	thermo	ecto	ectothermy inferred based on general trend in chondrichthyan taxa	Inferred
Aetobatus narutobiei	Batoidea	diet	inverts/fish	Largely consists of bottom-dwelling invertebrates	Last et al. 2016
Aetobatus narutobiei	Batoidea	feeding	macropredator	feeding inferred, not one of the 14 filter feeders	Paig-Tran & Summers 2014
Aetobatus narutobiei	Batoidea	max.length..cm.	150		Last et al. 2016
Aetobatus narutobiei	Batoidea	weight	1440	missing from original dataset
Aetobatus ocellatus	Batoidea	habitat	all	inshore and offshore, shelf to well offshore	Last et al. 2016	Kyne et al. 2016b
Aetobatus ocellatus	Batoidea	terrestriality	brackish	Enters estuaries	Last et al. 2016	Kyne et al. 2016b
Aetobatus ocellatus	Batoidea	breeding_site	coastal
Aetobatus ocellatus	Batoidea	migration	freshwater	DUBIOUS
Aetobatus ocellatus	Batoidea	vertical	benthopelagic	chafing on sandy bottoms = associated with bottom, but also have epipelagic life style	Berthe et al. 2018	Kyne et al. 2016b
Aetobatus ocellatus	Batoidea	thermo	ecto	ectothermy inferred based on general trend in chondrichthyan taxa	Inferred
Aetobatus ocellatus	Batoidea	diet	inverts/fish	Primarily invertebrates	Last et al. 2016
Aetobatus ocellatus	Batoidea	feeding	macropredator	feeding inferred, not one of the 14 filter feeders	Paig-Tran & Summers 2014
Aetobatus ocellatus	Batoidea	group_behaviour	solitary/groups/aggregations/schooling	schooling behaviour, but also alone	Berthe & Lecchini 2016	Berthe et al. 2016	Kyne et al. 2016b
Aetobatus ocellatus	Batoidea	max.length..cm.	300		Last et al. 2016
Aetobatus ocellatus	Batoidea	weight	200000
Aetomylaeus asperrimus	Batoidea	habitat	shelf	coastal	Last et al. 2016
Aetomylaeus asperrimus	Batoidea	diet	inverts	diet unknown - hard shelled bottom inverts	Last et al. 2016
Aetomylaeus asperrimus	Batoidea	terrestriality	no	No mention of non-marine environements: Exclusive marine	Last et al. 2016	Kyne et al. 2020a
Aetomylaeus asperrimus	Batoidea	vertical	benthic	demersal on soft bottoms	Last et al. 2016
Aetomylaeus asperrimus	Batoidea	thermo	ecto	ectothermy inferred based on general trend in chondrichthyan taxa	Inferred
Aetomylaeus asperrimus	Batoidea	feeding	macropredator	feeding inferred, not one of the 14 filter feeders	Paig-Tran & Summers 2014
Aetomylaeus asperrimus	Batoidea	max.length..cm.	79		Last et al. 2016
Aetomylaeus bovinus	Batoidea	habitat	shelf		Last et al. 2016
Aetomylaeus bovinus	Batoidea	terrestriality	brackish	enters estuaries, tolerates greatly reduced salinities	Last et al. 2016	Ebert & Stehmann 2013
Aetomylaeus bovinus	Batoidea	breeding_site	coastal	Gravid females in Adriatic, males and females caught in Adriatic, possible	Akyol et al. 2016	Jabado et al. 2021
Aetomylaeus bovinus	Batoidea	migration	marine	migrations speculative	Akyol et al. 2016
Aetomylaeus bovinus	Batoidea	vertical	benthopelagic	coastal demersal, semi-pelagic	Last et al. 2016	Jabado et al. 2021	Ebert & Stehmann 2013
Aetomylaeus bovinus	Batoidea	thermo	ecto	ectothermy inferred based on general trend in chondrichthyan taxa	Inferred
Aetomylaeus bovinus	Batoidea	diet	inverts		Last et al. 2016	Ebert & Stehmann 2013
Aetomylaeus bovinus	Batoidea	feeding	macropredator	feeding inferred, not one of the 14 filter feeders	Paig-Tran & Summers 2014
Aetomylaeus bovinus	Batoidea	group_behaviour	solitary/groups/aggregations/schooling	small groups of 3 or more individuals, shoals	Last et al. 2016	Akyol et al. 2022
Aetomylaeus bovinus	Batoidea	max.length..cm.	222		Last et al. 2016
Aetomylaeus bovinus	Batoidea	weight	116000
Aetomylaeus maculatus	Batoidea	habitat	shelf	coastal inshore	Last et al. 2016
Aetomylaeus maculatus	Batoidea	terrestriality	brackish	estuaries	Rigby et al 2020b
Aetomylaeus maculatus	Batoidea	vertical	pelagic	pelagic over soft bottoms	Last et al. 2016	Rigby et al. 2020b
Aetomylaeus maculatus	Batoidea	thermo	ecto	ectothermy inferred based on general trend in chondrichthyan taxa	Inferred
Aetomylaeus maculatus	Batoidea	diet	inverts	diet unknown - hard shelled bottom inverts	Last et al. 2016
Aetomylaeus maculatus	Batoidea	feeding	macropredator	feeding inferred, not one of the 14 filter feeders	Paig-Tran & Summers 2014
Aetomylaeus maculatus	Batoidea	max.length..cm.	100		Last et al. 2016
Aetomylaeus milvus	Batoidea	habitat	shelf	inshore and offshore	Last et al. 2016
Aetomylaeus milvus	Batoidea	terrestriality	no	No mention of non-marine environements: Exclusive marine	Last et al. 2016
Aetomylaeus milvus	Batoidea	vertical	benthopelagic	pelagic inshore, soft bottoms	Last et al. 2016
Aetomylaeus milvus	Batoidea	thermo	ecto	ectothermy inferred based on general trend in chondrichthyan taxa	Inferred
Aetomylaeus milvus	Batoidea	feeding	macropredator	feeding inferred, not one of the 14 filter feeders	Paig-Tran & Summers 2014
Aetomylaeus milvus	Batoidea	group_behaviour	groups/aggregations/schooling
Aetomylaeus milvus	Batoidea	diet	inverts	diet unknown - hard shelled bottom inverts	Last et al. 2016
Aetomylaeus milvus	Batoidea	max.length..cm.	123		Last et al. 2016
Aetomylaeus nichofii	Batoidea	habitat	shelf		Last et al. 2016
Aetomylaeus nichofii	Batoidea	terrestriality	no	No mention of non-marine environements: Exclusive marine	Kyne et al. 2016a
Aetomylaeus nichofii	Batoidea	breeding_site	coastal
Aetomylaeus nichofii	Batoidea	migration	no	No migratory behaviour documented in this species	Kyne et al. 2016a
Aetomylaeus nichofii	Batoidea	vertical	benthopelagic	mainly pelagic over soft bottoms, demersal	Last et al. 2016	Kyne et al. 2016a
Aetomylaeus nichofii	Batoidea	thermo	ecto	ectothermy inferred based on general trend in chondrichthyan taxa	Inferred
Aetomylaeus nichofii	Batoidea	diet	inverts/fish	worms, crustaceans, snails, and bony fishes†	Last et al. 2016
Aetomylaeus nichofii	Batoidea	feeding	macropredator	feeding inferred, not one of the 14 filter feeders	Paig-Tran & Summers 2014
Aetomylaeus nichofii	Batoidea	max.length..cm.	72		Last et al. 2016
Aetomylaeus vespertilio	Batoidea	habitat	shelf		White et al. 2016
Aetomylaeus vespertilio	Batoidea	terrestriality	brackish	estuaries	White et al. 2016
Aetomylaeus vespertilio	Batoidea	vertical	benthopelagic		Last et al. 2016
Aetomylaeus vespertilio	Batoidea	thermo	ecto	ectothermy inferred based on general trend in chondrichthyan taxa	Inferred
Aetomylaeus vespertilio	Batoidea	feeding	macropredator	feeding inferred, not one of the 14 filter feeders	Paig-Tran & Summers 2014
Aetomylaeus vespertilio	Batoidea	max.length..cm.	300		Last et al. 2016
Alopias pelagicus	Selachii	habitat	all	oceanic, wide-ranging, shelf	Ebert et al. 2021	Tsai et al. 2010
Alopias pelagicus	Selachii	terrestriality	no	No mention of non-marine environements: Exclusive marine	Ebert et al. 2021	Rigby et al. 2019
Alopias pelagicus	Selachii	breeding_site	coastal
Alopias pelagicus	Selachii	migration	marine	Probably migratory	Ebert et al. 2021
Alopias pelagicus	Selachii	vertical	pelagic		Musick et al. 2004	Rigby et al. 2019
Alopias pelagicus	Selachii	thermo	ecto	ectothermy inferred based on general trend in chondrichthyan taxa	Inferred
Alopias pelagicus	Selachii	diet	inverts/fish	teleosts and cephalopods	Ebert et al. 2021
Alopias pelagicus	Selachii	feeding	macropredator	feeding inferred, not one of the 14 filter feeders	Paig-Tran & Summers 2014
Alopias pelagicus	Selachii	group_behaviour	solitary/groups/aggregations/schooling
Alopias pelagicus	Selachii	max.length..cm.	428		Ebert et al. 2021
Alopias pelagicus	Selachii	weight	66124
Alopias superciliosus	Selachii	habitat	all	inshore to open ocean	Ebert et al. 2021
Alopias superciliosus	Selachii	terrestriality	no	No mention of non-marine environements: Exclusive marine	Ebert et al. 2021
Alopias superciliosus	Selachii	breeding_site	coastal
Alopias superciliosus	Selachii	migration	marine	highly migratory	Lanteri et al. 2017
Alopias superciliosus	Selachii	vertical	pelagic		Musick et al. 2004	Yopak 2022
Alopias superciliosus	Selachii	thermo	ecto	ectothermy inferred based on general trend in chondrichthyan taxa	Inferred
Alopias superciliosus	Selachii	diet	inverts/fish		Ebert et al. 2021
Alopias superciliosus	Selachii	feeding	macropredator	feeding inferred, not one of the 14 filter feeders	Paig-Tran & Summers 2014
Alopias superciliosus	Selachii	group_behaviour	solitary/groups/aggregations/schooling
Alopias superciliosus	Selachii	max.length..cm.	484	changed to ectothermic due to some doubts regarding lack of countercurrent exchange system	Ebert et al. 2021
Alopias superciliosus	Selachii	weight	363800	changed to ectothermic due to some doubts regarding lack of countercurrent exchange system
Alopias vulpinus	Selachii	habitat	all	nearshore to offshore	Ebert et al. 2021
Alopias vulpinus	Selachii	terrestriality	no	No mention of non-marine environements: Exclusive marine	Ebert et al. 2021
Alopias vulpinus	Selachii	breeding_site	coastal		Ebert et al. 2021
Alopias vulpinus	Selachii	migration	marine		Ebert et al. 2021	Ebert & Stehmann 2013
Alopias vulpinus	Selachii	vertical	pelagic		Musick et al. 2004
Alopias vulpinus	Selachii	thermo	meso	regional endothermy	Donley et al. 2012
Alopias vulpinus	Selachii	diet	inverts/fish		Ebert et al. 2021
Alopias vulpinus	Selachii	feeding	macropredator	feeding inferred, not one of the 14 filter feeders	Paig-Tran & Summers 2014
Alopias vulpinus	Selachii	group_behaviour	solitary/groups/aggregations/schooling	work cooperatively in schools	Ebert et al. 2021
Alopias vulpinus	Selachii	max.length..cm.	635		Ebert et al. 2021
Alopias vulpinus	Selachii	weight	348000
Amblyraja doellojuradoi	Batoidea	habitat	shelf/slope		Last et al. 2016
Amblyraja doellojuradoi	Batoidea	terrestriality	no	No mention of non-marine environements: Exclusive marine	Last et al. 2016
Amblyraja doellojuradoi	Batoidea	vertical	benthic	demersal skate, on shelf and slope	Pollom et al. 2020e
Amblyraja doellojuradoi	Batoidea	thermo	ecto	ectothermy inferred based on general trend in chondrichthyan taxa	Inferred
Amblyraja doellojuradoi	Batoidea	diet	inverts/fish		Last et al. 2016
Amblyraja doellojuradoi	Batoidea	feeding	macropredator	feeding inferred, not one of the 14 filter feeders	Paig-Tran & Summers 2014
Amblyraja doellojuradoi	Batoidea	max.length..cm.	69		Last et al. 2016
Amblyraja hyperborea	Batoidea	habitat	all	abyssal depths? (offshore)?	Last et al. 2016	Kulka et al. 2016
Amblyraja hyperborea	Batoidea	terrestriality	no	No mention of non-marine environements: Exclusive marine	Kulka et al. 2016
Amblyraja hyperborea	Batoidea	breeding_site	oceanic
Amblyraja hyperborea	Batoidea	migration	marine
Amblyraja hyperborea	Batoidea	vertical	benthic	benthic and benthopelagic	Last et al. 2016	Ebert & Stehmann 2013
Amblyraja hyperborea	Batoidea	thermo	ecto	ectothermy inferred based on general trend in chondrichthyan taxa	Inferred
Amblyraja hyperborea	Batoidea	diet	inverts/fish		Last et al. 2016
Amblyraja hyperborea	Batoidea	feeding	macropredator	feeding inferred, not one of the 14 filter feeders	Paig-Tran & Summers 2014
Amblyraja hyperborea	Batoidea	max.length..cm.	112		Last et al. 2016
Amblyraja hyperborea	Batoidea	weight	11400	feeds on benthic; many synonyms, traits completed based on those; no DW (size) data
Amblyraja radiata	Batoidea	habitat	shelf/slope		Last et al. 2016
Amblyraja radiata	Batoidea	terrestriality	no	No mention of non-marine environements: Exclusive marine	Last et al. 2016	Kulka et al. 2020
Amblyraja radiata	Batoidea	breeding_site	oceanic
Amblyraja radiata	Batoidea	migration	marine		Chevolot et al. 2007
Amblyraja radiata	Batoidea	vertical	benthic		Last et al. 2016	Ebert & Stehmann 2013
Amblyraja radiata	Batoidea	thermo	ecto	ectothermy inferred based on general trend in chondrichthyan taxa	Inferred
Amblyraja radiata	Batoidea	diet	inverts/fish		Last et al. 2016	Ebert & Stehmann 2013
Amblyraja radiata	Batoidea	feeding	macropredator	feeding inferred, not one of the 14 filter feeders	Paig-Tran & Summers 2014
Amblyraja radiata	Batoidea	max.length..cm.	111		Last et al. 2016
Amblyraja radiata	Batoidea	weight	11400	no DW (size) data
Anacanthobatis americana	Batoidea	habitat	shelf/slope		Last et al. 2016
Anacanthobatis americana	Batoidea	terrestriality	no	No mention of non-marine environements: Exclusive marine	Last et al. 2016
Anacanthobatis americana	Batoidea	vertical	benthic	soft bottoms, bottom dweller	Last et al. 2016
Anacanthobatis americana	Batoidea	thermo	ecto	ectothermy inferred based on general trend in chondrichthyan taxa	Inferred
Anacanthobatis americana	Batoidea	diet	inverts/fish		Last et al. 2016
Anacanthobatis americana	Batoidea	feeding	macropredator	feeding inferred, not one of the 14 filter feeders	Paig-Tran & Summers 2014
Anacanthobatis americana	Batoidea	max.length..cm.	38		Last et al. 2016
Anacanthobatis folirostris	Batoidea	habitat	slope		Crysler et al. 2020
Anacanthobatis folirostris	Batoidea	terrestriality	no	No mention of non-marine environements: Exclusive marine	Crysler et al. 2020
Anacanthobatis folirostris	Batoidea	vertical	benthic	occurs on soft substrates	Crysler et al. 2020
Anacanthobatis folirostris	Batoidea	thermo	ecto	ectothermy inferred based on general trend in chondrichthyan taxa	Inferred
Anacanthobatis folirostris	Batoidea	feeding	macropredator	feeding inferred, not one of the 14 filter feeders	Paig-Tran & Summers 2014
Anacanthobatis folirostris	Batoidea	max.length..cm.	62		Crysler et al. 2020
Anacanthobatis longirostris	Batoidea	habitat	slope		Last et al. 2016
Anacanthobatis longirostris	Batoidea	terrestriality	no	No mention of non-marine environements: Exclusive marine	Last et al. 2016
Anacanthobatis longirostris	Batoidea	vertical	benthic	over soft bottoms, deepwater demersal	Last et al. 2016
Anacanthobatis longirostris	Batoidea	thermo	ecto	ectothermy inferred based on general trend in chondrichthyan taxa	Inferred
Anacanthobatis longirostris	Batoidea	feeding	macropredator	feeding inferred, not one of the 14 filter feeders	Paig-Tran & Summers 2014
Anacanthobatis longirostris	Batoidea	max.length..cm.	75		Last et al. 2016
Anacanthobatis marmorata	Batoidea	habitat	slope	also near continental shelf break	Last et al. 2016
Anacanthobatis marmorata	Batoidea	diet	inverts/fish	Probably	Last et al. 2016
Anacanthobatis marmorata	Batoidea	terrestriality	no	No mention of non-marine environements: Exclusive marine	Last et al. 2016
Anacanthobatis marmorata	Batoidea	vertical	benthopelagic	bottom dweller, but legskates filmed above the bottom in midwater	Last et al. 2016
Anacanthobatis marmorata	Batoidea	thermo	ecto	ectothermy inferred based on general trend in chondrichthyan taxa	Inferred
Anacanthobatis marmorata	Batoidea	feeding	macropredator	feeding inferred, not one of the 14 filter feeders	Paig-Tran & Summers 2014
Anacanthobatis marmorata	Batoidea	max.length..cm.	29		Last et al. 2016
Anoxypristis cuspidata	Batoidea	habitat	shelf	coastal	Last et al. 2016
Anoxypristis cuspidata	Batoidea	terrestriality	brackish	estuaries	Last et al. 2016
Anoxypristis cuspidata	Batoidea	breeding_site	coastal		Last et al. 2016
Anoxypristis cuspidata	Batoidea	migration	freshwater	DUBIOUS
Anoxypristis cuspidata	Batoidea	vertical	benthic	demersal, more active than other sawfish?	Last et al. 2016
Anoxypristis cuspidata	Batoidea	thermo	ecto	ectothermy inferred based on general trend in chondrichthyan taxa	Inferred
Anoxypristis cuspidata	Batoidea	diet	inverts/fish		Last et al. 2016
Anoxypristis cuspidata	Batoidea	feeding	macropredator	feeding inferred, not one of the 14 filter feeders	Paig-Tran & Summers 2014
Anoxypristis cuspidata	Batoidea	max.length..cm.	470	Possibly 470 cm, at least 350 cm	Last et al. 2016
Apristurus albisoma	Selachii	habitat	slope		Ebert et al. 2021
Apristurus albisoma	Selachii	terrestriality	no	No mention of non-marine environements: Exclusive marine	Ebert et al. 2021
Apristurus albisoma	Selachii	migration	no	No mention of migratory behaviour in this species	Ebert et al. 2021
Apristurus albisoma	Selachii	vertical	benthic	on soft bottom	Ebert et al. 2021
Apristurus albisoma	Selachii	thermo	ecto	ectothermy inferred based on general trend in chondrichthyan taxa	Inferred
Apristurus albisoma	Selachii	diet	inverts		Ebert et al. 2021
Apristurus albisoma	Selachii	feeding	macropredator	feeding inferred, not one of the 14 filter feeders	Paig-Tran & Summers 2014
Apristurus albisoma	Selachii	group_behaviour	solitary	0 assigned in schooling in ECE3 dataset; diet based on genus
Apristurus albisoma	Selachii	max.length..cm.	60		Ebert et al. 2021
Apristurus ampliceps	Selachii	habitat	shelf/slope		Ebert et al. 2021	Kyne et al. 2015
Apristurus ampliceps	Selachii	terrestriality	no	No mention of non-marine environements: Exclusive marine	Ebert et al. 2021	Kyne et al. 2015
Apristurus ampliceps	Selachii	migration	no	No mention of migratory behaviour in this species	Ebert et al. 2021
Apristurus ampliceps	Selachii	vertical	benthic	substrate preferences indicate benthic/benthopelagic, likely benthic like other taxa	Kyne et al. 2015
Apristurus ampliceps	Selachii	thermo	ecto	ectothermy inferred based on general trend in chondrichthyan taxa	Inferred
Apristurus ampliceps	Selachii	diet	inverts/fish
Apristurus ampliceps	Selachii	feeding	macropredator	feeding inferred, not one of the 14 filter feeders	Paig-Tran & Summers 2014
Apristurus ampliceps	Selachii	group_behaviour	solitary	0 assigned in schooling in ECE3 dataset; diet based on genus
Apristurus ampliceps	Selachii	max.length..cm.	90		Ebert et al. 2021
Apristurus aphyodes	Selachii	habitat	slope		Ebert et al. 2021	Ebert & Stehmann 2013
Apristurus aphyodes	Selachii	terrestriality	no	No mention of non-marine environements: Exclusive marine	Ebert et al. 2021
Apristurus aphyodes	Selachii	migration	no	No mention of migratory behaviour in this species	Ebert et al. 2021	Ebert & Stehmann 2013
Apristurus aphyodes	Selachii	vertical	benthic		Musick et al. 2004
Apristurus aphyodes	Selachii	thermo	ecto	ectothermy inferred based on general trend in chondrichthyan taxa	Inferred
Apristurus aphyodes	Selachii	diet	inverts/fish		Ebert et al. 2021	Ebert & Stehmann 2013
Apristurus aphyodes	Selachii	feeding	macropredator	feeding inferred, not one of the 14 filter feeders	Paig-Tran & Summers 2014
Apristurus aphyodes	Selachii	group_behaviour	solitary	0 assigned in schooling in ECE3 dataset; diet based on genus
Apristurus aphyodes	Selachii	max.length..cm.	55		Ebert et al. 2021
Apristurus australis	Selachii	habitat	slope	also seamounts	Ebert et al. 2021
Apristurus australis	Selachii	terrestriality	no	No mention of non-marine environements: Exclusive marine	Ebert et al. 2021
Apristurus australis	Selachii	migration	no	No mention of migratory behaviour in this species	Ebert et al. 2021
Apristurus australis	Selachii	vertical	benthic	substrate preferences indicate benthic/benthopelagic, likely benthic like other taxa	Kyne et al. 2017
Apristurus australis	Selachii	thermo	ecto	ectothermy inferred based on general trend in chondrichthyan taxa	Inferred
Apristurus australis	Selachii	diet	inverts/fish
Apristurus australis	Selachii	feeding	macropredator	feeding inferred, not one of the 14 filter feeders	Paig-Tran & Summers 2014
Apristurus australis	Selachii	group_behaviour	solitary	0 assigned in schooling in ECE3 dataset
Apristurus australis	Selachii	max.length..cm.	83		Ebert et al. 2021
Apristurus breviventralis	Selachii	habitat	slope	insular slopes	Ebert et al. 2021
Apristurus breviventralis	Selachii	terrestriality	no	No mention of non-marine environements: Exclusive marine	Ebert et al. 2021
Apristurus breviventralis	Selachii	vertical	benthic	substrate preferences indicate benthic/benthopelagic, likely benthic like other taxa	Ebert et al. 2017
Apristurus breviventralis	Selachii	thermo	ecto	ectothermy inferred based on general trend in chondrichthyan taxa	Inferred
Apristurus breviventralis	Selachii	diet	inverts/fish	diet based on genus
Apristurus breviventralis	Selachii	feeding	macropredator	feeding inferred, not one of the 14 filter feeders	Paig-Tran & Summers 2014
Apristurus breviventralis	Selachii	max.length..cm.	49		Ebert et al. 2021
Apristurus brunneus	Selachii	habitat	shelf/slope		Ebert et al. 2021
Apristurus brunneus	Selachii	terrestriality	no	No mention of non-marine environements: Exclusive marine	Ebert et al. 2021
Apristurus brunneus	Selachii	migration	no	No mention of migratory behaviour in this species	Compagno 1984b	Ebert et al. 2021
Apristurus brunneus	Selachii	vertical	benthopelagic	on or well above the bottom (Ebert et al. 2021), demersal and midwater	Ebert et al. 2021	Huveneers et al. 2015	Compagno 1984b
Apristurus brunneus	Selachii	thermo	ecto	ectothermy inferred based on general trend in chondrichthyan taxa	Inferred
Apristurus brunneus	Selachii	diet	inverts/fish		Cross 1988	Ebert et al. 2021	Compagno 1984b
Apristurus brunneus	Selachii	feeding	macropredator	feeding inferred, not one of the 14 filter feeders	Paig-Tran & Summers 2014
Apristurus brunneus	Selachii	group_behaviour	solitary	0 assigned in schooling in ECE3 dataset
Apristurus brunneus	Selachii	max.length..cm.	69		Ebert et al. 2021
Apristurus bucephalus	Selachii	habitat	slope		Ebert et al. 2021
Apristurus bucephalus	Selachii	terrestriality	no	No mention of non-marine environements: Exclusive marine	Ebert et al. 2021
Apristurus bucephalus	Selachii	vertical	benthic		Musick et al. 2004
Apristurus bucephalus	Selachii	thermo	ecto	ectothermy inferred based on general trend in chondrichthyan taxa	Inferred
Apristurus bucephalus	Selachii	diet	inverts/fish	diet based on genus
Apristurus bucephalus	Selachii	feeding	macropredator	feeding inferred, not one of the 14 filter feeders	Paig-Tran & Summers 2014
Apristurus bucephalus	Selachii	max.length..cm.	68	diet based on genus	Ebert et al. 2021
Apristurus canutus	Selachii	habitat	slope		Ebert et al. 2021
Apristurus canutus	Selachii	terrestriality	no	No mention of non-marine environements: Exclusive marine	Ebert et al. 2021
Apristurus canutus	Selachii	vertical	benthic		Musick et al. 2004
Apristurus canutus	Selachii	thermo	ecto	ectothermy inferred based on general trend in chondrichthyan taxa	Inferred
Apristurus canutus	Selachii	diet	inverts/fish	diet based on genus
Apristurus canutus	Selachii	feeding	macropredator	feeding inferred, not one of the 14 filter feeders	Paig-Tran & Summers 2014
Apristurus canutus	Selachii	max.length..cm.	46		Ebert et al. 2021
Apristurus exsanguis	Selachii	habitat	slope	but also plateaus	Ebert et al. 2021	Finucci & Kyne 2018b
Apristurus exsanguis	Selachii	terrestriality	no	No mention of non-marine environements: Exclusive marine	Ebert et al. 2021	Finucci & Kyne 2018b
Apristurus exsanguis	Selachii	migration	no	No mention of migratory behaviour in this species	Ebert et al. 2021
Apristurus exsanguis	Selachii	vertical	benthic	substrate preferences indicate benthic/benthopelagic, likely benthic like other taxa	Finucci & Kyne 2018b
Apristurus exsanguis	Selachii	thermo	ecto	ectothermy inferred based on general trend in chondrichthyan taxa	Inferred
Apristurus exsanguis	Selachii	diet	inverts/fish
Apristurus exsanguis	Selachii	feeding	macropredator	feeding inferred, not one of the 14 filter feeders	Paig-Tran & Summers 2014
Apristurus exsanguis	Selachii	group_behaviour	solitary	0 assigned in schooling in ECE3 dataset; diet based on genus
Apristurus exsanguis	Selachii	max.length..cm.	91		Ebert et al. 2021
Apristurus fedorovi	Selachii	habitat	slope/offshore	slopes and seamounts, but map indicates somewhat offshore	Ebert et al. 2021
Apristurus fedorovi	Selachii	terrestriality	no	No mention of non-marine environements: Exclusive marine	Ebert et al. 2021
Apristurus fedorovi	Selachii	migration	no	No mention of migratory behaviour in this species	Ebert et al. 2021
Apristurus fedorovi	Selachii	vertical	benthic		Musick et al. 2004
Apristurus fedorovi	Selachii	thermo	ecto	ectothermy inferred based on general trend in chondrichthyan taxa	Inferred
Apristurus fedorovi	Selachii	diet	inverts/fish		Ando et al. 2002
Apristurus fedorovi	Selachii	feeding	macropredator	feeding inferred, not one of the 14 filter feeders	Paig-Tran & Summers 2014
Apristurus fedorovi	Selachii	group_behaviour	solitary	0 assigned in schooling in ECE3 dataset
Apristurus fedorovi	Selachii	max.length..cm.	68		Ebert et al. 2021
Apristurus garricki	Selachii	habitat	slope/offshore	banks/ridges/slopes, but also oceanic ridges	Ebert et al. 2021	Finucci & Kyne 2008a
Apristurus garricki	Selachii	terrestriality	no	No mention of non-marine environements: Exclusive marine	Ebert et al. 2021
Apristurus garricki	Selachii	vertical	benthic	substrate preferences indicate benthic/benthopelagic, likely benthic like other taxa	Finucci & Kyne 2018a
Apristurus garricki	Selachii	thermo	ecto	ectothermy inferred based on general trend in chondrichthyan taxa	Inferred
Apristurus garricki	Selachii	diet	inverts/fish	diet based on genus
Apristurus garricki	Selachii	feeding	macropredator	feeding inferred, not one of the 14 filter feeders	Paig-Tran & Summers 2014
Apristurus garricki	Selachii	max.length..cm.	85		Ebert et al. 2021
Apristurus gibbosus	Selachii	habitat	slope		Ebert et al. 2021
Apristurus gibbosus	Selachii	terrestriality	no	No mention of non-marine environements: Exclusive marine	Ebert et al. 2021
Apristurus gibbosus	Selachii	vertical	benthic		Musick et al. 2004
Apristurus gibbosus	Selachii	thermo	ecto	ectothermy inferred based on general trend in chondrichthyan taxa	Inferred
Apristurus gibbosus	Selachii	diet	inverts/fish
Apristurus gibbosus	Selachii	feeding	macropredator	feeding inferred, not one of the 14 filter feeders	Paig-Tran & Summers 2014
Apristurus gibbosus	Selachii	max.length..cm.	57		Ebert et al. 2021
Apristurus herklotsi	Selachii	habitat	slope		Rigby et al. 2020a
Apristurus herklotsi	Selachii	terrestriality	no	No mention of non-marine environements: Exclusive marine	Rigby et al. 2020a
Apristurus herklotsi	Selachii	vertical	benthic		Musick et al. 2004	Compagno 1984b
Apristurus herklotsi	Selachii	thermo	ecto	ectothermy inferred based on general trend in chondrichthyan taxa	Inferred
Apristurus herklotsi	Selachii	diet	inverts/fish
Apristurus herklotsi	Selachii	feeding	macropredator	feeding inferred, not one of the 14 filter feeders	Paig-Tran & Summers 2014
Apristurus herklotsi	Selachii	max.length..cm.	52		Ebert et al. 2021
Apristurus indicus	Selachii	habitat	slope		Ebert et al. 2021
Apristurus indicus	Selachii	terrestriality	no	No mention of non-marine environements: Exclusive marine	Ebert et al. 2021
Apristurus indicus	Selachii	vertical	benthic	on bottom	Musick et al. 2004	Compagno 1984b
Apristurus indicus	Selachii	thermo	ecto	ectothermy inferred based on general trend in chondrichthyan taxa	Inferred
Apristurus indicus	Selachii	diet	inverts/fish	diet based on genus
Apristurus indicus	Selachii	feeding	macropredator	feeding inferred, not one of the 14 filter feeders	Paig-Tran & Summers 2014
Apristurus indicus	Selachii	max.length..cm.	34		Ebert et al. 2021
Apristurus investigatoris	Selachii	habitat	slope		Ebert et al. 2021
Apristurus investigatoris	Selachii	terrestriality	no	No mention of non-marine environements: Exclusive marine	Ebert et al. 2021
Apristurus investigatoris	Selachii	vertical	benthic		Musick et al. 2004	Compagno 1984b
Apristurus investigatoris	Selachii	thermo	ecto	ectothermy inferred based on general trend in chondrichthyan taxa	Inferred
Apristurus investigatoris	Selachii	diet	inverts/fish
Apristurus investigatoris	Selachii	feeding	macropredator	feeding inferred, not one of the 14 filter feeders	Paig-Tran & Summers 2014
Apristurus investigatoris	Selachii	max.length..cm.	26		Ebert et al. 2021
Apristurus japonicus	Selachii	habitat	slope		Ebert et al. 2021
Apristurus japonicus	Selachii	terrestriality	no	No mention of non-marine environements: Exclusive marine	Ebert et al. 2021
Apristurus japonicus	Selachii	migration	no	No mention of migratory behaviour in this species	Compagno 1984b	Ebert et al 2021
Apristurus japonicus	Selachii	vertical	benthic		Musick et al. 2004	Compagno 1984b
Apristurus japonicus	Selachii	thermo	ecto	ectothermy inferred based on general trend in chondrichthyan taxa	Inferred
Apristurus japonicus	Selachii	diet	inverts/fish		Ando et al. 2002
Apristurus japonicus	Selachii	feeding	macropredator	feeding inferred, not one of the 14 filter feeders	Paig-Tran & Summers 2014
Apristurus japonicus	Selachii	group_behaviour	solitary	0 assigned in schooling in ECE3 dataset / habitat: "depths of 600 to 800 m" - fishbase
Apristurus japonicus	Selachii	max.length..cm.	71		Ebert et al. 2021
Apristurus kampae	Selachii	habitat	shelf/slope		Ebert et al. 2021
Apristurus kampae	Selachii	terrestriality	no	No mention of non-marine environements: Exclusive marine	Ebert et al. 2021
Apristurus kampae	Selachii	migration	no	No mention of migratory behaviour in this species	Compagno 1984b	Ebert et al. 2021
Apristurus kampae	Selachii	vertical	benthic		Musick et al. 2004	Compagno 1984b
Apristurus kampae	Selachii	thermo	ecto	ectothermy inferred based on general trend in chondrichthyan taxa	Inferred
Apristurus kampae	Selachii	diet	inverts/fish		Ebert et al. 2021
Apristurus kampae	Selachii	feeding	macropredator	feeding inferred, not one of the 14 filter feeders	Paig-Tran & Summers 2014
Apristurus kampae	Selachii	group_behaviour	solitary	0 assigned in schooling in ECE3 dataset; diet based on genus
Apristurus kampae	Selachii	max.length..cm.	65		Ebert et al. 2021
Apristurus laurussonii	Selachii	habitat	slope	2000+ m, ranges seems to be offshore as well	Ebert et al. 2021
Apristurus laurussonii	Selachii	terrestriality	no	No mention of non-marine environements: Exclusive marine	Ebert et al. 2021
Apristurus laurussonii	Selachii	migration	no	No mention of migratory behaviour in this species	Ebert & Stehmann 2013	Ebert et al. 2021
Apristurus laurussonii	Selachii	vertical	benthic		Musick et al. 2004
Apristurus laurussonii	Selachii	thermo	ecto	ectothermy inferred based on general trend in chondrichthyan taxa	Inferred
Apristurus laurussonii	Selachii	diet	inverts/fish		Ebert et al. 2021
Apristurus laurussonii	Selachii	feeding	macropredator	feeding inferred, not one of the 14 filter feeders	Paig-Tran & Summers 2014
Apristurus laurussonii	Selachii	group_behaviour	solitary	0 assigned in schooling in ECE3 dataset
Apristurus laurussonii	Selachii	max.length..cm.	76		Ebert et al. 2021
Apristurus longicephalus	Selachii	habitat	slope/offshore
Apristurus longicephalus	Selachii	terrestriality	no	No mention of non-marine environements: Exclusive marine	Ebert et al. 2021
Apristurus longicephalus	Selachii	migration	no	No mention of migratory behaviour in this species	Ebert et al. 2021
Apristurus longicephalus	Selachii	vertical	benthic		Musick et al. 2004
Apristurus longicephalus	Selachii	thermo	ecto	ectothermy inferred based on general trend in chondrichthyan taxa	Inferred
Apristurus longicephalus	Selachii	diet	inverts/fish
Apristurus longicephalus	Selachii	feeding	macropredator	feeding inferred, not one of the 14 filter feeders	Paig-Tran & Summers 2014
Apristurus longicephalus	Selachii	group_behaviour	solitary	0 assigned in schooling in ECE3 dataset
Apristurus longicephalus	Selachii	max.length..cm.	60		Ebert et al. 2021
Apristurus macrorhynchus	Selachii	habitat	slope		Ebert et al. 2021
Apristurus macrorhynchus	Selachii	terrestriality	no	No mention of non-marine environements: Exclusive marine	Ebert et al. 2021
Apristurus macrorhynchus	Selachii	migration	no	No mention of migratory behaviour in this species	Ebert et al. 2021
Apristurus macrorhynchus	Selachii	vertical	benthic	on the seabed	Musick et al. 2004	Ebert et al. 2021
Apristurus macrorhynchus	Selachii	thermo	ecto	ectothermy inferred based on general trend in chondrichthyan taxa	Inferred
Apristurus macrorhynchus	Selachii	diet	inverts/fish		Ebert et al. 2021
Apristurus macrorhynchus	Selachii	feeding	macropredator	feeding inferred, not one of the 14 filter feeders	Paig-Tran & Summers 2014
Apristurus macrorhynchus	Selachii	group_behaviour	solitary	0 assigned in schooling in ECE3 dataset
Apristurus macrorhynchus	Selachii	max.length..cm.	67		Ebert et al. 2021
Apristurus macrostomus	Selachii	habitat	slope		Ebert et al. 2021
Apristurus macrostomus	Selachii	terrestriality	no	No mention of non-marine environements: Exclusive marine	Ebert et al. 2021
Apristurus macrostomus	Selachii	vertical	benthic		Musick et al. 2004
Apristurus macrostomus	Selachii	thermo	ecto	ectothermy inferred based on general trend in chondrichthyan taxa	Inferred
Apristurus macrostomus	Selachii	diet	inverts/fish
Apristurus macrostomus	Selachii	feeding	macropredator	feeding inferred, not one of the 14 filter feeders	Paig-Tran & Summers 2014
Apristurus macrostomus	Selachii	max.length..cm.	57		Ebert et al. 2021
Apristurus manis	Selachii	habitat	slope		Ebert et al. 2021
Apristurus manis	Selachii	terrestriality	no	No mention of non-marine environements: Exclusive marine	Ebert et al. 2021
Apristurus manis	Selachii	migration	no	No mention of migratory behaviour in this species	Ebert et al. 2015	Ebert et al. 2021
Apristurus manis	Selachii	vertical	benthic		Musick et al. 2004	Ebert et al.2015
Apristurus manis	Selachii	thermo	ecto	ectothermy inferred based on general trend in chondrichthyan taxa	Inferred
Apristurus manis	Selachii	diet	inverts/fish		Ebert et al. 2021
Apristurus manis	Selachii	feeding	macropredator	feeding inferred, not one of the 14 filter feeders	Paig-Tran & Summers 2014
Apristurus manis	Selachii	group_behaviour	solitary	0 assigned in schooling in ECE3 dataset
Apristurus manis	Selachii	max.length..cm.	88		Ebert et al. 2021
Apristurus melanoasper	Selachii	habitat	slope	but also seamounts	Ebert et al. 2021
Apristurus melanoasper	Selachii	terrestriality	no	No mention of non-marine environements: Exclusive marine	Ebert et al. 2021
Apristurus melanoasper	Selachii	migration	no	No mention of migratory behaviour in this species	Ebert et al. 2021
Apristurus melanoasper	Selachii	vertical	benthopelagic
Apristurus melanoasper	Selachii	thermo	ecto	ectothermy inferred based on general trend in chondrichthyan taxa	Inferred
Apristurus melanoasper	Selachii	diet	inverts/fish
Apristurus melanoasper	Selachii	feeding	macropredator	feeding inferred, not one of the 14 filter feeders	Paig-Tran & Summers 2014
Apristurus melanoasper	Selachii	group_behaviour	solitary	0 assigned in schooling in ECE3 dataset; diet based on genus
Apristurus melanoasper	Selachii	max.length..cm.	79		Ebert et al. 2021
Apristurus melanoasper	Selachii	weight	1300
Apristurus microps	Selachii	habitat	slope		Ebert et al. 2021
Apristurus microps	Selachii	terrestriality	no	No mention of non-marine environements: Exclusive marine	Ebert et al. 2021
Apristurus microps	Selachii	migration	no	No mention of migratory behaviour in this species	Ebert et al. 2021
Apristurus microps	Selachii	vertical	benthopelagic	migrates far off bottom to feed	Ebert et al. 2021
Apristurus microps	Selachii	thermo	ecto	ectothermy inferred based on general trend in chondrichthyan taxa	Inferred
Apristurus microps	Selachii	diet	inverts/fish		Ebert et al. 1996	Ebert et al. 2021
Apristurus microps	Selachii	feeding	macropredator	feeding inferred, not one of the 14 filter feeders	Paig-Tran & Summers 2014
Apristurus microps	Selachii	group_behaviour	solitary	0 assigned in schooling in ECE3 dataset
Apristurus microps	Selachii	max.length..cm.	73		Ebert et al. 2021
Apristurus micropterygeus	Selachii	habitat	offshore
Apristurus micropterygeus	Selachii	terrestriality	no	No mention of non-marine environements: Exclusive marine	Ebert et al. 2021
Apristurus micropterygeus	Selachii	vertical	benthic		Musick et al. 2004
Apristurus micropterygeus	Selachii	thermo	ecto	ectothermy inferred based on general trend in chondrichthyan taxa	Inferred
Apristurus micropterygeus	Selachii	diet	inverts/fish	diet based on genus
Apristurus micropterygeus	Selachii	feeding	macropredator	feeding inferred, not one of the 14 filter feeders	Paig-Tran & Summers 2014
Apristurus micropterygeus	Selachii	max.length..cm.	37		Ebert et al. 2021
Apristurus nakayai	Selachii	habitat	slope		Ebert et al. 2021
Apristurus nakayai	Selachii	terrestriality	no	No mention of non-marine environements: Exclusive marine	Ebert et al. 2021
Apristurus nakayai	Selachii	vertical	benthic	demersal	Dulvy et al. 2020b
Apristurus nakayai	Selachii	thermo	ecto	ectothermy inferred based on general trend in chondrichthyan taxa	Inferred
Apristurus nakayai	Selachii	diet	inverts/fish		Iglesias 2012
Apristurus nakayai	Selachii	feeding	macropredator	feeding inferred, not one of the 14 filter feeders	Paig-Tran & Summers 2014
Apristurus nakayai	Selachii	max.length..cm.	68		Ebert et al. 2021
Apristurus nasutus	Selachii	habitat	slope		Ebert et al. 2021
Apristurus nasutus	Selachii	terrestriality	no	No mention of non-marine environements: Exclusive marine	Ebert et al. 2021
Apristurus nasutus	Selachii	vertical	benthic		Musick et al. 2004
Apristurus nasutus	Selachii	thermo	ecto	ectothermy inferred based on general trend in chondrichthyan taxa	Inferred
Apristurus nasutus	Selachii	diet	inverts		Ebert et al. 2021
Apristurus nasutus	Selachii	feeding	macropredator	feeding inferred, not one of the 14 filter feeders	Paig-Tran & Summers 2014
Apristurus nasutus	Selachii	max.length..cm.	59		Ebert et al. 2021
Apristurus parvipinnis	Selachii	habitat	slope		Ebert et al. 2021
Apristurus parvipinnis	Selachii	terrestriality	no	No mention of non-marine environements: Exclusive marine	Ebert et al. 2021
Apristurus parvipinnis	Selachii	vertical	benthic		Musick et al. 2004
Apristurus parvipinnis	Selachii	thermo	ecto	ectothermy inferred based on general trend in chondrichthyan taxa	Inferred
Apristurus parvipinnis	Selachii	diet	inverts/fish
Apristurus parvipinnis	Selachii	feeding	macropredator	feeding inferred, not one of the 14 filter feeders	Paig-Tran & Summers 2014
Apristurus parvipinnis	Selachii	max.length..cm.	59		Ebert et al. 2021
Apristurus pinguis	Selachii	habitat	slope/offshore	depth between 996-2057, mapped distribution seems to cover slopes and offshore areas	Inferred	Huveneers et al. 2015
Apristurus pinguis	Selachii	terrestriality	no	No mention of non-marine environements: Exclusive marine	Ebert et al. 2021
Apristurus pinguis	Selachii	migration	no	No mention of migratory behaviour in this species	Ebert et al. 2021
Apristurus pinguis	Selachii	vertical	benthic		Musick et al. 2004
Apristurus pinguis	Selachii	thermo	ecto	ectothermy inferred based on general trend in chondrichthyan taxa	Inferred
Apristurus pinguis	Selachii	diet	inverts/fish
Apristurus pinguis	Selachii	feeding	macropredator	feeding inferred, not one of the 14 filter feeders	Paig-Tran & Summers 2014
Apristurus pinguis	Selachii	group_behaviour	solitary	0 assigned in schooling in ECE3 dataset; diet based on genus
Apristurus pinguis	Selachii	max.length..cm.	84		Ebert et al. 2021
Apristurus platyrhynchus	Selachii	habitat	slope		Ebert et al. 2021
Apristurus platyrhynchus	Selachii	terrestriality	no	No mention of non-marine environements: Exclusive marine	Ebert et al. 2021
Apristurus platyrhynchus	Selachii	migration	no	No mention of migratory behaviour in this species	Ebert et al. 2021
Apristurus platyrhynchus	Selachii	vertical	benthic		Musick et al. 2004
Apristurus platyrhynchus	Selachii	thermo	ecto	ectothermy inferred based on general trend in chondrichthyan taxa	Inferred
Apristurus platyrhynchus	Selachii	diet	inverts/fish
Apristurus platyrhynchus	Selachii	feeding	macropredator	feeding inferred, not one of the 14 filter feeders	Paig-Tran & Summers 2014
Apristurus platyrhynchus	Selachii	group_behaviour	solitary	0 assigned in schooling in ECE3 dataset; diet based on genus
Apristurus platyrhynchus	Selachii	max.length..cm.	80		Ebert et al. 2021
Apristurus profundorum	Selachii	habitat	slope		Ebert et al. 2021
Apristurus profundorum	Selachii	terrestriality	no	No mention of non-marine environements: Exclusive marine	Ebert et al. 2021
Apristurus profundorum	Selachii	migration	no	No mention of migratory behaviour in this species	Ebert et al. 2021
Apristurus profundorum	Selachii	vertical	benthic		Musick et al. 2004
Apristurus profundorum	Selachii	thermo	ecto	ectothermy inferred based on general trend in chondrichthyan taxa	Inferred
Apristurus profundorum	Selachii	diet	inverts/fish
Apristurus profundorum	Selachii	feeding	macropredator	feeding inferred, not one of the 14 filter feeders	Paig-Tran & Summers 2014
Apristurus profundorum	Selachii	group_behaviour	solitary	0 assigned in schooling in ECE3 dataset
Apristurus profundorum	Selachii	max.length..cm.	76		Ebert et al. 2021
Apristurus riveri	Selachii	habitat	slope		Compagno 1984b
Apristurus riveri	Selachii	terrestriality	no	No mention of non-marine environements: Exclusive marine	Compagno 1984b
Apristurus riveri	Selachii	vertical	benthic		Musick et al. 2004
Apristurus riveri	Selachii	thermo	ecto	ectothermy inferred based on general trend in chondrichthyan taxa	Inferred
Apristurus riveri	Selachii	diet	inverts/fish	diet based on genus
Apristurus riveri	Selachii	feeding	macropredator	feeding inferred, not one of the 14 filter feeders	Paig-Tran & Summers 2014
Apristurus riveri	Selachii	max.length..cm.	48		Ebert et al. 2021
Apristurus saldanha	Selachii	habitat	slope		Ebert et al. 2021	Compagno 1984b
Apristurus saldanha	Selachii	terrestriality	no	No mention of non-marine environements: Exclusive marine	Ebert et al. 2021
Apristurus saldanha	Selachii	vertical	benthic		Musick et al. 2004
Apristurus saldanha	Selachii	thermo	ecto	ectothermy inferred based on general trend in chondrichthyan taxa	Inferred
Apristurus saldanha	Selachii	diet	inverts/fish		Ebert et al. 1996
Apristurus saldanha	Selachii	feeding	macropredator	feeding inferred, not one of the 14 filter feeders	Paig-Tran & Summers 2014
Apristurus saldanha	Selachii	max.length..cm.	51		Ebert et al. 2021
Apristurus sibogae	Selachii	habitat	slope		Ebert et al. 2021
Apristurus sibogae	Selachii	terrestriality	no	No mention of non-marine environements: Exclusive marine	Ebert et al. 2021
Apristurus sibogae	Selachii	vertical	benthic		Musick et al. 2004
Apristurus sibogae	Selachii	thermo	ecto	ectothermy inferred based on general trend in chondrichthyan taxa	Inferred
Apristurus sibogae	Selachii	diet	inverts/fish
Apristurus sibogae	Selachii	feeding	macropredator	feeding inferred, not one of the 14 filter feeders	Paig-Tran & Summers 2014
Apristurus sibogae	Selachii	max.length..cm.	21		Ebert et al. 2021
Apristurus sinensis	Selachii	habitat	slope		Ebert et al. 2021
Apristurus sinensis	Selachii	terrestriality	no	No mention of non-marine environements: Exclusive marine	Ebert et al. 2021
Apristurus sinensis	Selachii	migration	no	No mention of migratory behaviour in this species	Ebert et al. 2021
Apristurus sinensis	Selachii	vertical	benthic		Musick et al. 2004
Apristurus sinensis	Selachii	thermo	ecto	ectothermy inferred based on general trend in chondrichthyan taxa	Inferred
Apristurus sinensis	Selachii	diet	inverts/fish
Apristurus sinensis	Selachii	feeding	macropredator	feeding inferred, not one of the 14 filter feeders	Paig-Tran & Summers 2014
Apristurus sinensis	Selachii	group_behaviour	solitary	0 assigned in schooling in ECE3 dataset / habitat: "940 and 1,290 m depth" diet based on genus
Apristurus sinensis	Selachii	max.length..cm.	82		Ebert et al. 2021
Apristurus spongiceps	Selachii	habitat	slope		Ebert et al. 2021
Apristurus spongiceps	Selachii	terrestriality	no	No mention of non-marine environements: Exclusive marine	Ebert et al. 2021
Apristurus spongiceps	Selachii	vertical	benthic		Musick et al. 2004
Apristurus spongiceps	Selachii	thermo	ecto	ectothermy inferred based on general trend in chondrichthyan taxa	Inferred
Apristurus spongiceps	Selachii	diet	inverts/fish	diet based on genus
Apristurus spongiceps	Selachii	feeding	macropredator	feeding inferred, not one of the 14 filter feeders	Paig-Tran & Summers 2014
Apristurus spongiceps	Selachii	max.length..cm.	51		Ebert et al. 2021
Apristurus stenseni	Selachii	habitat	slope		Ebert et al. 2021	Compagno 1984b
Apristurus stenseni	Selachii	terrestriality	no	No mention of non-marine environements: Exclusive marine	Ebert et al. 2021
Apristurus stenseni	Selachii	vertical	benthic		Musick et al. 2004
Apristurus stenseni	Selachii	thermo	ecto	ectothermy inferred based on general trend in chondrichthyan taxa	Inferred
Apristurus stenseni	Selachii	diet	inverts/fish	diet based on genus
Apristurus stenseni	Selachii	feeding	macropredator	feeding inferred, not one of the 14 filter feeders	Paig-Tran & Summers 2014
Apristurus stenseni	Selachii	max.length..cm.	46		Ebert et al. 2021
Aptychotrema rostrata	Batoidea	habitat	shelf		Last et al. 2016
Aptychotrema rostrata	Batoidea	terrestriality	brackish	estuary mouths	Last et al. 2016
Aptychotrema rostrata	Batoidea	vertical	benthic		Last et al. 2016
Aptychotrema rostrata	Batoidea	thermo	ecto	ectothermy inferred based on general trend in chondrichthyan taxa	Inferred
Aptychotrema rostrata	Batoidea	diet	inverts/fish		Last et al. 2016
Aptychotrema rostrata	Batoidea	feeding	macropredator	feeding inferred, not one of the 14 filter feeders	Paig-Tran & Summers 2014
Aptychotrema rostrata	Batoidea	max.length..cm.	120		Last et al. 2016
Aptychotrema timorensis	Batoidea	habitat	shelf		Last et al. 2016
Aptychotrema timorensis	Batoidea	terrestriality	no	No mention of non-marine environements: Exclusive marine	Last et al. 2016
Aptychotrema timorensis	Batoidea	vertical	benthic		Last et al. 2016
Aptychotrema timorensis	Batoidea	thermo	ecto	ectothermy inferred based on general trend in chondrichthyan taxa	Inferred
Aptychotrema timorensis	Batoidea	feeding	macropredator	feeding inferred, not one of the 14 filter feeders	Paig-Tran & Summers 2014
Aptychotrema timorensis	Batoidea	max.length..cm.	58		Last et al. 2016
Aptychotrema vincentiana	Batoidea	habitat	shelf		Last et al. 2016
Aptychotrema vincentiana	Batoidea	terrestriality	no	No mention of non-marine environements: Exclusive marine	Last et al. 2016
Aptychotrema vincentiana	Batoidea	vertical	benthic		Last et al. 2016
Aptychotrema vincentiana	Batoidea	thermo	ecto	ectothermy inferred based on general trend in chondrichthyan taxa	Inferred
Aptychotrema vincentiana	Batoidea	diet	inverts/fish		Last et al. 2016
Aptychotrema vincentiana	Batoidea	feeding	macropredator	feeding inferred, not one of the 14 filter feeders	Paig-Tran & Summers 2014
Aptychotrema vincentiana	Batoidea	max.length..cm.	84		Last et al. 2016
Arhynchobatis asperrimus	Batoidea	habitat	shelf/slope		Last et al. 2016
Arhynchobatis asperrimus	Batoidea	terrestriality	no	No mention of non-marine environements: Exclusive marine	Last et al. 2016
Arhynchobatis asperrimus	Batoidea	vertical	benthic	demersal	Last et al. 2016
Arhynchobatis asperrimus	Batoidea	thermo	ecto	ectothermy inferred based on general trend in chondrichthyan taxa	Inferred
Arhynchobatis asperrimus	Batoidea	feeding	macropredator	feeding inferred, not one of the 14 filter feeders	Paig-Tran & Summers 2014
Arhynchobatis asperrimus	Batoidea	max.length..cm.	75		Last et al. 2016
Asymbolus analis	Selachii	habitat	shelf	inshore to offshore, but still shelf	Ebert et al. 2021
Asymbolus analis	Selachii	terrestriality	no	No mention of non-marine environements: Exclusive marine	Ebert et al. 2021
Asymbolus analis	Selachii	vertical	benthic		Musick et al. 2004	Ebert et al. 2021	Compagno 1984b
Asymbolus analis	Selachii	thermo	ecto	ectothermy inferred based on general trend in chondrichthyan taxa	Inferred
Asymbolus analis	Selachii	diet	inverts/fish
Asymbolus analis	Selachii	feeding	macropredator	feeding inferred, not one of the 14 filter feeders	Paig-Tran & Summers 2014
Asymbolus analis	Selachii	max.length..cm.	61		Ebert et al. 2021
Asymbolus funebris	Selachii	habitat	shelf		Ebert et al. 2021
Asymbolus funebris	Selachii	terrestriality	no	No mention of non-marine environements: Exclusive marine	Ebert et al. 2021
Asymbolus funebris	Selachii	vertical	benthic		Musick et al. 2004
Asymbolus funebris	Selachii	thermo	ecto	ectothermy inferred based on general trend in chondrichthyan taxa	Inferred
Asymbolus funebris	Selachii	diet	inverts/fish
Asymbolus funebris	Selachii	feeding	macropredator	feeding inferred, not one of the 14 filter feeders	Paig-Tran & Summers 2014
Asymbolus funebris	Selachii	max.length..cm.	44		Ebert et al. 2021
Asymbolus galacticus	Selachii	habitat	slope		Ebert et al. 2021
Asymbolus galacticus	Selachii	terrestriality	no	No mention of non-marine environements: Exclusive marine	Ebert et al. 2021
Asymbolus galacticus	Selachii	vertical	benthic		Seret 2018a
Asymbolus galacticus	Selachii	thermo	ecto	ectothermy inferred based on general trend in chondrichthyan taxa	Inferred
Asymbolus galacticus	Selachii	diet	inverts/fish
Asymbolus galacticus	Selachii	feeding	macropredator	feeding inferred, not one of the 14 filter feeders	Paig-Tran & Summers 2014
Asymbolus galacticus	Selachii	max.length..cm.	48		Ebert et al. 2021
Asymbolus occiduus	Selachii	habitat	shelf		Ebert et al. 2021
Asymbolus occiduus	Selachii	terrestriality	no	No mention of non-marine environements: Exclusive marine	Ebert et al. 2021
Asymbolus occiduus	Selachii	vertical	benthic		Musick et al. 2004	Ebert et al. 2021
Asymbolus occiduus	Selachii	thermo	ecto	ectothermy inferred based on general trend in chondrichthyan taxa	Inferred
Asymbolus occiduus	Selachii	diet	inverts/fish
Asymbolus occiduus	Selachii	feeding	macropredator	feeding inferred, not one of the 14 filter feeders	Paig-Tran & Summers 2014
Asymbolus occiduus	Selachii	max.length..cm.	60		Ebert et al. 2021
Asymbolus pallidus	Selachii	habitat	shelf		Ebert et al. 2021
Asymbolus pallidus	Selachii	terrestriality	no	No mention of non-marine environements: Exclusive marine	Ebert et al. 2021
Asymbolus pallidus	Selachii	vertical	benthic		Musick et al. 2004
Asymbolus pallidus	Selachii	thermo	ecto	ectothermy inferred based on general trend in chondrichthyan taxa	Inferred
Asymbolus pallidus	Selachii	diet	inverts/fish
Asymbolus pallidus	Selachii	feeding	macropredator	feeding inferred, not one of the 14 filter feeders	Paig-Tran & Summers 2014
Asymbolus pallidus	Selachii	max.length..cm.	47		Ebert et al. 2021
Asymbolus parvus	Selachii	habitat	shelf/slope		Ebert et al. 2021
Asymbolus parvus	Selachii	terrestriality	no	No mention of non-marine environements: Exclusive marine	Ebert et al. 2021
Asymbolus parvus	Selachii	migration	no	No mention of migratory behaviour in this species	Ebert et al. 2021
Asymbolus parvus	Selachii	vertical	benthic		Musick et al. 2004
Asymbolus parvus	Selachii	thermo	ecto	ectothermy inferred based on general trend in chondrichthyan taxa	Inferred
Asymbolus parvus	Selachii	diet	inverts/fish
Asymbolus parvus	Selachii	feeding	macropredator	feeding inferred, not one of the 14 filter feeders	Paig-Tran & Summers 2014
Asymbolus parvus	Selachii	group_behaviour	solitary	0 assigned in schooling in ECE3 dataset
Asymbolus parvus	Selachii	max.length..cm.	40		Ebert et al. 2021
Asymbolus rubiginosus	Selachii	habitat	shelf/slope		Ebert et al. 2021
Asymbolus rubiginosus	Selachii	terrestriality	no	No mention of non-marine environements: Exclusive marine	Ebert et al. 2021
Asymbolus rubiginosus	Selachii	migration	no	No mention of migratory behaviour in this species	Ebert et al. 2021
Asymbolus rubiginosus	Selachii	vertical	benthic		Musick et al. 2004
Asymbolus rubiginosus	Selachii	thermo	ecto	ectothermy inferred based on general trend in chondrichthyan taxa	Inferred
Asymbolus rubiginosus	Selachii	diet	inverts/fish
Asymbolus rubiginosus	Selachii	feeding	macropredator	feeding inferred, not one of the 14 filter feeders	Paig-Tran & Summers 2014
Asymbolus rubiginosus	Selachii	group_behaviour	solitary	0 assigned in schooling in ECE3 dataset
Asymbolus rubiginosus	Selachii	max.length..cm.	53		Ebert et al. 2021
Asymbolus submaculatus	Selachii	habitat	shelf		Ebert et al. 2021
Asymbolus submaculatus	Selachii	terrestriality	no	No mention of non-marine environements: Exclusive marine	Ebert et al. 2021
Asymbolus submaculatus	Selachii	vertical	benthic		Musick et al. 2004
Asymbolus submaculatus	Selachii	thermo	ecto	ectothermy inferred based on general trend in chondrichthyan taxa	Inferred
Asymbolus submaculatus	Selachii	diet	inverts/fish
Asymbolus submaculatus	Selachii	feeding	macropredator	feeding inferred, not one of the 14 filter feeders	Paig-Tran & Summers 2014
Asymbolus submaculatus	Selachii	max.length..cm.	44		Ebert et al. 2021
Asymbolus vincenti	Selachii	habitat	shelf	seabed, seagrass beds	Ebert et al. 2021
Asymbolus vincenti	Selachii	terrestriality	no	No mention of non-marine environements: Exclusive marine	Ebert et al. 2021
Asymbolus vincenti	Selachii	migration	no	No mention of migratory behaviour in this species	Ebert et al. 2021
Asymbolus vincenti	Selachii	vertical	benthic		Musick et al. 2004	Compagno 1984b
Asymbolus vincenti	Selachii	thermo	ecto	ectothermy inferred based on general trend in chondrichthyan taxa	Inferred
Asymbolus vincenti	Selachii	diet	inverts/fish
Asymbolus vincenti	Selachii	feeding	macropredator	feeding inferred, not one of the 14 filter feeders	Paig-Tran & Summers 2014
Asymbolus vincenti	Selachii	group_behaviour	solitary	0 assigned in schooling in ECE3 dataset, feeding inferred
Asymbolus vincenti	Selachii	max.length..cm.	61		Ebert et al. 2021
Atelomycterus baliensis	Selachii	habitat	shelf	inshore habitats	Ebert et al. 2021
Atelomycterus baliensis	Selachii	terrestriality	no	No mention of non-marine environements: Exclusive marine	Ebert et al. 2021
Atelomycterus baliensis	Selachii	migration	no	No mention of migratory behaviour in this species	Ebert et al. 2021
Atelomycterus baliensis	Selachii	vertical	benthic	inhabits crevices	Ebert et al. 2021
Atelomycterus baliensis	Selachii	thermo	ecto	ectothermy inferred based on general trend in chondrichthyan taxa	Inferred
Atelomycterus baliensis	Selachii	diet	inverts/fish		Ebert et al. 2021
Atelomycterus baliensis	Selachii	feeding	macropredator	feeding inferred, not one of the 14 filter feeders	Paig-Tran & Summers 2014
Atelomycterus baliensis	Selachii	group_behaviour	solitary	0 assigned in schooling in ECE3 dataset
Atelomycterus baliensis	Selachii	max.length..cm.	52		Ebert et al. 2021
Atelomycterus erdmanni	Selachii	habitat	shelf	inshore	Ebert et al. 2021
Atelomycterus erdmanni	Selachii	terrestriality	no	No mention of non-marine environements: Exclusive marine	Ebert et al. 2021
Atelomycterus erdmanni	Selachii	vertical	benthic
Atelomycterus erdmanni	Selachii	thermo	ecto	ectothermy inferred based on general trend in chondrichthyan taxa	Inferred
Atelomycterus erdmanni	Selachii	diet	inverts/fish
Atelomycterus erdmanni	Selachii	feeding	macropredator	feeding inferred, not one of the 14 filter feeders	Paig-Tran & Summers 2014
Atelomycterus erdmanni	Selachii	max.length..cm.	51		Ebert et al. 2021
Atelomycterus fasciatus	Selachii	habitat	shelf		Ebert et al. 2021
Atelomycterus fasciatus	Selachii	terrestriality	no	No mention of non-marine environements: Exclusive marine	Ebert et al. 2021
Atelomycterus fasciatus	Selachii	migration	no	No mention of migratory behaviour in this species	Ebert et al. 2021
Atelomycterus fasciatus	Selachii	vertical	benthic		Musick et al. 2004	Ebert et al. 2021
Atelomycterus fasciatus	Selachii	thermo	ecto	ectothermy inferred based on general trend in chondrichthyan taxa	Inferred
Atelomycterus fasciatus	Selachii	diet	inverts/fish		Ebert et al. 2021
Atelomycterus fasciatus	Selachii	feeding	macropredator	feeding inferred, not one of the 14 filter feeders	Paig-Tran & Summers 2014
Atelomycterus fasciatus	Selachii	max.length..cm.	45		Ebert et al. 2021
Atelomycterus macleayi	Selachii	habitat	shelf	very shallow water, sand and rock, inshore	Ebert et al. 2021	Compagno 1984b
Atelomycterus macleayi	Selachii	terrestriality	no	No mention of non-marine environements: Exclusive marine	Ebert et al. 2021
Atelomycterus macleayi	Selachii	vertical	benthic		White 2015	Musick et al. 2004	Compagno 1984b
Atelomycterus macleayi	Selachii	thermo	ecto	ectothermy inferred based on general trend in chondrichthyan taxa	Inferred
Atelomycterus macleayi	Selachii	diet	inverts/fish
Atelomycterus macleayi	Selachii	feeding	macropredator	feeding inferred, not one of the 14 filter feeders	Paig-Tran & Summers 2014
Atelomycterus macleayi	Selachii	max.length..cm.	60		Ebert et al. 2021
Atelomycterus marmoratus	Selachii	habitat	shelf	inshore	Ebert et al. 2021
Atelomycterus marmoratus	Selachii	terrestriality	no	No mention of non-marine environements: Exclusive marine	Ebert et al. 2021
Atelomycterus marmoratus	Selachii	migration	no	No mention of migratory behaviour in this species	Ebert et al. 2021
Atelomycterus marmoratus	Selachii	vertical	benthic		Musick et al. 2004
Atelomycterus marmoratus	Selachii	thermo	ecto	ectothermy inferred based on general trend in chondrichthyan taxa	Inferred
Atelomycterus marmoratus	Selachii	diet	inverts/fish		Ebert et al. 2021
Atelomycterus marmoratus	Selachii	feeding	macropredator	feeding inferred, not one of the 14 filter feeders	Paig-Tran & Summers 2014
Atelomycterus marmoratus	Selachii	group_behaviour	solitary	0 assigned in schooling in ECE3 dataset
Atelomycterus marmoratus	Selachii	max.length..cm.	70		Ebert et al. 2021
Atelomycterus marnkalha	Selachii	habitat	shelf	sandy to course rubble, mostly less than 50m, inshore	Ebert et al. 2021	Compagno 1984b
Atelomycterus marnkalha	Selachii	terrestriality	no	No mention of non-marine environements: Exclusive marine	Ebert et al. 2021
Atelomycterus marnkalha	Selachii	migration	no	No mention of migratory behaviour in this species	Ebert et al. 2021
Atelomycterus marnkalha	Selachii	vertical	benthic	on sandy and course rubble, likely benthic like other species in genus	Bates & Kyne 2015
Atelomycterus marnkalha	Selachii	thermo	ecto	ectothermy inferred based on general trend in chondrichthyan taxa	Inferred
Atelomycterus marnkalha	Selachii	diet	inverts/fish		Ebert et al. 2021
Atelomycterus marnkalha	Selachii	feeding	macropredator	feeding inferred, not one of the 14 filter feeders	Paig-Tran & Summers 2014
Atelomycterus marnkalha	Selachii	group_behaviour	solitary	0 assigned in schooling in ECE3 dataset / mean male mass = 203.8g, mean female mass = 220.3g) (IUCN)
Atelomycterus marnkalha	Selachii	max.length..cm.	49		Ebert et al. 2021
Atlantoraja castelnaui	Batoidea	habitat	shelf		Last et al. 2016
Atlantoraja castelnaui	Batoidea	terrestriality	no	No mention of non-marine environements: Exclusive marine	Last et al. 2016
Atlantoraja castelnaui	Batoidea	vertical	benthic	marine deep benthic habitat	Pollom et al. 2020b
Atlantoraja castelnaui	Batoidea	thermo	ecto	ectothermy inferred based on general trend in chondrichthyan taxa	Inferred
Atlantoraja castelnaui	Batoidea	diet	inverts/fish		Last et al. 2016
Atlantoraja castelnaui	Batoidea	feeding	macropredator	feeding inferred, not one of the 14 filter feeders	Paig-Tran & Summers 2014
Atlantoraja castelnaui	Batoidea	max.length..cm.	147		Last et al. 2016
Atlantoraja castelnaui	Batoidea	weight	18000	max male mass=18 kg, max female mass= 13kg (IUCN); no DW data
Atlantoraja cyclophora	Batoidea	habitat	shelf		Last et al. 2016
Atlantoraja cyclophora	Batoidea	terrestriality	no	No mention of non-marine environements: Exclusive marine	Last et al. 2016
Atlantoraja cyclophora	Batoidea	vertical	benthic
Atlantoraja cyclophora	Batoidea	thermo	ecto	ectothermy inferred based on general trend in chondrichthyan taxa	Inferred
Atlantoraja cyclophora	Batoidea	diet	inverts/fish		Last et al. 2016
Atlantoraja cyclophora	Batoidea	feeding	macropredator	feeding inferred, not one of the 14 filter feeders	Paig-Tran & Summers 2014
Atlantoraja cyclophora	Batoidea	max.length..cm.	74		Last et al. 2016
Atlantoraja platana	Batoidea	habitat	shelf/slope		Last et al. 2016
Atlantoraja platana	Batoidea	terrestriality	no	No mention of non-marine environements: Exclusive marine	Last et al. 2016
Atlantoraja platana	Batoidea	vertical	benthic
Atlantoraja platana	Batoidea	thermo	ecto	ectothermy inferred based on general trend in chondrichthyan taxa	Inferred
Atlantoraja platana	Batoidea	diet	inverts/fish		Last et al. 2016
Atlantoraja platana	Batoidea	feeding	macropredator	feeding inferred, not one of the 14 filter feeders	Paig-Tran & Summers 2014
Atlantoraja platana	Batoidea	max.length..cm.	91		Last et al. 2016
Aulohalaelurus kanakorum	Selachii	habitat	shelf	coral reefs 0-49m	Ebert et al. 2021
Aulohalaelurus kanakorum	Selachii	terrestriality	no	No mention of non-marine environements: Exclusive marine	Ebert et al. 2021
Aulohalaelurus kanakorum	Selachii	vertical	benthic		Musick et al. 2004
Aulohalaelurus kanakorum	Selachii	thermo	ecto	ectothermy inferred based on general trend in chondrichthyan taxa	Inferred
Aulohalaelurus kanakorum	Selachii	diet	inverts/fish
Aulohalaelurus kanakorum	Selachii	feeding	macropredator	feeding inferred, not one of the 14 filter feeders	Paig-Tran & Summers 2014
Aulohalaelurus kanakorum	Selachii	max.length..cm.	79		Ebert et al. 2021
Aulohalaelurus labiosus	Selachii	habitat	shelf	shallow coastal waters, continental shelf, also offshore reef (but maps indicate inshore lifestyle)	Ebert et al. 2021	Lisney & White 2015
Aulohalaelurus labiosus	Selachii	terrestriality	no	No mention of non-marine environements: Exclusive marine	Ebert et al. 2021	Lisney & White 2015
Aulohalaelurus labiosus	Selachii	migration	no	No mention of migratory behaviour in this species	Ebert et al. 2021
Aulohalaelurus labiosus	Selachii	vertical	benthic		Musick et al. 2004
Aulohalaelurus labiosus	Selachii	thermo	ecto	ectothermy inferred based on general trend in chondrichthyan taxa	Inferred
Aulohalaelurus labiosus	Selachii	diet	inverts/fish
Aulohalaelurus labiosus	Selachii	feeding	macropredator	feeding inferred, not one of the 14 filter feeders	Paig-Tran & Summers 2014
Aulohalaelurus labiosus	Selachii	group_behaviour	solitary	0 assigned in schooling in ECE3 dataset, feeding inferred
Aulohalaelurus labiosus	Selachii	max.length..cm.	67		Ebert et al. 2021
Bathyraja abyssicola	Batoidea	habitat	slope/offshore	continental slope/insualr slope/abyssal plain	Last et al. 2016
Bathyraja abyssicola	Batoidea	terrestriality	no	No mention of non-marine environements: Exclusive marine	Last et al. 2016
Bathyraja abyssicola	Batoidea	vertical	benthic	demersal, inferred due to little information	Last et al. 2016
Bathyraja abyssicola	Batoidea	thermo	ecto	ectothermy inferred based on general trend in chondrichthyan taxa	Inferred
Bathyraja abyssicola	Batoidea	feeding	macropredator	feeding inferred, not one of the 14 filter feeders	Paig-Tran & Summers 2014
Bathyraja abyssicola	Batoidea	max.length..cm.	157		Last et al. 2016
Bathyraja aguja	Batoidea	habitat	slope		Last et al. 2016		Ebert & Concha 2020
Bathyraja aguja	Batoidea	terrestriality	no	No mention of non-marine environements: Exclusive marine	Last et al. 2016
Bathyraja aguja	Batoidea	vertical	benthic	demersal, inferred due to little information	Last et al. 2016
Bathyraja aguja	Batoidea	thermo	ecto	ectothermy inferred based on general trend in chondrichthyan taxa	Inferred
Bathyraja aguja	Batoidea	feeding	macropredator	feeding inferred, not one of the 14 filter feeders	Paig-Tran & Summers 2014
Bathyraja aguja	Batoidea	max.length..cm.	48	adults unknown	Last et al. 2016
Bathyraja albomaculata	Batoidea	habitat	shelf/slope		Last et al. 2016
Bathyraja albomaculata	Batoidea	terrestriality	no	No mention of non-marine environements: Exclusive marine	Last et al. 2016
Bathyraja albomaculata	Batoidea	vertical	benthic	demersal, also based on marine neritic habitats (substrates)	Last et al. 2016	Pollom et al. 2020f
Bathyraja albomaculata	Batoidea	thermo	ecto	ectothermy inferred based on general trend in chondrichthyan taxa	Inferred
Bathyraja albomaculata	Batoidea	diet	inverts	amphipods & polychaetes	Last et al. 2016
Bathyraja albomaculata	Batoidea	feeding	macropredator	feeding inferred, not one of the 14 filter feeders	Paig-Tran & Summers 2014
Bathyraja albomaculata	Batoidea	max.length..cm.	100		Last et al. 2016
Bathyraja aleutica	Batoidea	habitat	shelf/slope		Last et al. 2016	Davis et al. 2015
Bathyraja aleutica	Batoidea	terrestriality	no	No mention of non-marine environements: Exclusive marine	Last et al. 2016	Davis et al. 2015
Bathyraja aleutica	Batoidea	vertical	benthic	demersal, on muddy substrates	Last et al. 2016	Davis et al. 2015
Bathyraja aleutica	Batoidea	thermo	ecto	ectothermy inferred based on general trend in chondrichthyan taxa	Inferred
Bathyraja aleutica	Batoidea	feeding	macropredator	feeding inferred, not one of the 14 filter feeders	Paig-Tran & Summers 2014
Bathyraja aleutica	Batoidea	max.length..cm.	154		Last et al. 2016
Bathyraja aleutica	Batoidea	weight	23100
Bathyraja andriashevi	Batoidea	habitat	slope/offshore	lower slope, abyss	Last et al. 2016
Bathyraja andriashevi	Batoidea	terrestriality	no	No mention of non-marine environements: Exclusive marine	Last et al. 2016
Bathyraja andriashevi	Batoidea	vertical	benthic	demersal	Last et al. 2016	Dulvy et al. 2020d
Bathyraja andriashevi	Batoidea	thermo	ecto	ectothermy inferred based on general trend in chondrichthyan taxa	Inferred
Bathyraja andriashevi	Batoidea	feeding	macropredator	feeding inferred, not one of the 14 filter feeders	Paig-Tran & Summers 2014
Bathyraja andriashevi	Batoidea	max.length..cm.	120	Uncomfirmed reports of 140 cm TL	Last et al. 2016
Bathyraja bergi	Batoidea	habitat	shelf/slope		Last et al. 2016
Bathyraja bergi	Batoidea	terrestriality	no	No mention of non-marine environements: Exclusive marine	Last et al. 2016
Bathyraja bergi	Batoidea	vertical	benthic	demersal	Last et al. 2016	Dulvy et al. 2020e
Bathyraja bergi	Batoidea	thermo	ecto	ectothermy inferred based on general trend in chondrichthyan taxa	Inferred
Bathyraja bergi	Batoidea	feeding	macropredator	feeding inferred, not one of the 14 filter feeders	Paig-Tran & Summers 2014
Bathyraja bergi	Batoidea	max.length..cm.	102		Last et al. 2016
Bathyraja brachyurops	Batoidea	habitat	shelf/slope		Last et al. 2016
Bathyraja brachyurops	Batoidea	terrestriality	no	No mention of non-marine environements: Exclusive marine	Last et al. 2016
Bathyraja brachyurops	Batoidea	vertical	benthic	demersal	Last et al. 2016
Bathyraja brachyurops	Batoidea	thermo	ecto	ectothermy inferred based on general trend in chondrichthyan taxa	Inferred
Bathyraja brachyurops	Batoidea	diet	inverts/fish		Last et al. 2016
Bathyraja brachyurops	Batoidea	feeding	macropredator	feeding inferred, not one of the 14 filter feeders	Paig-Tran & Summers 2014
Bathyraja brachyurops	Batoidea	max.length..cm.	125		Last et al. 2016
Bathyraja cousseauae	Batoidea	habitat	shelf/slope		Last et al. 2016
Bathyraja cousseauae	Batoidea	terrestriality	no	No mention of non-marine environements: Exclusive marine	Last et al. 2016
Bathyraja cousseauae	Batoidea	vertical	benthic	demersal	Last et al. 2016
Bathyraja cousseauae	Batoidea	thermo	ecto	ectothermy inferred based on general trend in chondrichthyan taxa	Inferred
Bathyraja cousseauae	Batoidea	feeding	macropredator	feeding inferred, not one of the 14 filter feeders	Paig-Tran & Summers 2014
Bathyraja cousseauae	Batoidea	max.length..cm.	122		Last et al. 2016
Bathyraja diplotaenia	Batoidea	habitat	shelf/slope		Last et al. 2016
Bathyraja diplotaenia	Batoidea	terrestriality	no	No mention of non-marine environements: Exclusive marine	Last et al. 2016
Bathyraja diplotaenia	Batoidea	vertical	benthic	demersal	Last et al. 2016
Bathyraja diplotaenia	Batoidea	thermo	ecto	ectothermy inferred based on general trend in chondrichthyan taxa	Inferred
Bathyraja diplotaenia	Batoidea	feeding	macropredator	feeding inferred, not one of the 14 filter feeders	Paig-Tran & Summers 2014
Bathyraja diplotaenia	Batoidea	max.length..cm.	88		Last et al. 2016
Bathyraja eatonii	Batoidea	habitat	shelf/slope		Last et al. 2016
Bathyraja eatonii	Batoidea	terrestriality	no	No mention of non-marine environements: Exclusive marine	Last et al. 2016
Bathyraja eatonii	Batoidea	vertical	benthic	demersal, deep benthic habitat, substrates indicate benthic lifestyle	Dulvy et al. 2020c
Bathyraja eatonii	Batoidea	thermo	ecto	ectothermy inferred based on general trend in chondrichthyan taxa	Inferred
Bathyraja eatonii	Batoidea	feeding	macropredator	feeding inferred, not one of the 14 filter feeders	Paig-Tran & Summers 2014
Bathyraja eatonii	Batoidea	max.length..cm.	126		Last et al. 2016
Bathyraja fedorovi	Batoidea	habitat	slope/offshore	continental and insular slopes, abyssal	Last et al. 2016
Bathyraja fedorovi	Batoidea	terrestriality	no	No mention of non-marine environements: Exclusive marine	Last et al. 2016
Bathyraja fedorovi	Batoidea	vertical	benthic	demersal	Last et al. 2016
Bathyraja fedorovi	Batoidea	thermo	ecto	ectothermy inferred based on general trend in chondrichthyan taxa	Inferred
Bathyraja fedorovi	Batoidea	feeding	macropredator	feeding inferred, not one of the 14 filter feeders	Paig-Tran & Summers 2014
Bathyraja fedorovi	Batoidea	max.length..cm.	150	Possibly reaches 150 cm TL, largest confirmed is 73 cm TL	Last et al. 2016
Bathyraja griseocauda	Batoidea	habitat	shelf/slope		Last et al. 2016
Bathyraja griseocauda	Batoidea	terrestriality	no	No mention of non-marine environements: Exclusive marine	Last et al. 2016
Bathyraja griseocauda	Batoidea	vertical	benthic	demersal	Last et al. 2016
Bathyraja griseocauda	Batoidea	thermo	ecto	ectothermy inferred based on general trend in chondrichthyan taxa	Inferred
Bathyraja griseocauda	Batoidea	diet	inverts/fish		Last et al. 2016
Bathyraja griseocauda	Batoidea	feeding	macropredator	feeding inferred, not one of the 14 filter feeders	Paig-Tran & Summers 2014
Bathyraja griseocauda	Batoidea	max.length..cm.	157		Last et al. 2016
Bathyraja hesperafricana	Batoidea	habitat	slope		Last et al. 2016
Bathyraja hesperafricana	Batoidea	terrestriality	no	No mention of non-marine environements: Exclusive marine	Last et al. 2016
Bathyraja hesperafricana	Batoidea	vertical	benthic	demersal	Last et al. 2016
Bathyraja hesperafricana	Batoidea	thermo	ecto	ectothermy inferred based on general trend in chondrichthyan taxa	Inferred
Bathyraja hesperafricana	Batoidea	feeding	macropredator	feeding inferred, not one of the 14 filter feeders	Paig-Tran & Summers 2014
Bathyraja hesperafricana	Batoidea	max.length..cm.	87		Last et al. 2016
Bathyraja interrupta	Batoidea	habitat	slope		Last et al. 2016
Bathyraja interrupta	Batoidea	terrestriality	no	No mention of non-marine environements: Exclusive marine	Last et al. 2016
Bathyraja interrupta	Batoidea	vertical	benthic		Last et al. 2016
Bathyraja interrupta	Batoidea	thermo	ecto	ectothermy inferred based on general trend in chondrichthyan taxa	Inferred
Bathyraja interrupta	Batoidea	diet	inverts/fish
Bathyraja interrupta	Batoidea	feeding	macropredator	feeding inferred, not one of the 14 filter feeders	Paig-Tran & Summers 2014
Bathyraja interrupta	Batoidea	max.length..cm.	87		Last et al. 2016
Bathyraja irrasa	Batoidea	habitat	slope		Last et al. 2016
Bathyraja irrasa	Batoidea	terrestriality	no	No mention of non-marine environements: Exclusive marine	Last et al. 2016
Bathyraja irrasa	Batoidea	vertical	benthic	demersal	Last et al. 2016
Bathyraja irrasa	Batoidea	thermo	ecto	ectothermy inferred based on general trend in chondrichthyan taxa	Inferred
Bathyraja irrasa	Batoidea	feeding	macropredator	feeding inferred, not one of the 14 filter feeders	Paig-Tran & Summers 2014
Bathyraja irrasa	Batoidea	max.length..cm.	120		Last et al. 2016
Bathyraja ishiharai	Batoidea	habitat	offshore	abyssal depths	Last et al. 2016
Bathyraja ishiharai	Batoidea	terrestriality	no	No mention of non-marine environements: Exclusive marine	Last et al. 2016
Bathyraja ishiharai	Batoidea	vertical	benthic
Bathyraja ishiharai	Batoidea	thermo	ecto	ectothermy inferred based on general trend in chondrichthyan taxa	Inferred
Bathyraja ishiharai	Batoidea	feeding	macropredator	feeding inferred, not one of the 14 filter feeders	Paig-Tran & Summers 2014
Bathyraja ishiharai	Batoidea	max.length..cm.	123		Last et al. 2016
Bathyraja isotrachys	Batoidea	habitat	slope		Last et al. 2016
Bathyraja isotrachys	Batoidea	terrestriality	no	No mention of non-marine environements: Exclusive marine	Last et al. 2016
Bathyraja isotrachys	Batoidea	vertical	benthic	demersal	Last et al. 2016
Bathyraja isotrachys	Batoidea	thermo	ecto	ectothermy inferred based on general trend in chondrichthyan taxa	Inferred
Bathyraja isotrachys	Batoidea	feeding	macropredator	feeding inferred, not one of the 14 filter feeders	Paig-Tran & Summers 2014
Bathyraja isotrachys	Batoidea	max.length..cm.	93		Last et al. 2016
Bathyraja leucomelanos	Batoidea	habitat	slope	may also be offshore based on mapping	Last et al. 2016
Bathyraja leucomelanos	Batoidea	terrestriality	no	No mention of non-marine environements: Exclusive marine	Last et al. 2016
Bathyraja leucomelanos	Batoidea	vertical	benthic		Last et al. 2016
Bathyraja leucomelanos	Batoidea	thermo	ecto	ectothermy inferred based on general trend in chondrichthyan taxa	Inferred
Bathyraja leucomelanos	Batoidea	feeding	macropredator	feeding inferred, not one of the 14 filter feeders	Paig-Tran & Summers 2014
Bathyraja leucomelanos	Batoidea	max.length..cm.	90		Last et al. 2016
Bathyraja lindbergi	Batoidea	habitat	shelf/slope		Last et al. 2016
Bathyraja lindbergi	Batoidea	terrestriality	no	No mention of non-marine environements: Exclusive marine	Last et al. 2016
Bathyraja lindbergi	Batoidea	vertical	benthic	demersal	Last et al. 2016
Bathyraja lindbergi	Batoidea	thermo	ecto	ectothermy inferred based on general trend in chondrichthyan taxa	Inferred
Bathyraja lindbergi	Batoidea	feeding	macropredator	feeding inferred, not one of the 14 filter feeders	Paig-Tran & Summers 2014
Bathyraja lindbergi	Batoidea	max.length..cm.	102	Probably error: 126 cm TL	Last et al. 2016
Bathyraja longicauda	Batoidea	habitat	slope		Last et al. 2016
Bathyraja longicauda	Batoidea	terrestriality	no	No mention of non-marine environements: Exclusive marine	Last et al. 2016
Bathyraja longicauda	Batoidea	vertical	benthic	demersal	Last et al. 2016
Bathyraja longicauda	Batoidea	thermo	ecto	ectothermy inferred based on general trend in chondrichthyan taxa	Inferred
Bathyraja longicauda	Batoidea	feeding	macropredator	feeding inferred, not one of the 14 filter feeders	Paig-Tran & Summers 2014
Bathyraja longicauda	Batoidea	max.length..cm.	80		Last et al. 2016
Bathyraja maccaini	Batoidea	habitat	shelf/slope		Last et al. 2016
Bathyraja maccaini	Batoidea	terrestriality	no	No mention of non-marine environements: Exclusive marine	Last et al. 2016
Bathyraja maccaini	Batoidea	vertical	benthic	demersal	Last et al. 2016
Bathyraja maccaini	Batoidea	thermo	ecto	ectothermy inferred based on general trend in chondrichthyan taxa	Inferred
Bathyraja maccaini	Batoidea	feeding	macropredator	feeding inferred, not one of the 14 filter feeders	Paig-Tran & Summers 2014
Bathyraja maccaini	Batoidea	max.length..cm.	120		Last et al. 2016
Bathyraja macloviana	Batoidea	habitat	shelf/slope		Last et al. 2016
Bathyraja macloviana	Batoidea	terrestriality	no	No mention of non-marine environements: Exclusive marine	Last et al. 2016
Bathyraja macloviana	Batoidea	vertical	benthic	demersal	Last et al. 2016
Bathyraja macloviana	Batoidea	thermo	ecto	ectothermy inferred based on general trend in chondrichthyan taxa	Inferred
Bathyraja macloviana	Batoidea	diet	inverts		Last et al. 2016
Bathyraja macloviana	Batoidea	feeding	macropredator	feeding inferred, not one of the 14 filter feeders	Paig-Tran & Summers 2014
Bathyraja macloviana	Batoidea	max.length..cm.	71		Last et al. 2016
Bathyraja maculata	Batoidea	habitat	shelf/slope		Last et al. 2016
Bathyraja maculata	Batoidea	terrestriality	no	No mention of non-marine environements: Exclusive marine	Last et al. 2016
Bathyraja maculata	Batoidea	vertical	benthic	demersal	Last et al. 2016
Bathyraja maculata	Batoidea	thermo	ecto	ectothermy inferred based on general trend in chondrichthyan taxa	Inferred
Bathyraja maculata	Batoidea	feeding	macropredator	feeding inferred, not one of the 14 filter feeders	Paig-Tran & Summers 2014
Bathyraja maculata	Batoidea	max.length..cm.	134		Last et al. 2016
Bathyraja maculata	Batoidea	weight	8500	habitat: use of slope, most common range 300-400m but up to 1.193m
Bathyraja magellanica	Batoidea	habitat	shelf	to 600m, slope?	Last et al. 2016
Bathyraja magellanica	Batoidea	terrestriality	no	No mention of non-marine environements: Exclusive marine	Last et al. 2016
Bathyraja magellanica	Batoidea	vertical	benthic	demersal	Last et al. 2016
Bathyraja magellanica	Batoidea	thermo	ecto	ectothermy inferred based on general trend in chondrichthyan taxa	Inferred
Bathyraja magellanica	Batoidea	diet	inverts/fish		Last et al. 2016
Bathyraja magellanica	Batoidea	feeding	macropredator	feeding inferred, not one of the 14 filter feeders	Paig-Tran & Summers 2014
Bathyraja magellanica	Batoidea	max.length..cm.	105		Last et al. 2016
Bathyraja mariposa	Batoidea	habitat	shelf/slope		Last et al. 2016
Bathyraja mariposa	Batoidea	terrestriality	no	No mention of non-marine environements: Exclusive marine	Last et al. 2016
Bathyraja mariposa	Batoidea	vertical	benthic	demersal	Last et al. 2016
Bathyraja mariposa	Batoidea	thermo	ecto	ectothermy inferred based on general trend in chondrichthyan taxa	Inferred
Bathyraja mariposa	Batoidea	feeding	macropredator	feeding inferred, not one of the 14 filter feeders	Paig-Tran & Summers 2014
Bathyraja mariposa	Batoidea	max.length..cm.	76		Last et al. 2016
Bathyraja matsubarai	Batoidea	habitat	slope		Last et al. 2016
Bathyraja matsubarai	Batoidea	terrestriality	no	No mention of non-marine environements: Exclusive marine	Last et al. 2016
Bathyraja matsubarai	Batoidea	vertical	benthic	demersal	Last et al. 2016
Bathyraja matsubarai	Batoidea	thermo	ecto	ectothermy inferred based on general trend in chondrichthyan taxa	Inferred
Bathyraja matsubarai	Batoidea	diet	inverts/fish
Bathyraja matsubarai	Batoidea	feeding	macropredator	feeding inferred, not one of the 14 filter feeders	Paig-Tran & Summers 2014
Bathyraja matsubarai	Batoidea	max.length..cm.	126		Last et al. 2016
Bathyraja matsubarai	Batoidea	weight	10600
Bathyraja meridionalis	Batoidea	habitat	slope		Last et al. 2016
Bathyraja meridionalis	Batoidea	terrestriality	no	No mention of non-marine environements: Exclusive marine	Last et al. 2016
Bathyraja meridionalis	Batoidea	vertical	benthic	demersal	Last et al. 2016
Bathyraja meridionalis	Batoidea	thermo	ecto	ectothermy inferred based on general trend in chondrichthyan taxa	Inferred
Bathyraja meridionalis	Batoidea	feeding	macropredator	feeding inferred, not one of the 14 filter feeders	Paig-Tran & Summers 2014
Bathyraja meridionalis	Batoidea	max.length..cm.	150		Last et al. 2016
Bathyraja minispinosa	Batoidea	habitat	shelf/slope		Last et al. 2016
Bathyraja minispinosa	Batoidea	terrestriality	no	No mention of non-marine environements: Exclusive marine	Last et al. 2016
Bathyraja minispinosa	Batoidea	vertical	benthic	demersal on sandy/gravel bottoms	Last et al. 2016
Bathyraja minispinosa	Batoidea	thermo	ecto	ectothermy inferred based on general trend in chondrichthyan taxa	Inferred
Bathyraja minispinosa	Batoidea	diet	inverts/fish		Last et al. 2016
Bathyraja minispinosa	Batoidea	feeding	macropredator	feeding inferred, not one of the 14 filter feeders	Paig-Tran & Summers 2014
Bathyraja minispinosa	Batoidea	max.length..cm.	90		Last et al. 2016
Bathyraja multispinis	Batoidea	habitat	shelf/slope		Last et al. 2016
Bathyraja multispinis	Batoidea	terrestriality	no	No mention of non-marine environements: Exclusive marine	Last et al. 2016
Bathyraja multispinis	Batoidea	vertical	benthic	demersal on sandy/gravel bottoms	Last et al. 2016
Bathyraja multispinis	Batoidea	thermo	ecto	ectothermy inferred based on general trend in chondrichthyan taxa	Inferred
Bathyraja multispinis	Batoidea	diet	inverts/fish		Last et al. 2016
Bathyraja multispinis	Batoidea	feeding	macropredator	feeding inferred, not one of the 14 filter feeders	Paig-Tran & Summers 2014
Bathyraja multispinis	Batoidea	max.length..cm.	126		Last et al. 2016
Bathyraja murrayi	Batoidea	habitat	shelf/slope		Last et al. 2016
Bathyraja murrayi	Batoidea	terrestriality	no	No mention of non-marine environements: Exclusive marine	Last et al. 2016
Bathyraja murrayi	Batoidea	vertical	benthic	demersal	Last et al. 2016
Bathyraja murrayi	Batoidea	thermo	ecto	ectothermy inferred based on general trend in chondrichthyan taxa	Inferred
Bathyraja murrayi	Batoidea	feeding	macropredator	feeding inferred, not one of the 14 filter feeders	Paig-Tran & Summers 2014
Bathyraja murrayi	Batoidea	max.length..cm.	60		Last et al. 2016
Bathyraja pallida	Batoidea	habitat	slope/offshore	slopes to abyss	Last et al. 2016
Bathyraja pallida	Batoidea	terrestriality	no	No mention of non-marine environements: Exclusive marine	Last et al. 2016
Bathyraja pallida	Batoidea	vertical	benthopelagic	benthic to semi-pelagic	Ebert & Stehmann 2013
Bathyraja pallida	Batoidea	thermo	ecto	ectothermy inferred based on general trend in chondrichthyan taxa	Inferred
Bathyraja pallida	Batoidea	diet	inverts/fish		Last et al. 2016	Ebert & Stehmann 2013
Bathyraja pallida	Batoidea	feeding	macropredator	feeding inferred, not one of the 14 filter feeders	Paig-Tran & Summers 2014
Bathyraja pallida	Batoidea	max.length..cm.	162		Last et al. 2016
Bathyraja panthera	Batoidea	habitat	shelf/slope		Last et al. 2016
Bathyraja panthera	Batoidea	terrestriality	no	No mention of non-marine environements: Exclusive marine	Last et al. 2016
Bathyraja panthera	Batoidea	vertical	benthic	demersal	Last et al. 2016
Bathyraja panthera	Batoidea	thermo	ecto	ectothermy inferred based on general trend in chondrichthyan taxa	Inferred
Bathyraja panthera	Batoidea	feeding	macropredator	feeding inferred, not one of the 14 filter feeders	Paig-Tran & Summers 2014
Bathyraja panthera	Batoidea	max.length..cm.	139		Last et al. 2016
Bathyraja papilionifera	Batoidea	habitat	slope		Last et al. 2016
Bathyraja papilionifera	Batoidea	terrestriality	no	No mention of non-marine environements: Exclusive marine	Last et al. 2016
Bathyraja papilionifera	Batoidea	vertical	benthic	demersal	Last et al. 2016
Bathyraja papilionifera	Batoidea	thermo	ecto	ectothermy inferred based on general trend in chondrichthyan taxa	Inferred
Bathyraja papilionifera	Batoidea	feeding	macropredator	feeding inferred, not one of the 14 filter feeders	Paig-Tran & Summers 2014
Bathyraja papilionifera	Batoidea	max.length..cm.	150		Last et al. 2016
Bathyraja parmifera	Batoidea	habitat	shelf/slope		Last et al. 2016
Bathyraja parmifera	Batoidea	terrestriality	no	No mention of non-marine environements: Exclusive marine	Last et al. 2016
Bathyraja parmifera	Batoidea	vertical	benthic	demersal	Last et al. 2016
Bathyraja parmifera	Batoidea	thermo	ecto	ectothermy inferred based on general trend in chondrichthyan taxa	Inferred
Bathyraja parmifera	Batoidea	diet	inverts/fish
Bathyraja parmifera	Batoidea	feeding	macropredator	feeding inferred, not one of the 14 filter feeders	Paig-Tran & Summers 2014
Bathyraja parmifera	Batoidea	max.length..cm.	135	At least 115 cm TL, reported to 135 cm TL	Last et al. 2016
Bathyraja parmifera	Batoidea	weight	18200
Bathyraja peruana	Batoidea	habitat	slope		Last et al. 2016
Bathyraja peruana	Batoidea	terrestriality	no	No mention of non-marine environements: Exclusive marine	Last et al. 2016
Bathyraja peruana	Batoidea	vertical	benthic	demersal	Last et al. 2016
Bathyraja peruana	Batoidea	thermo	ecto	ectothermy inferred based on general trend in chondrichthyan taxa	Inferred
Bathyraja peruana	Batoidea	feeding	macropredator	feeding inferred, not one of the 14 filter feeders	Paig-Tran & Summers 2014
Bathyraja peruana	Batoidea	max.length..cm.	105	Matures at this size	Last et al. 2016
Bathyraja richardsoni	Batoidea	habitat	slope/offshore	slopes, submarine rises, abyssal plains	Last et al. 2016	Ebert & Stehmann 2013
Bathyraja richardsoni	Batoidea	terrestriality	no	No mention of non-marine environements: Exclusive marine	Last et al. 2016
Bathyraja richardsoni	Batoidea	vertical	benthopelagic		Last et al. 2016	Ebert & Stehmann 2013
Bathyraja richardsoni	Batoidea	thermo	ecto	ectothermy inferred based on general trend in chondrichthyan taxa	Inferred
Bathyraja richardsoni	Batoidea	diet	inverts/fish		Last et al. 2016	Ebert & Stehmann 2013
Bathyraja richardsoni	Batoidea	feeding	macropredator	feeding inferred, not one of the 14 filter feeders	Paig-Tran & Summers 2014
Bathyraja richardsoni	Batoidea	max.length..cm.	175		Last et al. 2016
Bathyraja scaphiops	Batoidea	habitat	shelf/slope		Last et al. 2016
Bathyraja scaphiops	Batoidea	terrestriality	no	No mention of non-marine environements: Exclusive marine	Last et al. 2016
Bathyraja scaphiops	Batoidea	vertical	benthic	demersal	Last et al. 2016
Bathyraja scaphiops	Batoidea	thermo	ecto	ectothermy inferred based on general trend in chondrichthyan taxa	Inferred
Bathyraja scaphiops	Batoidea	feeding	macropredator	feeding inferred, not one of the 14 filter feeders	Paig-Tran & Summers 2014
Bathyraja scaphiops	Batoidea	max.length..cm.	117		Last et al. 2016
Bathyraja schroederi	Batoidea	habitat	slope/offshore	slopes, abyssal plain	Last et al. 2016
Bathyraja schroederi	Batoidea	terrestriality	no	No mention of non-marine environements: Exclusive marine	Last et al. 2016
Bathyraja schroederi	Batoidea	vertical	benthic	demersal	Last et al. 2016
Bathyraja schroederi	Batoidea	thermo	ecto	ectothermy inferred based on general trend in chondrichthyan taxa	Inferred
Bathyraja schroederi	Batoidea	feeding	macropredator	feeding inferred, not one of the 14 filter feeders	Paig-Tran & Summers 2014
Bathyraja schroederi	Batoidea	max.length..cm.	130		Last et al. 2016
Bathyraja shuntovi	Batoidea	habitat	slope		Last et al. 2016
Bathyraja shuntovi	Batoidea	terrestriality	no	No mention of non-marine environements: Exclusive marine	Last et al. 2016
Bathyraja shuntovi	Batoidea	vertical	benthic	demersal	Last et al. 2016
Bathyraja shuntovi	Batoidea	thermo	ecto	ectothermy inferred based on general trend in chondrichthyan taxa	Inferred
Bathyraja shuntovi	Batoidea	feeding	macropredator	feeding inferred, not one of the 14 filter feeders	Paig-Tran & Summers 2014
Bathyraja shuntovi	Batoidea	max.length..cm.	175	Possibly to 175 cm TL, attains 140 cm TL	Last et al. 2016
Bathyraja simoterus	Batoidea	habitat	shelf/slope		Last et al. 2016
Bathyraja simoterus	Batoidea	terrestriality	no	No mention of non-marine environements: Exclusive marine	Last et al. 2016
Bathyraja simoterus	Batoidea	vertical	benthic	demersal	Last et al. 2016
Bathyraja simoterus	Batoidea	thermo	ecto	ectothermy inferred based on general trend in chondrichthyan taxa	Inferred
Bathyraja simoterus	Batoidea	feeding	macropredator	feeding inferred, not one of the 14 filter feeders	Paig-Tran & Summers 2014
Bathyraja simoterus	Batoidea	max.length..cm.	101		Last et al. 2016
Bathyraja smirnovi	Batoidea	habitat	shelf/slope		Last et al. 2016
Bathyraja smirnovi	Batoidea	terrestriality	no	No mention of non-marine environements: Exclusive marine	Last et al. 2016
Bathyraja smirnovi	Batoidea	vertical	benthic	demersal	Last et al. 2016
Bathyraja smirnovi	Batoidea	thermo	ecto	ectothermy inferred based on general trend in chondrichthyan taxa	Inferred
Bathyraja smirnovi	Batoidea	diet	inverts/fish		Last et al. 2016
Bathyraja smirnovi	Batoidea	feeding	macropredator	feeding inferred, not one of the 14 filter feeders	Paig-Tran & Summers 2014
Bathyraja smirnovi	Batoidea	max.length..cm.	116		Last et al. 2016
Bathyraja smithii	Batoidea	habitat	slope		Last et al. 2016
Bathyraja smithii	Batoidea	terrestriality	no	No mention of non-marine environements: Exclusive marine	Last et al. 2016
Bathyraja smithii	Batoidea	vertical	benthic		Ebert et al. 2015
Bathyraja smithii	Batoidea	thermo	ecto	ectothermy inferred based on general trend in chondrichthyan taxa	Inferred
Bathyraja smithii	Batoidea	diet	inverts/fish		Last et al. 2016	Ebert et al. 2015
Bathyraja smithii	Batoidea	feeding	macropredator	feeding inferred, not one of the 14 filter feeders	Paig-Tran & Summers 2014
Bathyraja smithii	Batoidea	max.length..cm.	120		Last et al. 2016
Bathyraja spinicauda	Batoidea	habitat	shelf/slope		Last et al. 2016
Bathyraja spinicauda	Batoidea	terrestriality	no	No mention of non-marine environements: Exclusive marine	Last et al. 2016
Bathyraja spinicauda	Batoidea	vertical	benthic	benthic and benthopelagic	Ebert & Stehmann 2013	Last et al. 2016
Bathyraja spinicauda	Batoidea	thermo	ecto	ectothermy inferred based on general trend in chondrichthyan taxa	Inferred
Bathyraja spinicauda	Batoidea	diet	inverts/fish		Last et al. 2016	Ebert & Stehmann 2013
Bathyraja spinicauda	Batoidea	feeding	macropredator	feeding inferred, not one of the 14 filter feeders	Paig-Tran & Summers 2014
Bathyraja spinicauda	Batoidea	max.length..cm.	182		Last et al. 2016
Bathyraja spinosissima	Batoidea	habitat	slope/offshore	continental slopes and abyssal plains	Last et al. 2016
Bathyraja spinosissima	Batoidea	terrestriality	no	No mention of non-marine environements: Exclusive marine	Last et al. 2016
Bathyraja spinosissima	Batoidea	diet	fish		Last et al. 2016
Bathyraja spinosissima	Batoidea	vertical	benthopelagic		Last et al. 2016
Bathyraja spinosissima	Batoidea	thermo	ecto	ectothermy inferred based on general trend in chondrichthyan taxa	Inferred
Bathyraja spinosissima	Batoidea	feeding	macropredator	feeding inferred, not one of the 14 filter feeders	Paig-Tran & Summers 2014
Bathyraja spinosissima	Batoidea	max.length..cm.	203	Attains 150 cm TL, possibly to 203 cm TL	Last et al. 2016
Bathyraja taranetzi	Batoidea	habitat	shelf/slope		Last et al. 2016
Bathyraja taranetzi	Batoidea	terrestriality	no	No mention of non-marine environements: Exclusive marine	Tribuzio et al. 2015
Bathyraja taranetzi	Batoidea	diet	inverts/fish		Last et al. 2016
Bathyraja taranetzi	Batoidea	vertical	benthic	demersal on rough bottoms	Last et al. 2016
Bathyraja taranetzi	Batoidea	thermo	ecto	ectothermy inferred based on general trend in chondrichthyan taxa	Inferred
Bathyraja taranetzi	Batoidea	feeding	macropredator	feeding inferred, not one of the 14 filter feeders	Paig-Tran & Summers 2014
Bathyraja taranetzi	Batoidea	max.length..cm.	77		Last et al. 2016
Bathyraja trachouros	Batoidea	habitat	shelf/slope		Last et al. 2016
Bathyraja trachouros	Batoidea	terrestriality	no	No mention of non-marine environements: Exclusive marine	Last et al. 2016
Bathyraja trachouros	Batoidea	vertical	benthic	demersal	Last et al. 2016
Bathyraja trachouros	Batoidea	thermo	ecto	ectothermy inferred based on general trend in chondrichthyan taxa	Inferred
Bathyraja trachouros	Batoidea	feeding	macropredator	feeding inferred, not one of the 14 filter feeders	Paig-Tran & Summers 2014
Bathyraja trachouros	Batoidea	max.length..cm.	102		Last et al. 2016
Bathyraja trachura	Batoidea	habitat	shelf/slope		Last et al. 2016
Bathyraja trachura	Batoidea	terrestriality	no	No mention of non-marine environements: Exclusive marine	Last et al. 2016
Bathyraja trachura	Batoidea	vertical	benthic	demersal	Last et al. 2016
Bathyraja trachura	Batoidea	thermo	ecto	ectothermy inferred based on general trend in chondrichthyan taxa	Inferred
Bathyraja trachura	Batoidea	feeding	macropredator	feeding inferred, not one of the 14 filter feeders	Paig-Tran & Summers 2014
Bathyraja trachura	Batoidea	max.length..cm.	94		Last et al. 2016
Bathyraja trachura	Batoidea	weight	5000	habitat: "Marine Oceanic, Marine Neritic, Marine Deep Benthic, inhabits slope waters at depths of 213-2,550 m" _ IUCN
Bathyraja tunae	Batoidea	habitat	slope/offshore	continental/insular slopes and abyssal plains	Last et al. 2016
Bathyraja tunae	Batoidea	terrestriality	no	No mention of non-marine environements: Exclusive marine	Last et al. 2016
Bathyraja tunae	Batoidea	vertical	benthopelagic		Last et al. 2016
Bathyraja tunae	Batoidea	thermo	ecto	ectothermy inferred based on general trend in chondrichthyan taxa	Inferred
Bathyraja tunae	Batoidea	feeding	macropredator	feeding inferred, not one of the 14 filter feeders	Paig-Tran & Summers 2014
Bathyraja tunae	Batoidea	max.length..cm.	97		Last et al. 2016
Bathyraja tzinovskii	Batoidea	habitat	slope/offshore	continental and insular slopes, abyssal plain	Last et al. 2016
Bathyraja tzinovskii	Batoidea	terrestriality	no	No mention of non-marine environements: Exclusive marine	Last et al. 2016
Bathyraja tzinovskii	Batoidea	vertical	benthic	demersal, but near bottom	Last et al. 2016
Bathyraja tzinovskii	Batoidea	thermo	ecto	ectothermy inferred based on general trend in chondrichthyan taxa	Inferred
Bathyraja tzinovskii	Batoidea	feeding	macropredator	feeding inferred, not one of the 14 filter feeders	Paig-Tran & Summers 2014
Bathyraja tzinovskii	Batoidea	max.length..cm.	94		Last et al. 2016
Bathyraja violacea	Batoidea	habitat	shelf/slope		Last et al. 2016
Bathyraja violacea	Batoidea	terrestriality	no	No mention of non-marine environements: Exclusive marine	Last et al. 2016
Bathyraja violacea	Batoidea	vertical	benthic	demersal	Last et al. 2016
Bathyraja violacea	Batoidea	thermo	ecto	ectothermy inferred based on general trend in chondrichthyan taxa	Inferred
Bathyraja violacea	Batoidea	diet	inverts/fish		Last et al. 2016
Bathyraja violacea	Batoidea	feeding	macropredator	feeding inferred, not one of the 14 filter feeders	Paig-Tran & Summers 2014
Bathyraja violacea	Batoidea	max.length..cm.	107		Last et al. 2016
Benthobatis kreffti	Batoidea	habitat	slope		Last et al. 2016
Benthobatis kreffti	Batoidea	terrestriality	no	No mention of non-marine environements: Exclusive marine	Last et al. 2016
Benthobatis kreffti	Batoidea	vertical	benthic		Last et al. 2016
Benthobatis kreffti	Batoidea	thermo	ecto	ectothermy inferred based on general trend in chondrichthyan taxa	Inferred
Benthobatis kreffti	Batoidea	diet	inverts		Last et al. 2016
Benthobatis kreffti	Batoidea	feeding	macropredator	feeding inferred, not one of the 14 filter feeders	Paig-Tran & Summers 2014
Benthobatis kreffti	Batoidea	max.length..cm.	27		Last et al. 2016
Benthobatis marcida	Batoidea	habitat	slope		Last et al. 2016
Benthobatis marcida	Batoidea	terrestriality	no	No mention of non-marine environements: Exclusive marine	Last et al. 2016
Benthobatis marcida	Batoidea	vertical	benthic		Last et al. 2016
Benthobatis marcida	Batoidea	thermo	ecto	ectothermy inferred based on general trend in chondrichthyan taxa	Inferred
Benthobatis marcida	Batoidea	diet	inverts		Last et al. 2016
Benthobatis marcida	Batoidea	feeding	macropredator	feeding inferred, not one of the 14 filter feeders	Paig-Tran & Summers 2014
Benthobatis marcida	Batoidea	group_behaviour	solitary
Benthobatis marcida	Batoidea	max.length..cm.	50		Last et al. 2016
Benthobatis moresbyi	Batoidea	habitat	slope		Last et al. 2016
Benthobatis moresbyi	Batoidea	terrestriality	no	No mention of non-marine environements: Exclusive marine	Last et al. 2016
Benthobatis moresbyi	Batoidea	vertical	benthic		Last et al. 2016
Benthobatis moresbyi	Batoidea	thermo	ecto	ectothermy inferred based on general trend in chondrichthyan taxa	Inferred
Benthobatis moresbyi	Batoidea	diet	inverts	suction feeding	Last et al. 2016
Benthobatis moresbyi	Batoidea	feeding	macropredator	feeding inferred, not one of the 14 filter feeders	Paig-Tran & Summers 2014
Benthobatis moresbyi	Batoidea	max.length..cm.	40		Last et al. 2016
Benthobatis yangi	Batoidea	habitat	slope		Last et al. 2016
Benthobatis yangi	Batoidea	terrestriality	no	No mention of non-marine environements: Exclusive marine	Last et al. 2016
Benthobatis yangi	Batoidea	vertical	benthic		Last et al. 2016
Benthobatis yangi	Batoidea	thermo	ecto	ectothermy inferred based on general trend in chondrichthyan taxa	Inferred
Benthobatis yangi	Batoidea	diet	inverts		Last et al. 2016
Benthobatis yangi	Batoidea	feeding	macropredator	feeding inferred, not one of the 14 filter feeders	Paig-Tran & Summers 2014
Benthobatis yangi	Batoidea	max.length..cm.	37		Last et al. 2016
Brachaelurus colcloughi	Selachii	habitat	shelf	very shallow, inshore habitats to 217m	Ebert et al. 2021
Brachaelurus colcloughi	Selachii	terrestriality	no	No mention of non-marine environements: Exclusive marine	Ebert et al. 2021
Brachaelurus colcloughi	Selachii	vertical	benthic		Musick et al. 2004
Brachaelurus colcloughi	Selachii	thermo	ecto	ectothermy inferred based on general trend in chondrichthyan taxa	Inferred
Brachaelurus colcloughi	Selachii	diet	fish		Ebert et al. 2021
Brachaelurus colcloughi	Selachii	feeding	macropredator	feeding inferred, not one of the 14 filter feeders	Paig-Tran & Summers 2014
Brachaelurus colcloughi	Selachii	max.length..cm.	85		Ebert et al. 2021
Brachaelurus waddi	Selachii	habitat	shelf	rocky shores	Ebert et al. 2021
Brachaelurus waddi	Selachii	terrestriality	no	No mention of non-marine environements: Exclusive marine	Ebert et al. 2021
Brachaelurus waddi	Selachii	vertical	benthic		Musick et al. 2004
Brachaelurus waddi	Selachii	thermo	ecto	ectothermy inferred based on general trend in chondrichthyan taxa	Inferred
Brachaelurus waddi	Selachii	diet	inverts/fish		Ebert et al. 2021
Brachaelurus waddi	Selachii	feeding	macropredator	feeding inferred, not one of the 14 filter feeders	Paig-Tran & Summers 2014
Brachaelurus waddi	Selachii	max.length..cm.	120		Ebert et al. 2021
Breviraja claramaculata	Batoidea	habitat	slope		Last et al. 2016
Breviraja claramaculata	Batoidea	terrestriality	no	No mention of non-marine environements: Exclusive marine	Last et al. 2016
Breviraja claramaculata	Batoidea	vertical	benthic	demersal, marine deep benthic	Last et al. 2016	Crysler et al. 2020
Breviraja claramaculata	Batoidea	thermo	ecto	ectothermy inferred based on general trend in chondrichthyan taxa	Inferred
Breviraja claramaculata	Batoidea	feeding	macropredator	feeding inferred, not one of the 14 filter feeders	Paig-Tran & Summers 2014
Breviraja claramaculata	Batoidea	max.length..cm.	29		Last et al. 2016
Breviraja colesi	Batoidea	habitat	slope		Last et al. 2016
Breviraja colesi	Batoidea	terrestriality	no	No mention of non-marine environements: Exclusive marine	Last et al. 2016
Breviraja colesi	Batoidea	vertical	benthic	demersal	Last et al. 2016
Breviraja colesi	Batoidea	thermo	ecto	ectothermy inferred based on general trend in chondrichthyan taxa	Inferred
Breviraja colesi	Batoidea	feeding	macropredator	feeding inferred, not one of the 14 filter feeders	Paig-Tran & Summers 2014
Breviraja colesi	Batoidea	group_behaviour	solitary
Breviraja colesi	Batoidea	max.length..cm.	40		Last et al. 2016
Breviraja mouldi	Batoidea	habitat	slope		Last et al. 2016
Breviraja mouldi	Batoidea	terrestriality	no	No mention of non-marine environements: Exclusive marine	Last et al. 2016
Breviraja mouldi	Batoidea	vertical	benthic	demersal	Last et al. 2016
Breviraja mouldi	Batoidea	thermo	ecto	ectothermy inferred based on general trend in chondrichthyan taxa	Inferred
Breviraja mouldi	Batoidea	feeding	macropredator	feeding inferred, not one of the 14 filter feeders	Paig-Tran & Summers 2014
Breviraja mouldi	Batoidea	max.length..cm.	41		Last et al. 2016
Breviraja nigriventralis	Batoidea	habitat	slope		Last et al. 2016
Breviraja nigriventralis	Batoidea	terrestriality	no	No mention of non-marine environements: Exclusive marine	Last et al. 2016
Breviraja nigriventralis	Batoidea	vertical	benthic	demersal	Last et al. 2016
Breviraja nigriventralis	Batoidea	thermo	ecto	ectothermy inferred based on general trend in chondrichthyan taxa	Inferred
Breviraja nigriventralis	Batoidea	feeding	macropredator	feeding inferred, not one of the 14 filter feeders	Paig-Tran & Summers 2014
Breviraja nigriventralis	Batoidea	max.length..cm.	44		Last et al. 2016
Breviraja spinosa	Batoidea	habitat	slope		Last et al. 2016
Breviraja spinosa	Batoidea	terrestriality	no	No mention of non-marine environements: Exclusive marine	Last et al. 2016
Breviraja spinosa	Batoidea	vertical	benthic	demersal	Last et al. 2016
Breviraja spinosa	Batoidea	thermo	ecto	ectothermy inferred based on general trend in chondrichthyan taxa	Inferred
Breviraja spinosa	Batoidea	feeding	macropredator	feeding inferred, not one of the 14 filter feeders	Paig-Tran & Summers 2014
Breviraja spinosa	Batoidea	max.length..cm.	33		Last et al. 2016
Brochiraja aenigma	Batoidea	habitat	offshore	deep offshore banks	Last et al. 2016
Brochiraja aenigma	Batoidea	terrestriality	no	No mention of non-marine environements: Exclusive marine	Last et al. 2016
Brochiraja aenigma	Batoidea	vertical	benthic	demersal	Last et al. 2016
Brochiraja aenigma	Batoidea	thermo	ecto	ectothermy inferred based on general trend in chondrichthyan taxa	Inferred
Brochiraja aenigma	Batoidea	feeding	macropredator	feeding inferred, not one of the 14 filter feeders	Paig-Tran & Summers 2014
Brochiraja aenigma	Batoidea	max.length..cm.	44		Last et al. 2016
Brochiraja albilabiata	Batoidea	habitat	slope		Last et al. 2016
Brochiraja albilabiata	Batoidea	terrestriality	no	No mention of non-marine environements: Exclusive marine	Last et al. 2016
Brochiraja albilabiata	Batoidea	vertical	benthic	demersal	Last et al. 2016
Brochiraja albilabiata	Batoidea	thermo	ecto	ectothermy inferred based on general trend in chondrichthyan taxa	Inferred
Brochiraja albilabiata	Batoidea	feeding	macropredator	feeding inferred, not one of the 14 filter feeders	Paig-Tran & Summers 2014
Brochiraja albilabiata	Batoidea	max.length..cm.	65		Last et al. 2016
Brochiraja asperula	Batoidea	habitat	slope/offshore	insular slops, mapping indicates offshore distribution	Last et al. 2016
Brochiraja asperula	Batoidea	terrestriality	no	No mention of non-marine environements: Exclusive marine	Last et al. 2016
Brochiraja asperula	Batoidea	vertical	benthic	demersal	Last et al. 2016
Brochiraja asperula	Batoidea	thermo	ecto	ectothermy inferred based on general trend in chondrichthyan taxa	Inferred
Brochiraja asperula	Batoidea	feeding	macropredator	feeding inferred, not one of the 14 filter feeders	Paig-Tran & Summers 2014
Brochiraja asperula	Batoidea	max.length..cm.	78		Last et al. 2016
Brochiraja heuresa	Batoidea	habitat	slope/offshore	insular slopes and deep-sea banks	Last et al. 2016
Brochiraja heuresa	Batoidea	terrestriality	no	No mention of non-marine environements: Exclusive marine	Last et al. 2016
Brochiraja heuresa	Batoidea	vertical	benthic	demersal	Last et al. 2016
Brochiraja heuresa	Batoidea	thermo	ecto	ectothermy inferred based on general trend in chondrichthyan taxa	Inferred
Brochiraja heuresa	Batoidea	feeding	macropredator	feeding inferred, not one of the 14 filter feeders	Paig-Tran & Summers 2014
Brochiraja heuresa	Batoidea	max.length..cm.	38		Last et al. 2016
Brochiraja leviveneta	Batoidea	habitat	slope/offshore	insular slope and plateau	Last et al. 2016
Brochiraja leviveneta	Batoidea	terrestriality	no	No mention of non-marine environements: Exclusive marine	Last et al. 2016
Brochiraja leviveneta	Batoidea	vertical	benthic	demersal	Last et al. 2016
Brochiraja leviveneta	Batoidea	thermo	ecto	ectothermy inferred based on general trend in chondrichthyan taxa	Inferred
Brochiraja leviveneta	Batoidea	feeding	macropredator	feeding inferred, not one of the 14 filter feeders	Paig-Tran & Summers 2014
Brochiraja leviveneta	Batoidea	max.length..cm.	51		Last et al. 2016
Brochiraja microspinifera	Batoidea	habitat	slope		Last et al. 2016
Brochiraja microspinifera	Batoidea	terrestriality	no	No mention of non-marine environements: Exclusive marine	Last et al. 2016
Brochiraja microspinifera	Batoidea	vertical	benthic	demersal	Last et al. 2016
Brochiraja microspinifera	Batoidea	thermo	ecto	ectothermy inferred based on general trend in chondrichthyan taxa	Inferred
Brochiraja microspinifera	Batoidea	feeding	macropredator	feeding inferred, not one of the 14 filter feeders	Paig-Tran & Summers 2014
Brochiraja microspinifera	Batoidea	max.length..cm.	33		Last et al. 2016
Brochiraja spinifera	Batoidea	habitat	shelf/slope	insular shelf	Last et al. 2016
Brochiraja spinifera	Batoidea	terrestriality	no	No mention of non-marine environements: Exclusive marine	Last et al. 2016
Brochiraja spinifera	Batoidea	vertical	benthic	demersal	Last et al. 2016
Brochiraja spinifera	Batoidea	thermo	ecto	ectothermy inferred based on general trend in chondrichthyan taxa	Inferred
Brochiraja spinifera	Batoidea	feeding	macropredator	feeding inferred, not one of the 14 filter feeders	Paig-Tran & Summers 2014
Brochiraja spinifera	Batoidea	max.length..cm.	84		Last et al. 2016
Brochiraja vittacauda	Batoidea	habitat	slope/offshore	deep-sea bank and insular slopes, offshore?	Last et al. 2016
Brochiraja vittacauda	Batoidea	terrestriality	no	No mention of non-marine environements: Exclusive marine	Last et al. 2016
Brochiraja vittacauda	Batoidea	vertical	benthic	demersal	Last et al. 2016
Brochiraja vittacauda	Batoidea	thermo	ecto	ectothermy inferred based on general trend in chondrichthyan taxa	Inferred
Brochiraja vittacauda	Batoidea	feeding	macropredator	feeding inferred, not one of the 14 filter feeders	Paig-Tran & Summers 2014
Brochiraja vittacauda	Batoidea	max.length..cm.	72		Last et al. 2016
Bythaelurus alcockii	Selachii	habitat	slope	only speciment caught between 1134-1262m, likely slope	White et al. 2017
Bythaelurus alcockii	Selachii	terrestriality	no	No mention of non-marine environements: Exclusive marine	White et al. 2017
Bythaelurus alcockii	Selachii	vertical	benthic		Musick et al. 2004
Bythaelurus alcockii	Selachii	thermo	ecto	ectothermy inferred based on general trend in chondrichthyan taxa	Inferred
Bythaelurus alcockii	Selachii	diet	inverts/fish
Bythaelurus alcockii	Selachii	feeding	macropredator	feeding inferred, not one of the 14 filter feeders	Paig-Tran & Summers 2014
Bythaelurus alcockii	Selachii	max.length..cm.	30	Unknown, holotype lost - no information available	FishBase
Bythaelurus canescens	Selachii	habitat	slope		Ebert et al. 2021
Bythaelurus canescens	Selachii	terrestriality	no	No mention of non-marine environements: Exclusive marine	Ebert et al. 2021
Bythaelurus canescens	Selachii	vertical	benthic		Musick et al. 2004
Bythaelurus canescens	Selachii	thermo	ecto	ectothermy inferred based on general trend in chondrichthyan taxa	Inferred
Bythaelurus canescens	Selachii	diet	inverts/fish		Acuna & Villarroel 2010	Ebert et al. 2021
Bythaelurus canescens	Selachii	feeding	macropredator	feeding inferred, not one of the 14 filter feeders	Paig-Tran & Summers 2014
Bythaelurus canescens	Selachii	max.length..cm.	124		Ebert et al. 2021
Bythaelurus clevai	Selachii	habitat	slope		Ebert et al. 2021
Bythaelurus clevai	Selachii	terrestriality	no	No mention of non-marine environements: Exclusive marine	Ebert et al. 2021
Bythaelurus clevai	Selachii	vertical	benthopelagic		Musick et al. 2004
Bythaelurus clevai	Selachii	thermo	ecto	ectothermy inferred based on general trend in chondrichthyan taxa	Inferred
Bythaelurus clevai	Selachii	diet	inverts		Ebert et al. 2021
Bythaelurus clevai	Selachii	feeding	macropredator	feeding inferred, not one of the 14 filter feeders	Paig-Tran & Summers 2014
Bythaelurus clevai	Selachii	max.length..cm.	42		Ebert et al. 2021
Bythaelurus dawsoni	Selachii	habitat	slope		Ebert et al. 2021
Bythaelurus dawsoni	Selachii	terrestriality	no	No mention of non-marine environements: Exclusive marine	Ebert et al. 2021
Bythaelurus dawsoni	Selachii	vertical	benthic		Musick et al. 2004
Bythaelurus dawsoni	Selachii	thermo	ecto	ectothermy inferred based on general trend in chondrichthyan taxa	Inferred
Bythaelurus dawsoni	Selachii	diet	inverts/fish		Ebert et al. 2021
Bythaelurus dawsoni	Selachii	feeding	macropredator	feeding inferred, not one of the 14 filter feeders	Paig-Tran & Summers 2014
Bythaelurus dawsoni	Selachii	max.length..cm.	42		Ebert et al. 2021
Bythaelurus giddingsi	Selachii	habitat	slope	map also looks somewhat offshore	Ebert et al. 2021
Bythaelurus giddingsi	Selachii	terrestriality	no	No mention of non-marine environements: Exclusive marine	Ebert et al. 2021
Bythaelurus giddingsi	Selachii	vertical	benthic	on mud and sand bottoms	Ebert et al. 2021
Bythaelurus giddingsi	Selachii	thermo	ecto	ectothermy inferred based on general trend in chondrichthyan taxa	Inferred
Bythaelurus giddingsi	Selachii	diet	inverts/fish
Bythaelurus giddingsi	Selachii	feeding	macropredator	feeding inferred, not one of the 14 filter feeders	Paig-Tran & Summers 2014
Bythaelurus giddingsi	Selachii	max.length..cm.	45		Ebert et al. 2021
Bythaelurus hispidus	Selachii	habitat	slope		Ebert et al. 2021
Bythaelurus hispidus	Selachii	terrestriality	no	No mention of non-marine environements: Exclusive marine	Ebert et al. 2021
Bythaelurus hispidus	Selachii	vertical	benthic		Musick et al. 2004
Bythaelurus hispidus	Selachii	thermo	ecto	ectothermy inferred based on general trend in chondrichthyan taxa	Inferred
Bythaelurus hispidus	Selachii	diet	inverts/fish		Ebert et al. 2021
Bythaelurus hispidus	Selachii	feeding	macropredator	feeding inferred, not one of the 14 filter feeders	Paig-Tran & Summers 2014
Bythaelurus hispidus	Selachii	max.length..cm.	37		Ebert et al. 2021
Bythaelurus immaculatus	Selachii	habitat	slope		Ebert et al. 2021
Bythaelurus immaculatus	Selachii	terrestriality	no	No mention of non-marine environements: Exclusive marine	Ebert et al. 2021
Bythaelurus immaculatus	Selachii	vertical	benthic		Musick et al. 2004	Ebert et al. 2021
Bythaelurus immaculatus	Selachii	thermo	ecto	ectothermy inferred based on general trend in chondrichthyan taxa	Inferred
Bythaelurus immaculatus	Selachii	diet	inverts/fish
Bythaelurus immaculatus	Selachii	feeding	macropredator	feeding inferred, not one of the 14 filter feeders	Paig-Tran & Summers 2014
Bythaelurus immaculatus	Selachii	max.length..cm.	76		Ebert et al. 2021
Bythaelurus incanus	Selachii	habitat	slope		Ebert et al. 2021
Bythaelurus incanus	Selachii	terrestriality	no	No mention of non-marine environements: Exclusive marine	Ebert et al. 2021
Bythaelurus incanus	Selachii	vertical	benthic		Musick et al. 2004
Bythaelurus incanus	Selachii	thermo	ecto	ectothermy inferred based on general trend in chondrichthyan taxa	Inferred
Bythaelurus incanus	Selachii	diet	inverts/fish
Bythaelurus incanus	Selachii	feeding	macropredator	feeding inferred, not one of the 14 filter feeders	Paig-Tran & Summers 2014
Bythaelurus incanus	Selachii	max.length..cm.	45		Ebert et al. 2021
Bythaelurus lutarius	Selachii	habitat	slope		Ebert et al. 2021
Bythaelurus lutarius	Selachii	terrestriality	no	No mention of non-marine environements: Exclusive marine	Ebert et al. 2021
Bythaelurus lutarius	Selachii	vertical	benthic		Musick et al. 2004
Bythaelurus lutarius	Selachii	thermo	ecto	ectothermy inferred based on general trend in chondrichthyan taxa	Inferred
Bythaelurus lutarius	Selachii	diet	inverts/fish		Ebert et al. 2021
Bythaelurus lutarius	Selachii	feeding	macropredator	feeding inferred, not one of the 14 filter feeders	Paig-Tran & Summers 2014
Bythaelurus lutarius	Selachii	max.length..cm.	39		Ebert et al. 2021
Carcharhinus acronotus	Selachii	habitat	shelf		Ebert et al. 2021
Carcharhinus acronotus	Selachii	terrestriality	no	No mention of non-marine environements: Exclusive marine	Ebert et al. 2021	Carlson et al. 2021a
Carcharhinus acronotus	Selachii	migration	marine	migrates short distances seasonally	Ebert et al. 2021
Carcharhinus acronotus	Selachii	vertical	benthopelagic		Ajemian & Sanford 2007	Musick et al. 2004
Carcharhinus acronotus	Selachii	thermo	ecto	ectothermy inferred based on general trend in chondrichthyan taxa	Inferred
Carcharhinus acronotus	Selachii	diet	inverts/fish	primarily fish, but also invertebrates (1.8%)	Cortes 1999	Ebert et al. 2021	Compagno 1984b
Carcharhinus acronotus	Selachii	feeding	macropredator	feeding inferred, not one of the 14 filter feeders	Paig-Tran & Summers 2014
Carcharhinus acronotus	Selachii	group_behaviour	solitary	0 assigned in schooling in ECE3 dataset
Carcharhinus acronotus	Selachii	max.length..cm.	164		Ebert et al. 2021
Carcharhinus acronotus	Selachii	weight	18860
Carcharhinus albimarginatus	Selachii	habitat	all	Shelf, offshore islands (strong preference) and banks, surface to 800m, not an oceanic species - however, based on habitat types, can be considered offshore	Ebert et al. 2021	Compagno 1984b
Carcharhinus albimarginatus	Selachii	terrestriality	no	No mention of non-marine environements: Exclusive marine	Ebert et al. 2021	Espinoza et al. 2021
Carcharhinus albimarginatus	Selachii	breeding_site	coastal
Carcharhinus albimarginatus	Selachii	migration	no	No mention of migratory behaviour in this species	Ebert et al. 2021
Carcharhinus albimarginatus	Selachii	vertical	benthopelagic	surface to seabed	Musick et al. 2004	Ebert et al. 2021
Carcharhinus albimarginatus	Selachii	thermo	ecto	ectothermy inferred based on general trend in chondrichthyan taxa	Inferred
Carcharhinus albimarginatus	Selachii	diet	inverts/fish	fish, inverts, chondrichthyans	Cortes 1999	Ebert et al. 2021
Carcharhinus albimarginatus	Selachii	feeding	macropredator	feeding inferred, not one of the 14 filter feeders	Paig-Tran & Summers 2014
Carcharhinus albimarginatus	Selachii	group_behaviour	solitary/social
Carcharhinus albimarginatus	Selachii	max.length..cm.	300		Ebert et al. 2021
Carcharhinus albimarginatus	Selachii	weight	162200
Carcharhinus altimus	Selachii	habitat	shelf/slope		Ebert et al. 2021
Carcharhinus altimus	Selachii	terrestriality	no	No mention of non-marine environements: Exclusive marine	Ebert et al. 2021
Carcharhinus altimus	Selachii	breeding_site	coastal
Carcharhinus altimus	Selachii	migration	marine
Carcharhinus altimus	Selachii	vertical	benthopelagic		Musick et al. 2004
Carcharhinus altimus	Selachii	thermo	ecto	ectothermy inferred based on general trend in chondrichthyan taxa	Inferred
Carcharhinus altimus	Selachii	diet	inverts/fish	Fish, cephalopods, chondrichthyans	Cortes 1999	Ebert et al. 2021	Compagno 1984b
Carcharhinus altimus	Selachii	feeding	macropredator	feeding inferred, not one of the 14 filter feeders	Paig-Tran & Summers 2014
Carcharhinus altimus	Selachii	group_behaviour	solitary/groups/aggregations/schooling
Carcharhinus altimus	Selachii	max.length..cm.	300		Ebert et al. 2021
Carcharhinus altimus	Selachii	weight	167800
Carcharhinus amblyrhynchoides	Selachii	habitat	shelf		Ebert et al. 2021
Carcharhinus amblyrhynchoides	Selachii	terrestriality	no	No mention of non-marine environements: Exclusive marine	Ebert et al. 2021
Carcharhinus amblyrhynchoides	Selachii	migration	no	No mention of migratory behaviour in this species	Ebert et al. 2021
Carcharhinus amblyrhynchoides	Selachii	vertical	pelagic	coastal pelagic	Ebert et al. 2021	Compagno 1984b
Carcharhinus amblyrhynchoides	Selachii	thermo	ecto	ectothermy inferred based on general trend in chondrichthyan taxa	Inferred
Carcharhinus amblyrhynchoides	Selachii	diet	inverts/fish		Ebert et al. 2021
Carcharhinus amblyrhynchoides	Selachii	feeding	macropredator	feeding inferred, not one of the 14 filter feeders	Paig-Tran & Summers 2014
Carcharhinus amblyrhynchoides	Selachii	group_behaviour	solitary	0 assigned in schooling in ECE3 dataset
Carcharhinus amblyrhynchoides	Selachii	max.length..cm.	243		Ebert et al. 2021
Carcharhinus amblyrhynchos	Selachii	habitat	all		Ebert et al. 2021
Carcharhinus amblyrhynchos	Selachii	terrestriality	no	No mention of non-marine environements: Exclusive marine	Ebert et al. 2021
Carcharhinus amblyrhynchos	Selachii	breeding_site	coastal		Compagno 1984b
Carcharhinus amblyrhynchos	Selachii	migration	marine
Carcharhinus amblyrhynchos	Selachii	vertical	benthopelagic	cruise near seabed, visit surface	Lisney et al. 2007	Musick et al. 2004
Carcharhinus amblyrhynchos	Selachii	thermo	ecto	ectothermy inferred based on general trend in chondrichthyan taxa	Inferred
Carcharhinus amblyrhynchos	Selachii	diet	inverts/fish		Ebert et al. 2021	Compagno 1984b
Carcharhinus amblyrhynchos	Selachii	feeding	macropredator	feeding inferred, not one of the 14 filter feeders	Paig-Tran & Summers 2014
Carcharhinus amblyrhynchos	Selachii	group_behaviour	social/groups/aggregations/schooling	highly social species, groups, aggregations	Ebert et al. 2021	Compagno 1984b
Carcharhinus amblyrhynchos	Selachii	max.length..cm.	265		Ebert et al. 2021
Carcharhinus amblyrhynchos	Selachii	weight	33700
Carcharhinus amboinensis	Selachii	habitat	shelf		Ebert et al. 2021
Carcharhinus amboinensis	Selachii	terrestriality	brackish	May also be found in shallow bays and estuaries (non-marine transient)	Grant et al. 2019
Carcharhinus amboinensis	Selachii	migration	no	No mention of migratory behaviour in this species	Ebert et al. 2021
Carcharhinus amboinensis	Selachii	vertical	benthopelagic		Musick et al. 2004
Carcharhinus amboinensis	Selachii	thermo	ecto	ectothermy inferred based on general trend in chondrichthyan taxa	Inferred
Carcharhinus amboinensis	Selachii	diet	inverts/fish		Ebert et al. 2021
Carcharhinus amboinensis	Selachii	feeding	macropredator	feeding inferred, not one of the 14 filter feeders	Paig-Tran & Summers 2014
Carcharhinus amboinensis	Selachii	group_behaviour	solitary	0 assigned in schooling in ECE3 dataset
Carcharhinus amboinensis	Selachii	max.length..cm.	280		Ebert et al. 2021
Carcharhinus borneensis	Selachii	habitat	shelf	inshore/coastal	Ebert et al. 2021
Carcharhinus borneensis	Selachii	terrestriality	no	No mention of non-marine environements: Exclusive marine	Ebert et al. 2021
Carcharhinus borneensis	Selachii	vertical	benthopelagic		Musick et al. 2004
Carcharhinus borneensis	Selachii	thermo	ecto	ectothermy inferred based on general trend in chondrichthyan taxa	Inferred
Carcharhinus borneensis	Selachii	diet	fish		Voigt and Weber 2011
Carcharhinus borneensis	Selachii	feeding	macropredator	feeding inferred, not one of the 14 filter feeders	Paig-Tran & Summers 2014
Carcharhinus borneensis	Selachii	max.length..cm.	65		Ebert et al. 2021
Carcharhinus brachyurus	Selachii	habitat	all	Inshore to offshore	Ebert et al. 2021
Carcharhinus brachyurus	Selachii	terrestriality	freshwater	Non-marine transient (brackish or freshwater)	Hubveneers et al. 2020
Carcharhinus brachyurus	Selachii	breeding_site	coastal
Carcharhinus brachyurus	Selachii	migration	marine		Ebert et al. 2021	Compagno 1984b
Carcharhinus brachyurus	Selachii	vertical	pelagic		Yopak 2022
Carcharhinus brachyurus	Selachii	thermo	ecto	ectothermy inferred based on general trend in chondrichthyan taxa	Inferred
Carcharhinus brachyurus	Selachii	diet	inverts/fish		Ebert et al. 2021
Carcharhinus brachyurus	Selachii	feeding	macropredator	feeding inferred, not one of the 14 filter feeders	Paig-Tran & Summers 2014
Carcharhinus brachyurus	Selachii	group_behaviour	solitary/groups/aggregations/schooling
Carcharhinus brachyurus	Selachii	max.length..cm.	325		Ebert et al. 2021
Carcharhinus brachyurus	Selachii	weight	304600
Carcharhinus brevipinna	Selachii	habitat	shelf		Ebert et al. 2021
Carcharhinus brevipinna	Selachii	terrestriality	no	No mention of non-marine environements: Exclusive marine	Ebert et al. 2021
Carcharhinus brevipinna	Selachii	breeding_site	coastal		Compagno 1984b
Carcharhinus brevipinna	Selachii	migration	marine		Compagno 1984b
Carcharhinus brevipinna	Selachii	vertical	pelagic	could also be benthopelagic (Musicke et al. 2004)	Ebert et al. 2021
Carcharhinus brevipinna	Selachii	thermo	ecto	ectothermy inferred based on general trend in chondrichthyan taxa	Inferred
Carcharhinus brevipinna	Selachii	diet	inverts/fish		Ebert et al. 2021	Compagno 1984b
Carcharhinus brevipinna	Selachii	feeding	macropredator	feeding inferred, not one of the 14 filter feeders	Paig-Tran & Summers 2014
Carcharhinus brevipinna	Selachii	group_behaviour	groups/aggregations/schooling	schooling behaviour, but also alone	Ebert et al. 2021	Compagno 1984b
Carcharhinus brevipinna	Selachii	max.length..cm.	304		Ebert et al. 2021
Carcharhinus brevipinna	Selachii	weight	89700
Carcharhinus cautus	Selachii	habitat	shelf		Ebert et al. 2021
Carcharhinus cautus	Selachii	terrestriality	brackish	estuaries	Ebert et al. 2021
Carcharhinus cautus	Selachii	migration	no	No mention of migratory behaviour in this species	Ebert et al. 2021
Carcharhinus cautus	Selachii	vertical	benthopelagic		Musick et al. 2004
Carcharhinus cautus	Selachii	thermo	ecto	ectothermy inferred based on general trend in chondrichthyan taxa	Inferred
Carcharhinus cautus	Selachii	diet	inverts/fish		Ebert et al. 2021
Carcharhinus cautus	Selachii	feeding	macropredator	feeding inferred, not one of the 14 filter feeders	Paig-Tran & Summers 2014
Carcharhinus cautus	Selachii	group_behaviour	solitary	0 assigned in schooling in ECE3 dataset
Carcharhinus cautus	Selachii	max.length..cm.	150		Ebert et al. 2021
Carcharhinus cerdale	Selachii	habitat	shelf		Ebert et al. 2021
Carcharhinus cerdale	Selachii	diet	inverts/fish		Ebert et al. 2021
Carcharhinus cerdale	Selachii	terrestriality	brackish	estuaries	Ebert et al. 2021
Carcharhinus cerdale	Selachii	vertical	benthopelagic	near muddy bottom	Ebert et al. 2021
Carcharhinus cerdale	Selachii	thermo	ecto	ectothermy inferred based on general trend in chondrichthyan taxa	Inferred
Carcharhinus cerdale	Selachii	feeding	macropredator	feeding inferred, not one of the 14 filter feeders	Paig-Tran & Summers 2014
Carcharhinus cerdale	Selachii	max.length..cm.	140		Ebert et al. 2021
Carcharhinus coatesi	Selachii	habitat	shelf		Ebert et al. 2021
Carcharhinus coatesi	Selachii	terrestriality	no	No mention of non-marine environements: Exclusive marine	Ebert et al. 2021
Carcharhinus coatesi	Selachii	vertical	benthopelagic
Carcharhinus coatesi	Selachii	diet	inverts/fish		Ebert et al. 2021
Carcharhinus coatesi	Selachii	thermo	ecto	ectothermy inferred based on general trend in chondrichthyan taxa	Inferred
Carcharhinus coatesi	Selachii	feeding	macropredator	feeding inferred, not one of the 14 filter feeders	Paig-Tran & Summers 2014
Carcharhinus coatesi	Selachii	max.length..cm.	88		Ebert et al. 2021
Carcharhinus dussumieri	Selachii	habitat	shelf		Ebert et al. 2021
Carcharhinus dussumieri	Selachii	terrestriality	no	No mention of non-marine environements: Exclusive marine	Ebert et al. 2021
Carcharhinus dussumieri	Selachii	migration	no	No mention of migratory behaviour in this species	Ebert et al. 2021
Carcharhinus dussumieri	Selachii	vertical	benthopelagic		Musick et al. 2004
Carcharhinus dussumieri	Selachii	thermo	ecto	ectothermy inferred based on general trend in chondrichthyan taxa	Inferred
Carcharhinus dussumieri	Selachii	diet	inverts/fish		Ebert et al. 2021	Compagno 1984b
Carcharhinus dussumieri	Selachii	feeding	macropredator	feeding inferred, not one of the 14 filter feeders	Paig-Tran & Summers 2014
Carcharhinus dussumieri	Selachii	group_behaviour	solitary	0 assigned in schooling in ECE3 dataset
Carcharhinus dussumieri	Selachii	max.length..cm.	101		Ebert et al. 2021
Carcharhinus falciformis	Selachii	habitat	all		Ebert et al. 2021	Compagno 1984b
Carcharhinus falciformis	Selachii	terrestriality	no	No mention of non-marine environements: Exclusive marine	Ebert et al. 2021
Carcharhinus falciformis	Selachii	breeding_site	oceanic	Offshore nursery areas	Ebert et al. 2021
Carcharhinus falciformis	Selachii	migration	marine
Carcharhinus falciformis	Selachii	vertical	pelagic		Musick et al. 2004	Lisney et al. 2007
Carcharhinus falciformis	Selachii	thermo	ecto	ectothermy inferred based on general trend in chondrichthyan taxa	Inferred
Carcharhinus falciformis	Selachii	diet	inverts/fish		Ebert et al. 2021
Carcharhinus falciformis	Selachii	feeding	macropredator	feeding inferred, not one of the 14 filter feeders	Paig-Tran & Summers 2014
Carcharhinus falciformis	Selachii	group_behaviour	solitary
Carcharhinus falciformis	Selachii	max.length..cm.	371	350 - 371 max (possibly)	Ebert et al. 2021
Carcharhinus falciformis	Selachii	weight	346000
Carcharhinus fitzroyensis	Selachii	habitat	shelf		Ebert et al. 2021
Carcharhinus fitzroyensis	Selachii	breeding_site	coastal	Bays are nurserys for newborn sharks	Ebert et al. 2021
Carcharhinus fitzroyensis	Selachii	terrestriality	brackish
Carcharhinus fitzroyensis	Selachii	migration	no	No mention of migratory behaviour in this species	Ebert et al. 2021
Carcharhinus fitzroyensis	Selachii	vertical	benthopelagic		Musick et al. 2004
Carcharhinus fitzroyensis	Selachii	thermo	ecto	ectothermy inferred based on general trend in chondrichthyan taxa	Inferred
Carcharhinus fitzroyensis	Selachii	diet	inverts/fish		Ebert et al. 2021
Carcharhinus fitzroyensis	Selachii	feeding	macropredator	feeding inferred, not one of the 14 filter feeders	Paig-Tran & Summers 2014
Carcharhinus fitzroyensis	Selachii	group_behaviour	solitary	0 assigned in schooling in ECE3 dataset
Carcharhinus fitzroyensis	Selachii	max.length..cm.	139		Ebert et al. 2021
Carcharhinus galapagensis	Selachii	habitat	all		Ebert et al. 2021
Carcharhinus galapagensis	Selachii	terrestriality	no	No mention of non-marine environements: Exclusive marine	Ebert et al. 2021
Carcharhinus galapagensis	Selachii	breeding_site	coastal		Compagno 1984b
Carcharhinus galapagensis	Selachii	migration	marine
Carcharhinus galapagensis	Selachii	vertical	benthopelagic		Ebert et al. 2021	Musick et al. 2004
Carcharhinus galapagensis	Selachii	thermo	ecto	ectothermy inferred based on general trend in chondrichthyan taxa	Inferred
Carcharhinus galapagensis	Selachii	diet	fish		Ebert et al. 2021
Carcharhinus galapagensis	Selachii	feeding	macropredator	feeding inferred, not one of the 14 filter feeders	Paig-Tran & Summers 2014
Carcharhinus galapagensis	Selachii	group_behaviour	aggregations/groups	found in aggregations, but do not form coordinated schools, engage in group interactions	Ebert et al. 2021
Carcharhinus galapagensis	Selachii	max.length..cm.	370		Ebert et al. 2021
Carcharhinus galapagensis	Selachii	weight	85450
Carcharhinus hemiodon	Selachii	habitat	shelf		Ebert et al. 2021
Carcharhinus hemiodon	Selachii	terrestriality	freshwater	Uncomfirmed reports from river mouths and freshwater upstream	Ebert et al. 2021
Carcharhinus hemiodon	Selachii	breeding_site	coastal
Carcharhinus hemiodon	Selachii	migration	freshwater	DUBIOUS
Carcharhinus hemiodon	Selachii	vertical	benthopelagic		Musick et al. 2004
Carcharhinus hemiodon	Selachii	thermo	ecto	ectothermy inferred based on general trend in chondrichthyan taxa	Inferred
Carcharhinus hemiodon	Selachii	diet	inverts/fish
Carcharhinus hemiodon	Selachii	feeding	macropredator	feeding inferred, not one of the 14 filter feeders	Paig-Tran & Summers 2014
Carcharhinus hemiodon	Selachii	max.length..cm.	102		Ebert et al. 2021
Carcharhinus humani	Selachii	habitat	shelf		Ebert et al. 2021
Carcharhinus humani	Selachii	terrestriality	no	No mention of non-marine environements: Exclusive marine	Ebert et al. 2021
Carcharhinus humani	Selachii	diet	inverts/fish		Ebert et al. 2021
Carcharhinus humani	Selachii	vertical	pelagic	not much known, one individual found over 1260 m of water, possibly pelagic	Ebert et al. 2021
Carcharhinus humani	Selachii	thermo	ecto	ectothermy inferred based on general trend in chondrichthyan taxa	Inferred
Carcharhinus humani	Selachii	feeding	macropredator	feeding inferred, not one of the 14 filter feeders	Paig-Tran & Summers 2014
Carcharhinus humani	Selachii	max.length..cm.	94.6		Ebert et al. 2021
Carcharhinus isodon	Selachii	habitat	shelf		Ebert et al. 2021
Carcharhinus isodon	Selachii	terrestriality	no	No mention of non-marine environements: Exclusive marine	Ebert et al. 2021
Carcharhinus isodon	Selachii	migration	no	No mention of migratory behaviour in this species	Ebert et al. 2021
Carcharhinus isodon	Selachii	vertical	benthopelagic		Musick et al. 2004
Carcharhinus isodon	Selachii	thermo	ecto	ectothermy inferred based on general trend in chondrichthyan taxa	Inferred
Carcharhinus isodon	Selachii	diet	inverts/fish		Ebert et al. 2021
Carcharhinus isodon	Selachii	feeding	macropredator	feeding inferred, not one of the 14 filter feeders	Paig-Tran & Summers 2014
Carcharhinus isodon	Selachii	group_behaviour	groups/aggregations/schooling
Carcharhinus isodon	Selachii	max.length..cm.	200	max possibly 189-200	Ebert et al. 2021
Carcharhinus leiodon	Selachii	habitat	shelf	Depth range 30-40 m	Ebert et al. 2021
Carcharhinus leiodon	Selachii	terrestriality	no	No mention of non-marine environements: Exclusive marine	Ebert et al. 2021
Carcharhinus leiodon	Selachii	migration	no	No mention of migratory behaviour in this species	Ebert et al. 2021
Carcharhinus leiodon	Selachii	vertical	benthopelagic		Musick et al. 2004
Carcharhinus leiodon	Selachii	thermo	ecto	ectothermy inferred based on general trend in chondrichthyan taxa	Inferred
Carcharhinus leiodon	Selachii	diet	fish		Ebert et al. 2021
Carcharhinus leiodon	Selachii	feeding	macropredator	feeding inferred, not one of the 14 filter feeders	Paig-Tran & Summers 2014
Carcharhinus leiodon	Selachii	group_behaviour	solitary	0 assigned in schooling in ECE3 dataset, diet from Voigt and Weber 2011
Carcharhinus leiodon	Selachii	max.length..cm.	165		Ebert et al. 2021
Carcharhinus leucas	Selachii	habitat	shelf		Ebert et al. 2021
Carcharhinus leucas	Selachii	terrestriality	freshwater	Euryhaline generalist	Grant et al. 2019
Carcharhinus leucas	Selachii	breeding_site	estuarine/riverine		Compagno 1984b
Carcharhinus leucas	Selachii	migration	freshwater		Ebert et al. 2021	Compagno 1984b
Carcharhinus leucas	Selachii	vertical	benthopelagic		Lisney et al. 2007	Musick et al. 2004
Carcharhinus leucas	Selachii	thermo	ecto	ectothermy inferred based on general trend in chondrichthyan taxa	Inferred
Carcharhinus leucas	Selachii	diet	inverts/fish/high verts		Ebert et al. 2021	Compagno 1984b
Carcharhinus leucas	Selachii	feeding	macropredator	feeding inferred, not one of the 14 filter feeders	Paig-Tran & Summers 2014
Carcharhinus leucas	Selachii	group_behaviour	solitary
Carcharhinus leucas	Selachii	max.length..cm.	366		Ebert et al. 2021
Carcharhinus leucas	Selachii	weight	316500
Carcharhinus limbatus	Selachii	habitat	shelf		Ebert et al. 2021
Carcharhinus limbatus	Selachii	terrestriality	brackish	Non-marine transient, does not tolerate freshwater	Ebert et al. 2021	Compagno 1984b
Carcharhinus limbatus	Selachii	breeding_site	coastal	pregnant females move inshore to drop their young in nursery and pupping grounds	Compagno 1984b
Carcharhinus limbatus	Selachii	migration	marine	seasoanlly migrate	Ebert et al. 2021	Compagno 1984b
Carcharhinus limbatus	Selachii	vertical	benthopelagic		Musick et al. 2004
Carcharhinus limbatus	Selachii	thermo	ecto	ectothermy inferred based on general trend in chondrichthyan taxa	Inferred
Carcharhinus limbatus	Selachii	diet	inverts/fish		Ebert et al. 2021
Carcharhinus limbatus	Selachii	feeding	macropredator	feeding inferred, not one of the 14 filter feeders	Paig-Tran & Summers 2014
Carcharhinus limbatus	Selachii	group_behaviour	solitary/groups/aggregations/schooling	Occurs in large schools	Compagno 1984b	Ebert et al. 2021
Carcharhinus limbatus	Selachii	max.length..cm.	286		Ebert et al. 2021
Carcharhinus limbatus	Selachii	weight	122750
Carcharhinus longimanus	Selachii	habitat	all		Ebert et al. 2021	Compagno 1984b
Carcharhinus longimanus	Selachii	terrestriality	no	No mention of non-marine environements: Exclusive marine	Ebert et al. 2021
Carcharhinus longimanus	Selachii	breeding_site	oceanic
Carcharhinus longimanus	Selachii	migration	marine		Camargo et al. 2016
Carcharhinus longimanus	Selachii	vertical	pelagic		Ebert et al. 2021	Ebert et al. 2020	Compagno 1984b
Carcharhinus longimanus	Selachii	thermo	ecto	ectothermy inferred based on general trend in chondrichthyan taxa	Inferred
Carcharhinus longimanus	Selachii	diet	inverts/fish/high verts		Ebert et al. 2021	Compagno 1984b
Carcharhinus longimanus	Selachii	feeding	macropredator	feeding inferred, not one of the 14 filter feeders	Paig-Tran & Summers 2014
Carcharhinus longimanus	Selachii	group_behaviour	solitary/aggregations/groups	does not formed polarized schools, but aggregate	Ebert et al. 2021	Compagno 1984b
Carcharhinus longimanus	Selachii	max.length..cm.	395	possibly 350-395	Ebert et al. 2021
Carcharhinus longimanus	Selachii	weight	167370
Carcharhinus macloti	Selachii	habitat	all	shelf to offshore	Ebert et al. 2021
Carcharhinus macloti	Selachii	terrestriality	no	No mention of non-marine environements: Exclusive marine	Ebert et al. 2021
Carcharhinus macloti	Selachii	migration	no	No mention of migratory behaviour in this species	Ebert et al. 2021
Carcharhinus macloti	Selachii	vertical	pelagic		Musick et al. 2004
Carcharhinus macloti	Selachii	thermo	ecto	ectothermy inferred based on general trend in chondrichthyan taxa	Inferred
Carcharhinus macloti	Selachii	diet	inverts/fish		Ebert et al. 2021	Compagno 1984b
Carcharhinus macloti	Selachii	feeding	macropredator	feeding inferred, not one of the 14 filter feeders	Paig-Tran & Summers 2014
Carcharhinus macloti	Selachii	group_behaviour	solitary/aggregations	0 assigned in schooling in ECE3 dataset, forms aggregations	Ebert et al. 2021
Carcharhinus macloti	Selachii	max.length..cm.	110		Ebert et al. 2021
Carcharhinus melanopterus	Selachii	habitat	shelf		Ebert et al. 2021
Carcharhinus melanopterus	Selachii	terrestriality	freshwater	brackish and into fully fresh (tolerance time uncertain)	Compagno 1984b
Carcharhinus melanopterus	Selachii	breeding_site	coastal
Carcharhinus melanopterus	Selachii	migration	marine	may be a migrant and southern and northern extremes of range	Compagno 1984b
Carcharhinus melanopterus	Selachii	vertical	benthopelagic		Musick et al. 2004
Carcharhinus melanopterus	Selachii	thermo	ecto	ectothermy inferred based on general trend in chondrichthyan taxa	Inferred
Carcharhinus melanopterus	Selachii	diet	inverts/fish		Compagno 1984b
Carcharhinus melanopterus	Selachii	feeding	macropredator	feeding inferred, not one of the 14 filter feeders	Paig-Tran & Summers 2014
Carcharhinus melanopterus	Selachii	group_behaviour	solitary/groups/aggregations/schooling	groups, not strongly schooling	Ebert et al. 2021
Carcharhinus melanopterus	Selachii	max.length..cm.	180		Ebert et al. 2021
Carcharhinus obscurus	Selachii	habitat	shelf/slope	shelves, shoreline to adjacent oceanic waters	Ebert et al. 2021
Carcharhinus obscurus	Selachii	terrestriality	no	No mention of non-marine environements: Exclusive marine	Compagno 1984b
Carcharhinus obscurus	Selachii	breeding_site	coastal	Females move close inshore to give birth	Ebert et al. 2021
Carcharhinus obscurus	Selachii	migration	marine		Ebert et al. 2021	Compagno 1984b
Carcharhinus obscurus	Selachii	vertical	benthopelagic		Musick et al. 2004
Carcharhinus obscurus	Selachii	thermo	ecto	ectothermy inferred based on general trend in chondrichthyan taxa	Inferred
Carcharhinus obscurus	Selachii	diet	inverts/fish		Ebert et al. 2021
Carcharhinus obscurus	Selachii	feeding	macropredator	feeding inferred, not one of the 14 filter feeders	Paig-Tran & Summers 2014
Carcharhinus obscurus	Selachii	group_behaviour	solitary/groups/aggregations/schooling	large schools and feeding aggregations	Ebert et al. 2021	Compagno 1984b
Carcharhinus obscurus	Selachii	max.length..cm.	420		Ebert et al. 2021
Carcharhinus obscurus	Selachii	weight	346540
Carcharhinus perezi	Selachii	habitat	shelf/slope	coral reefs, but can range to 378m	Ebert et al. 2021
Carcharhinus perezi	Selachii	terrestriality	brackish	river delta	Ebert et al. 2021
Carcharhinus perezi	Selachii	breeding_site	coastal
Carcharhinus perezi	Selachii	migration	marine
Carcharhinus perezi	Selachii	vertical	benthopelagic		Musick et al. 2004
Carcharhinus perezi	Selachii	thermo	ecto	ectothermy inferred based on general trend in chondrichthyan taxa	Inferred
Carcharhinus perezi	Selachii	diet	fish		Ebert et al. 2021	Compagno 1984b
Carcharhinus perezi	Selachii	feeding	macropredator	feeding inferred, not one of the 14 filter feeders	Paig-Tran & Summers 2014
Carcharhinus perezi	Selachii	group_behaviour	solitary
Carcharhinus perezi	Selachii	max.length..cm.	295	Species name is "Carcharhinus perezii" in main (blue) dataset	Ebert et al. 2021
Carcharhinus perezi	Selachii	weight	69850	Species name is "Carcharhinus perezii" in main (blue) dataset
Carcharhinus plumbeus	Selachii	habitat	all	bays, harbours (shelf), adjacent deep water and oceanic banks (offshore)	Ebert et al. 2021
Carcharhinus plumbeus	Selachii	terrestriality	brackish	river mouths	Ebert et al. 2021	Compagno 1984b
Carcharhinus plumbeus	Selachii	breeding_site	coastal		Ebert et al. 2021
Carcharhinus plumbeus	Selachii	migration	marine		Ebert et al. 2021
Carcharhinus plumbeus	Selachii	vertical	benthopelagic		Musick et al. 2004	Ebert et al. 2020	Ebert et al. 2021
Carcharhinus plumbeus	Selachii	thermo	ecto	ectothermy inferred based on general trend in chondrichthyan taxa	Inferred
Carcharhinus plumbeus	Selachii	diet	inverts/fish		Ebert et al. 2021
Carcharhinus plumbeus	Selachii	feeding	macropredator	feeding inferred, not one of the 14 filter feeders	Paig-Tran & Summers 2014
Carcharhinus plumbeus	Selachii	group_behaviour	solitary/groups/aggregations/schooling	large schools for migrations, young form mixed sex schools	Ebert et al. 2021
Carcharhinus plumbeus	Selachii	max.length..cm.	300	243, possibly 300	Ebert et al. 2021
Carcharhinus plumbeus	Selachii	weight	117930
Carcharhinus porosus	Selachii	habitat	shelf		Ebert et al. 2021
Carcharhinus porosus	Selachii	terrestriality	brackish	estuaries	Ebert et al. 2021	Compagno 1984b
Carcharhinus porosus	Selachii	migration	no	No mention of migratory behaviour in this species	Ebert et al. 2021
Carcharhinus porosus	Selachii	vertical	benthopelagic		Musick et al. 2004
Carcharhinus porosus	Selachii	thermo	ecto	ectothermy inferred based on general trend in chondrichthyan taxa	Inferred
Carcharhinus porosus	Selachii	diet	inverts/fish		Ebert et al. 2021
Carcharhinus porosus	Selachii	feeding	macropredator		Paig-Tran & Summers 2014
Carcharhinus porosus	Selachii	group_behaviour	solitary
Carcharhinus porosus	Selachii	max.length..cm.	134		Ebert et al. 2021
Carcharhinus sealei	Selachii	habitat	shelf		Ebert et al. 2021
Carcharhinus sealei	Selachii	terrestriality	no	No mention of non-marine environements: Exclusive marine	Ebert et al. 2021	Compagno 1984b
Carcharhinus sealei	Selachii	migration	no	No mention of migratory behaviour in this species	Ebert et al. 2021
Carcharhinus sealei	Selachii	vertical	benthopelagic		Musick et al. 2004
Carcharhinus sealei	Selachii	thermo	ecto	ectothermy inferred based on general trend in chondrichthyan taxa	Inferred
Carcharhinus sealei	Selachii	diet	inverts/fish		Ebert et al. 2021	Compagno 1984b
Carcharhinus sealei	Selachii	feeding	macropredator	feeding inferred, not one of the 14 filter feeders	Paig-Tran & Summers 2014
Carcharhinus sealei	Selachii	group_behaviour	solitary
Carcharhinus sealei	Selachii	max.length..cm.	86		Ebert et al. 2021
Carcharhinus signatus	Selachii	habitat	all	semi-oceanic, along shelves and slopes	Ebert et al. 2021	Compagno 1984b
Carcharhinus signatus	Selachii	terrestriality	no	No mention of non-marine environements: Exclusive marine	Ebert et al. 2021
Carcharhinus signatus	Selachii	breeding_site	coastal
Carcharhinus signatus	Selachii	migration	marine		Ebert et al. 2021
Carcharhinus signatus	Selachii	vertical	benthopelagic		Musick et al. 2004
Carcharhinus signatus	Selachii	thermo	ecto	ectothermy inferred based on general trend in chondrichthyan taxa	Inferred
Carcharhinus signatus	Selachii	diet	inverts/fish		Ebert et al. 2021
Carcharhinus signatus	Selachii	feeding	macropredator	feeding inferred, not one of the 14 filter feeders	Paig-Tran & Summers 2014
Carcharhinus signatus	Selachii	group_behaviour	groups/aggregations/schooling	schools	Ebert et al. 2021	Compagno 1984b
Carcharhinus signatus	Selachii	max.length..cm.	280		Ebert et al. 2021
Carcharhinus signatus	Selachii	weight	76650
Carcharhinus sorrah	Selachii	habitat	shelf		Ebert et al. 2021
Carcharhinus sorrah	Selachii	terrestriality	brackish
Carcharhinus sorrah	Selachii	migration	marine
Carcharhinus sorrah	Selachii	vertical	benthopelagic		Musick et al. 2004
Carcharhinus sorrah	Selachii	thermo	ecto	ectothermy inferred based on general trend in chondrichthyan taxa	Inferred
Carcharhinus sorrah	Selachii	diet	inverts/fish		Ebert et al. 2021
Carcharhinus sorrah	Selachii	feeding	macropredator	feeding inferred, not one of the 14 filter feeders	Paig-Tran & Summers 2014
Carcharhinus sorrah	Selachii	group_behaviour	solitary
Carcharhinus sorrah	Selachii	max.length..cm.	180	166, possibly 180	Ebert et al. 2021
Carcharhinus sorrah	Selachii	weight	28000
Carcharhinus tilstoni	Selachii	habitat	shelf		Ebert et al. 2021
Carcharhinus tilstoni	Selachii	terrestriality	brackish
Carcharhinus tilstoni	Selachii	breeding_site	coastal
Carcharhinus tilstoni	Selachii	migration	no	No mention of migratory behaviour in this species	Ebert et al. 2021
Carcharhinus tilstoni	Selachii	vertical	pelagic		Musick et al. 2004
Carcharhinus tilstoni	Selachii	thermo	ecto	ectothermy inferred based on general trend in chondrichthyan taxa	Inferred
Carcharhinus tilstoni	Selachii	diet	inverts/fish
Carcharhinus tilstoni	Selachii	feeding	macropredator	feeding inferred, not one of the 14 filter feeders	Paig-Tran & Summers 2014
Carcharhinus tilstoni	Selachii	group_behaviour	groups/aggregations/schooling	very large aggregations	Ebert et al. 2021
Carcharhinus tilstoni	Selachii	max.length..cm.	200		Ebert et al. 2021
Carcharhinus tilstoni	Selachii	weight	52000
Carcharhinus tjutjot	Selachii	habitat	shelf	Inshore	Ebert et al. 2021
Carcharhinus tjutjot	Selachii	diet	inverts/fish		Ebert et al. 2021
Carcharhinus tjutjot	Selachii	terrestriality	no	No mention of non-marine environements: Exclusive marine	Ebert et al. 2021
Carcharhinus tjutjot	Selachii	vertical	benthopelagic	marine neritic substrate habitats, but also in the pelagic zone, likely benthopelagic like other Carcharhinid sharks	Rigby & Kyne 2019
Carcharhinus tjutjot	Selachii	thermo	ecto	ectothermy inferred based on general trend in chondrichthyan taxa	Inferred
Carcharhinus tjutjot	Selachii	feeding	macropredator	feeding inferred, not one of the 14 filter feeders	Paig-Tran & Summers 2014
Carcharhinus tjutjot	Selachii	max.length..cm.	115		Ebert et al. 2021
Carcharias taurus	Selachii	habitat	shelf	coastal waters	Ebert et al. 2021
Carcharias taurus	Selachii	terrestriality	brackish	estuaries	Ebert & Stehmann 2013
Carcharias taurus	Selachii	breeding_site	coastal
Carcharias taurus	Selachii	migration	marine		Ebert et al. 2021
Carcharias taurus	Selachii	vertical	benthopelagic		Musick et al. 2004
Carcharias taurus	Selachii	thermo	ecto	ectothermy inferred based on general trend in chondrichthyan taxa	Inferred
Carcharias taurus	Selachii	diet	inverts/fish		Ebert et al. 2021
Carcharias taurus	Selachii	feeding	macropredator	feeding inferred, not one of the 14 filter feeders	Paig-Tran & Summers 2014
Carcharias taurus	Selachii	group_behaviour	solitary/groups/aggregations/schooling	aggregations. Social behaviours, groups	Ebert et al. 2021	Ebert & Stehmann 2013
Carcharias taurus	Selachii	max.length..cm.	325	uncomfirmed report of 430 cm	Ebert et al. 2021
Carcharias taurus	Selachii	weight	158810
Carcharodon carcharias	Selachii	habitat	all	inshore, shallows, remote oceanic islands, reefs, pelagic habitats	Ebert et al. 2021
Carcharodon carcharias	Selachii	terrestriality	brackish	estuaries	Ebert & Stehmann 2013	Grant et al. 2019
Carcharodon carcharias	Selachii	breeding_site	coastal	mid-atlantic bight	Ebert & Stehmann 2013
Carcharodon carcharias	Selachii	migration	marine		Ebert et al. 2021
Carcharodon carcharias	Selachii	vertical	pelagic		Yopak 2022
Carcharodon carcharias	Selachii	thermo	meso	endothermic	Watanabe et al. 2019
Carcharodon carcharias	Selachii	diet	inverts/fish/high verts		Ebert & Stehmann 2013
Carcharodon carcharias	Selachii	feeding	macropredator	feeding inferred, not one of the 14 filter feeders	Paig-Tran & Summers 2014
Carcharodon carcharias	Selachii	group_behaviour	solitary/social/groups/aggregations	aggregations , social behaviour, groups	Ebert et al. 2021	Ebert & Stehmann 2013
Carcharodon carcharias	Selachii	max.length..cm.	640		Ebert et al. 2021
Carcharodon carcharias	Selachii	weight	2114019
Centrophorus atromarginatus	Selachii	habitat	shelf/slope		Ebert et al. 2021
Centrophorus atromarginatus	Selachii	terrestriality	no	No mention of non-marine environements: Exclusive marine	Ebert et al. 2021
Centrophorus atromarginatus	Selachii	migration	no	No mention of migratory behaviour in this species	Ebert et al. 2021
Centrophorus atromarginatus	Selachii	vertical	benthopelagic		Musick et al. 2004
Centrophorus atromarginatus	Selachii	thermo	ecto	ectothermy inferred based on general trend in chondrichthyan taxa	Inferred
Centrophorus atromarginatus	Selachii	diet	inverts/fish		Ebert et al. 2021
Centrophorus atromarginatus	Selachii	feeding	macropredator	feeding inferred, not one of the 14 filter feeders	Paig-Tran & Summers 2014
Centrophorus atromarginatus	Selachii	group_behaviour	solitary	0 assigned in schooling in ECE3 dataset, diet from genus, feeding inferred
Centrophorus atromarginatus	Selachii	max.length..cm.	99		Ebert et al. 2021
Centrophorus granulosus	Selachii	habitat	shelf/slope		Ebert et al. 2021
Centrophorus granulosus	Selachii	terrestriality	no	No mention of non-marine environements: Exclusive marine	Ebert et al. 2021
Centrophorus granulosus	Selachii	migration	no	No mention of migratory behaviour in this species	Ebert & Stehmann 2013	Ebert et al. 2021
Centrophorus granulosus	Selachii	vertical	benthopelagic		Musick et al. 2004
Centrophorus granulosus	Selachii	thermo	ecto	ectothermy inferred based on general trend in chondrichthyan taxa	Inferred
Centrophorus granulosus	Selachii	diet	inverts/fish		Ebert et al. 1992	Ebert et al. 2021
Centrophorus granulosus	Selachii	feeding	macropredator	feeding inferred, not one of the 14 filter feeders	Paig-Tran & Summers 2014
Centrophorus granulosus	Selachii	group_behaviour	solitary	0 assigned in schooling in ECE3 dataset
Centrophorus granulosus	Selachii	max.length..cm.	176		Ebert et al. 2021
Centrophorus granulosus	Selachii	weight	7340
Centrophorus harrissoni	Selachii	habitat	slope		Ebert et al. 2021
Centrophorus harrissoni	Selachii	terrestriality	no	No mention of non-marine environements: Exclusive marine	Ebert et al. 2021
Centrophorus harrissoni	Selachii	migration	no	No mention of migratory behaviour in this species	Ebert et al. 2021
Centrophorus harrissoni	Selachii	vertical	benthopelagic		Musick et al. 2004
Centrophorus harrissoni	Selachii	thermo	ecto	ectothermy inferred based on general trend in chondrichthyan taxa	Inferred
Centrophorus harrissoni	Selachii	diet	inverts/fish
Centrophorus harrissoni	Selachii	feeding	macropredator	feeding inferred, not one of the 14 filter feeders	Paig-Tran & Summers 2014
Centrophorus harrissoni	Selachii	group_behaviour	solitary	0 assigned in schooling in ECE3 dataset
Centrophorus harrissoni	Selachii	max.length..cm.	114		Ebert et al. 2021
Centrophorus isodon	Selachii	habitat	slope		Ebert et al. 2021
Centrophorus isodon	Selachii	terrestriality	no	No mention of non-marine environements: Exclusive marine	Ebert et al. 2021
Centrophorus isodon	Selachii	migration	no	No mention of migratory behaviour in this species	Ebert et al. 2021
Centrophorus isodon	Selachii	vertical	benthopelagic		Musick et al. 2004
Centrophorus isodon	Selachii	thermo	ecto	ectothermy inferred based on general trend in chondrichthyan taxa	Inferred
Centrophorus isodon	Selachii	diet	inverts/fish		Ebert et al. 2021
Centrophorus isodon	Selachii	feeding	macropredator	feeding inferred, not one of the 14 filter feeders	Paig-Tran & Summers 2014
Centrophorus isodon	Selachii	group_behaviour	solitary	0 assigned in schooling in ECE3 dataset
Centrophorus isodon	Selachii	max.length..cm.	108		Ebert et al. 2021
Centrophorus lusitanicus	Selachii	habitat	shelf/slope		Ebert & Stehmann 2013
Centrophorus lusitanicus	Selachii	terrestriality	no	No mention of non-marine environements: Exclusive marine	Ebert et al. 2021	Ebert & Stehmann 2013
Centrophorus lusitanicus	Selachii	migration	no	No mention of migratory behaviour in this species	Ebert et al. 2021	Ebert & Stehmann 2013
Centrophorus lusitanicus	Selachii	vertical	benthopelagic		Musick et al. 2004
Centrophorus lusitanicus	Selachii	thermo	ecto	ectothermy inferred based on general trend in chondrichthyan taxa	Inferred
Centrophorus lusitanicus	Selachii	diet	inverts/fish		Ebert & Stehmann 2013
Centrophorus lusitanicus	Selachii	feeding	macropredator		Paig-Tran & Summers 2014
Centrophorus lusitanicus	Selachii	group_behaviour	solitary
Centrophorus lusitanicus	Selachii	max.length..cm.	160
Centrophorus moluccensis	Selachii	habitat	shelf/slope		Ebert et al. 2021
Centrophorus moluccensis	Selachii	terrestriality	no	No mention of non-marine environements: Exclusive marine	Ebert et al. 2021
Centrophorus moluccensis	Selachii	migration	no	No mention of migratory behaviour in this species
Centrophorus moluccensis	Selachii	vertical	benthopelagic		Musick et al. 2004
Centrophorus moluccensis	Selachii	thermo	ecto	ectothermy inferred based on general trend in chondrichthyan taxa	Inferred
Centrophorus moluccensis	Selachii	diet	inverts/fish		Ebert et al. 2021
Centrophorus moluccensis	Selachii	feeding	macropredator	feeding inferred, not one of the 14 filter feeders	Paig-Tran & Summers 2014
Centrophorus moluccensis	Selachii	group_behaviour	solitary	0 assigned in schooling in ECE3 dataset
Centrophorus moluccensis	Selachii	max.length..cm.	102		Ebert et al. 2021
Centrophorus moluccensis	Selachii	weight	2400
Centrophorus seychellorum	Selachii	habitat	slope		Ebert et al. 2021
Centrophorus seychellorum	Selachii	terrestriality	no	No mention of non-marine environements: Exclusive marine	Ebert et al. 2021
Centrophorus seychellorum	Selachii	vertical	benthic
Centrophorus seychellorum	Selachii	thermo	ecto	ectothermy inferred based on general trend in chondrichthyan taxa	Inferred
Centrophorus seychellorum	Selachii	diet	inverts/fish
Centrophorus seychellorum	Selachii	feeding	macropredator	feeding inferred, not one of the 14 filter feeders	Paig-Tran & Summers 2014
Centrophorus seychellorum	Selachii	max.length..cm.	80		Ebert et al. 2021
Centrophorus squamosus	Selachii	habitat	all	slopes, also collected in open ocean in water 4000 m deep (offshore), regularly occurs in oceanic waters	Ebert et al. 2021	Ebert et al. 2015
Centrophorus squamosus	Selachii	terrestriality	no	No mention of non-marine environements: Exclusive marine	Ebert et al. 2021
Centrophorus squamosus	Selachii	migration	no	No mention of migratory behaviour in this species	Ebert et al. 2021	Ebert & Stehmann 2013
Centrophorus squamosus	Selachii	vertical	benthopelagic	demersal and pelagic	Ebert et al. 2021
Centrophorus squamosus	Selachii	thermo	ecto	ectothermy inferred based on general trend in chondrichthyan taxa	Inferred
Centrophorus squamosus	Selachii	diet	inverts/fish		Ebert et al. 2021	Ebert et al. 2015
Centrophorus squamosus	Selachii	feeding	macropredator	feeding inferred, not one of the 14 filter feeders	Paig-Tran & Summers 2014
Centrophorus squamosus	Selachii	group_behaviour	solitary	0 assigned in schooling in ECE3 dataset, diet from genus, feeding inferred
Centrophorus squamosus	Selachii	max.length..cm.	166		Ebert et al. 2021
Centrophorus tessellatus	Selachii	habitat	slope		Ebert et al. 2021
Centrophorus tessellatus	Selachii	terrestriality	no	No mention of non-marine environements: Exclusive marine	Ebert et al. 2021
Centrophorus tessellatus	Selachii	migration	no	No mention of migratory behaviour in this species
Centrophorus tessellatus	Selachii	vertical	benthopelagic	on or near bottom	Ebert et al. 2021
Centrophorus tessellatus	Selachii	thermo	ecto	ectothermy inferred based on general trend in chondrichthyan taxa	Inferred
Centrophorus tessellatus	Selachii	diet	inverts/fish
Centrophorus tessellatus	Selachii	feeding	macropredator	feeding inferred, not one of the 14 filter feeders	Paig-Tran & Summers 2014
Centrophorus tessellatus	Selachii	group_behaviour	solitary	0 assigned in schooling in ECE3 dataset, diet from genus, feeding inferred
Centrophorus tessellatus	Selachii	max.length..cm.	90		Ebert et al. 2021
Centrophorus uyato	Selachii	habitat	slope		Ebert et al. 2021
Centrophorus uyato	Selachii	terrestriality	no	No mention of non-marine environements: Exclusive marine	Ebert et al. 2021
Centrophorus uyato	Selachii	vertical	benthopelagic		Musick et al. 2004
Centrophorus uyato	Selachii	thermo	ecto	ectothermy inferred based on general trend in chondrichthyan taxa	Inferred
Centrophorus uyato	Selachii	diet	inverts/fish		Ebert et al. 2021
Centrophorus uyato	Selachii	feeding	macropredator	feeding inferred, not one of the 14 filter feeders	Paig-Tran & Summers 2014
Centrophorus uyato	Selachii	max.length..cm.	128		Ebert et al. 2021
Centrophorus uyato	Selachii	weight	7300
Centrophorus westraliensis	Selachii	habitat	slope		Ebert et al. 2021
Centrophorus westraliensis	Selachii	terrestriality	no	No mention of non-marine environements: Exclusive marine	Ebert et al. 2021
Centrophorus westraliensis	Selachii	vertical	benthic	on or near bottom	Ebert et al. 2021
Centrophorus westraliensis	Selachii	thermo	ecto	ectothermy inferred based on general trend in chondrichthyan taxa	Inferred
Centrophorus westraliensis	Selachii	diet	inverts/fish
Centrophorus westraliensis	Selachii	feeding	macropredator	feeding inferred, not one of the 14 filter feeders	Paig-Tran & Summers 2014
Centrophorus westraliensis	Selachii	max.length..cm.	91		Ebert et al. 2021
Centrophorus zeehaani	Selachii	habitat	offshore
Centrophorus zeehaani	Selachii	terrestriality	no
Centrophorus zeehaani	Selachii	migration	no	No mention of migratory behaviour in this species
Centrophorus zeehaani	Selachii	vertical	benthic
Centrophorus zeehaani	Selachii	thermo	ecto	ectothermy inferred based on general trend in chondrichthyan taxa	Inferred
Centrophorus zeehaani	Selachii	diet	inverts/fish
Centrophorus zeehaani	Selachii	feeding	macropredator		Paig-Tran & Summers 2014
Centrophorus zeehaani	Selachii	group_behaviour	solitary
Centrophorus zeehaani	Selachii	max.length..cm.	102.7
Centroscyllium excelsum	Selachii	habitat	offshore	deep seamounts	Ebert et al. 2021
Centroscyllium excelsum	Selachii	terrestriality	no	No mention of non-marine environements: Exclusive marine	Ebert et al. 2021
Centroscyllium excelsum	Selachii	diet	fish		Ebert et al. 2021
Centroscyllium excelsum	Selachii	vertical	benthopelagic		Musick et al. 2004
Centroscyllium excelsum	Selachii	thermo	ecto	ectothermy inferred based on general trend in chondrichthyan taxa	Inferred
Centroscyllium excelsum	Selachii	feeding	macropredator	feeding inferred, not one of the 14 filter feeders	Paig-Tran & Summers 2014
Centroscyllium excelsum	Selachii	max.length..cm.	64		Ebert et al. 2021
Centroscyllium fabricii	Selachii	habitat	shelf/slope	shelf/slope, but near surface at high latitudes and reaches great depths (2250 m)	Ebert et al. 2021
Centroscyllium fabricii	Selachii	terrestriality	no	No mention of non-marine environements: Exclusive marine	Ebert et al. 2021
Centroscyllium fabricii	Selachii	migration	no	No mention of migratory behaviour in this species	Ebert et al. 2021
Centroscyllium fabricii	Selachii	vertical	benthopelagic		Musick et al. 2004
Centroscyllium fabricii	Selachii	thermo	ecto	ectothermy inferred based on general trend in chondrichthyan taxa	Inferred
Centroscyllium fabricii	Selachii	diet	inverts/fish		Ebert et al. 1992	Ebert et al. 2021	Ebert et al. 2015
Centroscyllium fabricii	Selachii	feeding	macropredator	feeding inferred, not one of the 14 filter feeders	Paig-Tran & Summers 2014
Centroscyllium fabricii	Selachii	group_behaviour	groups/aggregations/schooling	1 assigned in schooling in ECE3 dataset, schools by sex and size	Ebert et al. 2021	Ebert et al. 2015	Ebert & Stehmann 2013
Centroscyllium fabricii	Selachii	max.length..cm.	120		Ebert et al. 2021
Centroscyllium granulatum	Selachii	habitat	slope		Ebert et al. 2021
Centroscyllium granulatum	Selachii	diet	inverts/fish		Ebert et al. 2021
Centroscyllium granulatum	Selachii	terrestriality	no	No mention of non-marine environements: Exclusive marine	Ebert et al. 2021
Centroscyllium granulatum	Selachii	migration	no	No mention of migratory behaviour in this species	Ebert et al. 2021
Centroscyllium granulatum	Selachii	vertical	benthopelagic		Musick et al. 2004
Centroscyllium granulatum	Selachii	thermo	ecto	ectothermy inferred based on general trend in chondrichthyan taxa	Inferred
Centroscyllium granulatum	Selachii	feeding	macropredator	feeding inferred, not one of the 14 filter feeders	Paig-Tran & Summers 2014
Centroscyllium granulatum	Selachii	max.length..cm.	62		Ebert et al. 2021
Centroscyllium kamoharai	Selachii	habitat	shelf	deep continental shelf	Ebert et al. 2021
Centroscyllium kamoharai	Selachii	terrestriality	no	No mention of non-marine environements: Exclusive marine	Ebert et al. 2021
Centroscyllium kamoharai	Selachii	vertical	benthopelagic		Musick et al. 2004
Centroscyllium kamoharai	Selachii	thermo	ecto	ectothermy inferred based on general trend in chondrichthyan taxa	Inferred
Centroscyllium kamoharai	Selachii	feeding	macropredator	feeding inferred, not one of the 14 filter feeders	Paig-Tran & Summers 2014
Centroscyllium kamoharai	Selachii	max.length..cm.	63		Ebert et al. 2021
Centroscyllium nigrum	Selachii	habitat	shelf/slope		Ebert et al. 2021
Centroscyllium nigrum	Selachii	terrestriality	no	No mention of non-marine environements: Exclusive marine	Ebert et al. 2021
Centroscyllium nigrum	Selachii	migration	no	No mention of migratory behaviour in this species	Ebert et al. 2021
Centroscyllium nigrum	Selachii	vertical	benthopelagic	on or near bottom, feeds on midwater bony fsh, migrates off the bottom into midwater	Ebert et al. 2021	Musick et al. 2004
Centroscyllium nigrum	Selachii	thermo	ecto	ectothermy inferred based on general trend in chondrichthyan taxa	Inferred
Centroscyllium nigrum	Selachii	diet	inverts/fish		Ebert et al. 2021
Centroscyllium nigrum	Selachii	feeding	macropredator	feeding inferred, not one of the 14 filter feeders	Paig-Tran & Summers 2014
Centroscyllium nigrum	Selachii	max.length..cm.	52		Ebert et al. 2021
Centroscyllium ornatum	Selachii	habitat	slope		Ebert et al. 2021
Centroscyllium ornatum	Selachii	terrestriality	no	No mention of non-marine environements: Exclusive marine	Ebert et al. 2021
Centroscyllium ornatum	Selachii	vertical	benthopelagic	near seabed	Ebert et al. 2021	Musick et al. 2004
Centroscyllium ornatum	Selachii	thermo	ecto	ectothermy inferred based on general trend in chondrichthyan taxa	Inferred
Centroscyllium ornatum	Selachii	feeding	macropredator	feeding inferred, not one of the 14 filter feeders	Paig-Tran & Summers 2014
Centroscyllium ornatum	Selachii	max.length..cm.	51		Ebert et al. 2021
Centroscyllium ritteri	Selachii	habitat	slope/offshore	seamounts as well	Ebert et al. 2021
Centroscyllium ritteri	Selachii	terrestriality	no	No mention of non-marine environements: Exclusive marine	Ebert et al. 2021
Centroscyllium ritteri	Selachii	migration	no	No mention of migratory behaviour in this species	Ebert et al. 2021
Centroscyllium ritteri	Selachii	vertical	benthic
Centroscyllium ritteri	Selachii	thermo	ecto	ectothermy inferred based on general trend in chondrichthyan taxa	Inferred
Centroscyllium ritteri	Selachii	feeding	macropredator	feeding inferred, not one of the 14 filter feeders	Paig-Tran & Summers 2014
Centroscyllium ritteri	Selachii	max.length..cm.	49		Ebert et al. 2021
Centroscymnus coelolepis	Selachii	habitat	slope/offshore	continental slopes, abyssal plain rises	Ebert et al. 2021
Centroscymnus coelolepis	Selachii	terrestriality	no	No mention of non-marine environements: Exclusive marine	Ebert et al. 2021
Centroscymnus coelolepis	Selachii	migration	no	No mention of migratory behaviour in this species	Ebert et al. 2021	Ebert et al. 2015
Centroscymnus coelolepis	Selachii	vertical	benthopelagic	on/near bottom	Musick et al. 2004	Ebert et al. 2021
Centroscymnus coelolepis	Selachii	thermo	ecto	ectothermy inferred based on general trend in chondrichthyan taxa	Inferred
Centroscymnus coelolepis	Selachii	diet	inverts/fish/high verts	also consumes planktonic foraminifera, can take bites out of cetaceans	Carrason et al. 1992	Ebert et al. 2021	Ebert et al. 2015
Centroscymnus coelolepis	Selachii	feeding	macropredator	feeding inferred, not one of the 14 filter feeders	Paig-Tran & Summers 2014
Centroscymnus coelolepis	Selachii	max.length..cm.	130		Ebert et al. 2021
Centroscymnus crepidater	Selachii	habitat	slope	continental and insular slopes, could also have offshore distribution based on map	Ebert et al. 2021
Centroscymnus crepidater	Selachii	terrestriality	no	No mention of non-marine environements: Exclusive marine	Ebert et al. 2021
Centroscymnus crepidater	Selachii	vertical	benthopelagic		Musick et al. 2004
Centroscymnus crepidater	Selachii	thermo	ecto	ectothermy inferred based on general trend in chondrichthyan taxa	Inferred
Centroscymnus crepidater	Selachii	diet	inverts/fish		Ebert et al. 1992	Ebert et al. 2021
Centroscymnus crepidater	Selachii	feeding	macropredator	feeding inferred, not one of the 14 filter feeders	Paig-Tran & Summers 2014
Centroscymnus crepidater	Selachii	max.length..cm.	105		Ebert et al. 2021
Centroscymnus owstonii	Selachii	habitat	slope/offshore	slopes, submarine ridges, map illustrates rather offshore distribution	Ebert et al. 2021
Centroscymnus owstonii	Selachii	terrestriality	no	No mention of non-marine environements: Exclusive marine	Ebert et al. 2021
Centroscymnus owstonii	Selachii	vertical	benthopelagic		Musick et al. 2004
Centroscymnus owstonii	Selachii	thermo	ecto	ectothermy inferred based on general trend in chondrichthyan taxa	Inferred
Centroscymnus owstonii	Selachii	group_behaviour	groups/aggregations/schooling	sometimes in sex segregated schools
Centroscymnus owstonii	Selachii	diet	inverts/fish		Ebert et al. 2021
Centroscymnus owstonii	Selachii	feeding	macropredator	feeding inferred, not one of the 14 filter feeders	Paig-Tran & Summers 2014
Centroscymnus owstonii	Selachii	max.length..cm.	120		Ebert et al. 2021
Centroscymnus plunketi	Selachii	habitat	slope/offshore
Centroscymnus plunketi	Selachii	terrestriality	no
Centroscymnus plunketi	Selachii	vertical	benthic
Centroscymnus plunketi	Selachii	thermo	ecto	ectothermy inferred based on general trend in chondrichthyan taxa	Inferred
Centroscymnus plunketi	Selachii	diet	inverts/fish
Centroscymnus plunketi	Selachii	feeding	macropredator		Paig-Tran & Summers 2014
Centroscymnus plunketi	Selachii	group_behaviour	groups/aggregations/schooling
Centroscymnus plunketi	Selachii	max.length..cm.	170
Cephaloscyllium albipinnum	Selachii	habitat	slope		Ebert et al. 2021
Cephaloscyllium albipinnum	Selachii	terrestriality	no	No mention of non-marine environements: Exclusive marine	Ebert et al. 2021
Cephaloscyllium albipinnum	Selachii	migration	no	No mention of migratory behaviour in this species	Ebert et al. 2021
Cephaloscyllium albipinnum	Selachii	vertical	benthic		Yopak 2022
Cephaloscyllium albipinnum	Selachii	thermo	ecto	ectothermy inferred based on general trend in chondrichthyan taxa	Inferred
Cephaloscyllium albipinnum	Selachii	diet	inverts/fish
Cephaloscyllium albipinnum	Selachii	feeding	macropredator	feeding inferred, not one of the 14 filter feeders	Paig-Tran & Summers 2014
Cephaloscyllium albipinnum	Selachii	group_behaviour	solitary	0 assigned in schooling in ECE3 dataset
Cephaloscyllium albipinnum	Selachii	max.length..cm.	110		Ebert et al. 2021
Cephaloscyllium cooki	Selachii	habitat	slope		Ebert et al. 2021
Cephaloscyllium cooki	Selachii	terrestriality	no	No mention of non-marine environements: Exclusive marine	Ebert et al. 2021
Cephaloscyllium cooki	Selachii	vertical	benthic		Kyne 2015
Cephaloscyllium cooki	Selachii	thermo	ecto	ectothermy inferred based on general trend in chondrichthyan taxa	Inferred
Cephaloscyllium cooki	Selachii	diet	inverts/fish
Cephaloscyllium cooki	Selachii	feeding	macropredator	feeding inferred, not one of the 14 filter feeders	Paig-Tran & Summers 2014
Cephaloscyllium cooki	Selachii	max.length..cm.	30		Ebert et al. 2021
Cephaloscyllium fasciatum	Selachii	habitat	slope	uppermost slope	Ebert et al. 2021
Cephaloscyllium fasciatum	Selachii	terrestriality	no	No mention of non-marine environements: Exclusive marine	Ebert et al. 2021
Cephaloscyllium fasciatum	Selachii	vertical	benthic	caught on mud bottoms (Compagno 1984 (FAO, V2))	Musick et al. 2004	Compagno 1984b
Cephaloscyllium fasciatum	Selachii	thermo	ecto	ectothermy inferred based on general trend in chondrichthyan taxa	Inferred
Cephaloscyllium fasciatum	Selachii	diet	inverts/fish
Cephaloscyllium fasciatum	Selachii	feeding	macropredator	feeding inferred, not one of the 14 filter feeders	Paig-Tran & Summers 2014
Cephaloscyllium fasciatum	Selachii	max.length..cm.	42		Ebert et al. 2021
Cephaloscyllium formosanum	Selachii	habitat	slope		Rigby et al. 2021a
Cephaloscyllium formosanum	Selachii	terrestriality	no	No mention of non-marine environements: Exclusive marine	Ebert et al. 2021
Cephaloscyllium formosanum	Selachii	migration	no	No mention of migratory behaviour in this species	Ebert et al. 2021
Cephaloscyllium formosanum	Selachii	vertical	benthic	demersal	Rigby et al. 2021a
Cephaloscyllium formosanum	Selachii	thermo	ecto	ectothermy inferred based on general trend in chondrichthyan taxa	Inferred
Cephaloscyllium formosanum	Selachii	diet	inverts/fish
Cephaloscyllium formosanum	Selachii	feeding	macropredator	feeding inferred, not one of the 14 filter feeders	Paig-Tran & Summers 2014
Cephaloscyllium formosanum	Selachii	group_behaviour	solitary	0 assigned in schooling in ECE3 dataset / feeds on bony fish and elasmobranches
Cephaloscyllium formosanum	Selachii	max.length..cm.	66	at least 66 cm	Ebert et al. 2021
Cephaloscyllium hiscosellum	Selachii	habitat	slope		Ebert et al. 2021
Cephaloscyllium hiscosellum	Selachii	terrestriality	no	No mention of non-marine environements: Exclusive marine	Ebert et al. 2021
Cephaloscyllium hiscosellum	Selachii	migration	no	No mention of migratory behaviour in this species	Ebert et al. 2021
Cephaloscyllium hiscosellum	Selachii	vertical	benthic		Lisney & Kyne 2015
Cephaloscyllium hiscosellum	Selachii	thermo	ecto	ectothermy inferred based on general trend in chondrichthyan taxa	Inferred
Cephaloscyllium hiscosellum	Selachii	diet	inverts/fish
Cephaloscyllium hiscosellum	Selachii	feeding	macropredator	feeding inferred, not one of the 14 filter feeders	Paig-Tran & Summers 2014
Cephaloscyllium hiscosellum	Selachii	group_behaviour	solitary	0 assigned in schooling in ECE3 dataset
Cephaloscyllium hiscosellum	Selachii	max.length..cm.	52		Ebert et al. 2021
Cephaloscyllium isabellum	Selachii	habitat	shelf/slope	shore to 690 m, rocky and sandy bottom - likely: shelf/slope	Inferred	Ebert et al. 2021
Cephaloscyllium isabellum	Selachii	terrestriality	no	No mention of non-marine environements: Exclusive marine	Ebert et al. 2021	Compagno 1984b
Cephaloscyllium isabellum	Selachii	vertical	benthic		Musick et al. 2004	Compagno 1984b
Cephaloscyllium isabellum	Selachii	thermo	ecto	ectothermy inferred based on general trend in chondrichthyan taxa	Inferred
Cephaloscyllium isabellum	Selachii	diet	inverts/fish		Ebert et al. 2021	Compagno 1984b
Cephaloscyllium isabellum	Selachii	feeding	macropredator	feeding inferred, not one of the 14 filter feeders	Paig-Tran & Summers 2014
Cephaloscyllium isabellum	Selachii	max.length..cm.	150	92, possibly to 150 cm	Ebert et al. 2021
Cephaloscyllium laticeps	Selachii	habitat	shelf		Ebert et al. 2021
Cephaloscyllium laticeps	Selachii	terrestriality	no	No mention of non-marine environements: Exclusive marine	Ebert et al. 2021
Cephaloscyllium laticeps	Selachii	migration	no	No mention of migratory behaviour in this species	Ebert et al. 2021
Cephaloscyllium laticeps	Selachii	vertical	benthic		Yopak 2022	Musick et al. 2004
Cephaloscyllium laticeps	Selachii	thermo	ecto	ectothermy inferred based on general trend in chondrichthyan taxa	Inferred
Cephaloscyllium laticeps	Selachii	diet	inverts/fish
Cephaloscyllium laticeps	Selachii	feeding	macropredator	feeding inferred, not one of the 14 filter feeders	Paig-Tran & Summers 2014
Cephaloscyllium laticeps	Selachii	group_behaviour	solitary	0 assigned in schooling in ECE3 dataset
Cephaloscyllium laticeps	Selachii	max.length..cm.	150		Ebert et al. 2021
Cephaloscyllium pictum	Selachii	habitat	slope	slope/bathyl (unknown)	Sherman et al. 2020b
Cephaloscyllium pictum	Selachii	terrestriality	no	No mention of non-marine environements: Exclusive marine	Ebert et al. 2021
Cephaloscyllium pictum	Selachii	migration	no	No mention of migratory behaviour in this species	Ebert et al. 2021
Cephaloscyllium pictum	Selachii	vertical	benthic	demersal, deep benthic	Sherman et al. 2020b
Cephaloscyllium pictum	Selachii	thermo	ecto	ectothermy inferred based on general trend in chondrichthyan taxa	Inferred
Cephaloscyllium pictum	Selachii	diet	inverts/fish
Cephaloscyllium pictum	Selachii	feeding	macropredator	feeding inferred, not one of the 14 filter feeders	Paig-Tran & Summers 2014
Cephaloscyllium pictum	Selachii	group_behaviour	solitary	0 assigned in schooling in ECE3 dataset, feeding inferred
Cephaloscyllium pictum	Selachii	max.length..cm.	72		Ebert et al. 2021
Cephaloscyllium sarawakensis	Selachii	habitat	shelf		Ebert et al. 2021
Cephaloscyllium sarawakensis	Selachii	terrestriality	no	No mention of non-marine environements: Exclusive marine	Ebert et al. 2021
Cephaloscyllium sarawakensis	Selachii	vertical	benthic	demersal, also based on substrate habitats and deep benthic habitats	Rigby et al. 2021c
Cephaloscyllium sarawakensis	Selachii	thermo	ecto	ectothermy inferred based on general trend in chondrichthyan taxa	Inferred
Cephaloscyllium sarawakensis	Selachii	diet	inverts/fish
Cephaloscyllium sarawakensis	Selachii	feeding	macropredator	feeding inferred, not one of the 14 filter feeders	Paig-Tran & Summers 2014
Cephaloscyllium sarawakensis	Selachii	max.length..cm.	44		Ebert et al. 2021
Cephaloscyllium signourum	Selachii	habitat	slope		Ebert et al. 2021
Cephaloscyllium signourum	Selachii	terrestriality	no	No mention of non-marine environements: Exclusive marine	Ebert et al. 2021
Cephaloscyllium signourum	Selachii	vertical	benthic		Kyne & Cavanagh 2016a
Cephaloscyllium signourum	Selachii	thermo	ecto	ectothermy inferred based on general trend in chondrichthyan taxa	Inferred
Cephaloscyllium signourum	Selachii	diet	inverts/fish
Cephaloscyllium signourum	Selachii	feeding	macropredator	feeding inferred, not one of the 14 filter feeders	Paig-Tran & Summers 2014
Cephaloscyllium signourum	Selachii	max.length..cm.	74		Ebert et al. 2021
Cephaloscyllium silasi	Selachii	habitat	slope		Ebert et al. 2021
Cephaloscyllium silasi	Selachii	terrestriality	no	No mention of non-marine environements: Exclusive marine	Ebert et al. 2021
Cephaloscyllium silasi	Selachii	migration	no	No mention of migratory behaviour in this species	Ebert et al. 2021
Cephaloscyllium silasi	Selachii	vertical	benthic		Musick et al. 2004
Cephaloscyllium silasi	Selachii	thermo	ecto	ectothermy inferred based on general trend in chondrichthyan taxa	Inferred
Cephaloscyllium silasi	Selachii	diet	inverts		Ebert et al. 2021
Cephaloscyllium silasi	Selachii	feeding	macropredator	feeding inferred, not one of the 14 filter feeders	Paig-Tran & Summers 2014
Cephaloscyllium silasi	Selachii	group_behaviour	solitary	0 assigned in schooling in ECE3 dataset
Cephaloscyllium silasi	Selachii	max.length..cm.	50	46, possibly to 50 cm	Ebert et al. 2021
Cephaloscyllium speccum	Selachii	habitat	shelf/slope		Ebert et al. 2021
Cephaloscyllium speccum	Selachii	terrestriality	no	No mention of non-marine environements: Exclusive marine	Ebert et al. 2021
Cephaloscyllium speccum	Selachii	migration	no	No mention of migratory behaviour in this species	Ebert et al. 2021
Cephaloscyllium speccum	Selachii	vertical	benthic		Kyne & Cavanagh 2016b
Cephaloscyllium speccum	Selachii	thermo	ecto	ectothermy inferred based on general trend in chondrichthyan taxa	Inferred
Cephaloscyllium speccum	Selachii	diet	inverts/fish
Cephaloscyllium speccum	Selachii	feeding	macropredator	feeding inferred, not one of the 14 filter feeders	Paig-Tran & Summers 2014
Cephaloscyllium speccum	Selachii	group_behaviour	solitary	0 assigned in schooling in ECE3 dataset
Cephaloscyllium speccum	Selachii	max.length..cm.	69		Ebert et al. 2021
Cephaloscyllium stevensi	Selachii	habitat	slope		Ebert et al. 2021
Cephaloscyllium stevensi	Selachii	terrestriality	no
Cephaloscyllium stevensi	Selachii	vertical	benthic	demersal, marine deep benthic	Sherman et al. 2020c
Cephaloscyllium stevensi	Selachii	thermo	ecto	ectothermy inferred based on general trend in chondrichthyan taxa	Inferred
Cephaloscyllium stevensi	Selachii	diet	inverts/fish
Cephaloscyllium stevensi	Selachii	feeding	macropredator	feeding inferred, not one of the 14 filter feeders	Paig-Tran & Summers 2014
Cephaloscyllium stevensi	Selachii	max.length..cm.	66		Ebert et al. 2021
Cephaloscyllium sufflans	Selachii	habitat	shelf/slope		Ebert et al. 2021	Compagno 1984b
Cephaloscyllium sufflans	Selachii	terrestriality	no	No mention of non-marine environements: Exclusive marine	Ebert et al. 2021
Cephaloscyllium sufflans	Selachii	migration	no	No mention of migratory behaviour in this species	Ebert et al. 2021
Cephaloscyllium sufflans	Selachii	vertical	benthic		Musick et al. 2004	Compagno 1984b
Cephaloscyllium sufflans	Selachii	thermo	ecto	ectothermy inferred based on general trend in chondrichthyan taxa	Inferred
Cephaloscyllium sufflans	Selachii	diet	inverts/fish		Ebert et al. 2021
Cephaloscyllium sufflans	Selachii	feeding	macropredator	feeding inferred, not one of the 14 filter feeders	Paig-Tran & Summers 2014
Cephaloscyllium sufflans	Selachii	group_behaviour	solitary	0 assigned in schooling in ECE3 dataset / feeds on bony fish and elasmobranches
Cephaloscyllium sufflans	Selachii	max.length..cm.	110		Ebert et al. 2021
Cephaloscyllium umbratile	Selachii	habitat	shelf	but also occurs to 590 m, slope?	Ebert et al. 2021
Cephaloscyllium umbratile	Selachii	terrestriality	no	No mention of non-marine environements: Exclusive marine	Ebert et al. 2021
Cephaloscyllium umbratile	Selachii	breeding_site	coastal
Cephaloscyllium umbratile	Selachii	migration	no	No mention of migratory behaviour in this species	Ebert et al. 2021
Cephaloscyllium umbratile	Selachii	vertical	benthic		Musick et al. 2004
Cephaloscyllium umbratile	Selachii	thermo	ecto	ectothermy inferred based on general trend in chondrichthyan taxa	Inferred
Cephaloscyllium umbratile	Selachii	diet	inverts/fish		Ebert et al. 2021
Cephaloscyllium umbratile	Selachii	feeding	macropredator	feeding inferred, not one of the 14 filter feeders	Paig-Tran & Summers 2014
Cephaloscyllium umbratile	Selachii	max.length..cm.	120	Possibly to at least 120 cm	Ebert et al. 2021
Cephaloscyllium variegatum	Selachii	habitat	shelf/slope		Ebert et al. 2021
Cephaloscyllium variegatum	Selachii	terrestriality	no	No mention of non-marine environements: Exclusive marine	Kyne & Barratt 2019
Cephaloscyllium variegatum	Selachii	migration	no	No mention of migratory behaviour in this species	Ebert et al. 2021
Cephaloscyllium variegatum	Selachii	vertical	benthic	substrates indicative of benthic species based on report, inferred from other species	Kyne & Barratt 2019
Cephaloscyllium variegatum	Selachii	thermo	ecto	ectothermy inferred based on general trend in chondrichthyan taxa	Inferred
Cephaloscyllium variegatum	Selachii	diet	inverts/fish
Cephaloscyllium variegatum	Selachii	feeding	macropredator	feeding inferred, not one of the 14 filter feeders	Paig-Tran & Summers 2014
Cephaloscyllium variegatum	Selachii	group_behaviour	solitary	0 assigned in schooling in ECE3 dataset
Cephaloscyllium variegatum	Selachii	max.length..cm.	74		Ebert et al. 2021
Cephaloscyllium ventriosum	Selachii	habitat	shelf/slope		Ebert et al. 2021
Cephaloscyllium ventriosum	Selachii	terrestriality	no	No mention of non-marine environements: Exclusive marine	Ebert et al. 2021
Cephaloscyllium ventriosum	Selachii	migration	no	No mention of migratory behaviour in this species	Ebert et al. 2021
Cephaloscyllium ventriosum	Selachii	vertical	benthic		Musick et al. 2004	Compagno 1984b
Cephaloscyllium ventriosum	Selachii	thermo	ecto	ectothermy inferred based on general trend in chondrichthyan taxa	Inferred
Cephaloscyllium ventriosum	Selachii	diet	inverts/fish		Ebert et al. 2021	Compagno 1984b
Cephaloscyllium ventriosum	Selachii	feeding	macropredator	feeding inferred, not one of the 14 filter feeders	Paig-Tran & Summers 2014
Cephaloscyllium ventriosum	Selachii	group_behaviour	solitary/groups/aggregations/schooling	0 assigned in schooling in ECE3 dataset, rests in crevices and caves in small groups, aggregations	Ebert et al. 2021	Compagno 1984b
Cephaloscyllium ventriosum	Selachii	max.length..cm.	100	At least 100 cm	Ebert et al. 2021
Cephaloscyllium zebrum	Selachii	habitat	slope		Ebert et al. 2021
Cephaloscyllium zebrum	Selachii	terrestriality	no	No mention of non-marine environements: Exclusive marine	Kyne & Cavanagh 2016c
Cephaloscyllium zebrum	Selachii	vertical	benthic	no data on biology, inferred based on other species in genus	Inferred
Cephaloscyllium zebrum	Selachii	thermo	ecto	ectothermy inferred based on general trend in chondrichthyan taxa	Inferred
Cephaloscyllium zebrum	Selachii	diet	inverts/fish
Cephaloscyllium zebrum	Selachii	feeding	macropredator	feeding inferred, not one of the 14 filter feeders	Paig-Tran & Summers 2014
Cephaloscyllium zebrum	Selachii	max.length..cm.	45		Ebert et al. 2021
Cephalurus cephalus	Selachii	habitat	shelf/slope		Ebert et al. 2021
Cephalurus cephalus	Selachii	terrestriality	no	No mention of non-marine environements: Exclusive marine	Ebert et al. 2021
Cephalurus cephalus	Selachii	vertical	benthic	on/near bottom	Ebert et al. 2021
Cephalurus cephalus	Selachii	thermo	ecto	ectothermy inferred based on general trend in chondrichthyan taxa	Inferred
Cephalurus cephalus	Selachii	diet	inverts/fish		Ebert et al. 2021
Cephalurus cephalus	Selachii	feeding	macropredator	feeding inferred, not one of the 14 filter feeders	Paig-Tran & Summers 2014
Cephalurus cephalus	Selachii	max.length..cm.	37		Ebert et al. 2021
Cetorhinus maximus	Selachii	habitat	all	shelf, slope but also oceanic	Ebert et al. 2021
Cetorhinus maximus	Selachii	terrestriality	no	No mention of non-marine environements: Exclusive marine	Ebert et al. 2021
Cetorhinus maximus	Selachii	breeding_site	oceanic		Ebert et al. 2015
Cetorhinus maximus	Selachii	migration	marine		Ebert et al. 2021
Cetorhinus maximus	Selachii	vertical	pelagic		Musick et al. 2004
Cetorhinus maximus	Selachii	thermo	ecto	ectothermy inferred based on general trend in chondrichthyan taxa	Inferred
Cetorhinus maximus	Selachii	diet	plankton		Ebert et al. 2021
Cetorhinus maximus	Selachii	feeding	filter feeder		Paig-Tran & Summers 2014	Ebert et al. 2015
Cetorhinus maximus	Selachii	group_behaviour	solitary/social/groups	groups, social	Ebert et al. 2015
Cetorhinus maximus	Selachii	max.length..cm.	1097	More than 1097 cm	Ebert et al. 2021
Cetorhinus maximus	Selachii	weight	4000000
Chaenogaleus macrostoma	Selachii	habitat	shelf		Ebert et al. 2021
Chaenogaleus macrostoma	Selachii	terrestriality	no	No mention of non-marine environements: Exclusive marine	Ebert et al. 2021
Chaenogaleus macrostoma	Selachii	migration	no	No mention of migratory behaviour in this species	Ebert et al. 2021
Chaenogaleus macrostoma	Selachii	vertical	benthopelagic	likely benthopelagic, inferred	Inferred
Chaenogaleus macrostoma	Selachii	thermo	ecto	ectothermy inferred based on general trend in chondrichthyan taxa	Inferred
Chaenogaleus macrostoma	Selachii	diet	inverts/fish		Compagno 1984b
Chaenogaleus macrostoma	Selachii	feeding	macropredator	feeding inferred, not one of the 14 filter feeders	Paig-Tran & Summers 2014
Chaenogaleus macrostoma	Selachii	group_behaviour	solitary	0 assigned in schooling in ECE3 dataset
Chaenogaleus macrostoma	Selachii	max.length..cm.	125	possibly to 125 cm	Ebert et al. 2021
Chiloscyllium arabicum	Selachii	habitat	shelf	estuaries, coral reefs, other coastal habitats	Ebert et al. 2021
Chiloscyllium arabicum	Selachii	terrestriality	brackish	mangrove estuaries	Ebert et al. 2021
Chiloscyllium arabicum	Selachii	vertical	benthic		Ebert et al. 2021	Musick et al. 2004
Chiloscyllium arabicum	Selachii	thermo	ecto	ectothermy inferred based on general trend in chondrichthyan taxa	Inferred
Chiloscyllium arabicum	Selachii	diet	inverts/fish		Ebert et al. 2021
Chiloscyllium arabicum	Selachii	feeding	macropredator	feeding inferred, not one of the 14 filter feeders	Paig-Tran & Summers 2014
Chiloscyllium arabicum	Selachii	max.length..cm.	80		Ebert et al. 2021
Chiloscyllium burmensis	Selachii	habitat	shelf		Ebert et al. 2021
Chiloscyllium burmensis	Selachii	terrestriality	no	No mention of non-marine environements: Exclusive marine	Ebert et al. 2021
Chiloscyllium burmensis	Selachii	vertical	benthic		Musick et al. 2004
Chiloscyllium burmensis	Selachii	thermo	ecto	ectothermy inferred based on general trend in chondrichthyan taxa	Inferred
Chiloscyllium burmensis	Selachii	diet	fish		Ebert et al. 2021
Chiloscyllium burmensis	Selachii	feeding	macropredator	feeding inferred, not one of the 14 filter feeders	Paig-Tran & Summers 2014
Chiloscyllium burmensis	Selachii	max.length..cm.	57.5		Ebert et al. 2021
Chiloscyllium caeruleopunctatum	Selachii	vertical	benthic
Chiloscyllium caeruleopunctatum	Selachii	thermo	ecto	ectothermy inferred based on general trend in chondrichthyan taxa	Inferred
Chiloscyllium caeruleopunctatum	Selachii	feeding	macropredator	feeding inferred, not one of the 14 filter feeders	Paig-Tran & Summers 2014
Chiloscyllium caeruleopunctatum	Selachii	max.length..cm.	67		Ebert et al. 2021
Chiloscyllium griseum	Selachii	habitat	shelf	inshore	Ebert et al. 2021
Chiloscyllium griseum	Selachii	terrestriality	brackish
Chiloscyllium griseum	Selachii	breeding_site	coastal	likely coastal, not oceanic, due to inshore habitats	Inferred
Chiloscyllium griseum	Selachii	migration	marine
Chiloscyllium griseum	Selachii	vertical	benthic		Musick et al. 2004
Chiloscyllium griseum	Selachii	thermo	ecto	ectothermy inferred based on general trend in chondrichthyan taxa	Inferred
Chiloscyllium griseum	Selachii	diet	inverts		Ebert et al. 2021
Chiloscyllium griseum	Selachii	feeding	macropredator	feeding inferred, not one of the 14 filter feeders	Paig-Tran & Summers 2014
Chiloscyllium griseum	Selachii	group_behaviour	solitary	0 assigned in schooling in ECE3 dataset
Chiloscyllium griseum	Selachii	max.length..cm.	77		Ebert et al. 2021
Chiloscyllium hasseltii	Selachii	habitat	shelf	close inshore	Ebert et al. 2021
Chiloscyllium hasseltii	Selachii	terrestriality	no	No mention of non-marine environements: Exclusive marine	Ebert et al. 2021
Chiloscyllium hasseltii	Selachii	migration	no	No mention of migratory behaviour in this species	Ebert et al. 2021
Chiloscyllium hasseltii	Selachii	vertical	benthic		Musick et al. 2004
Chiloscyllium hasseltii	Selachii	thermo	ecto	ectothermy inferred based on general trend in chondrichthyan taxa	Inferred
Chiloscyllium hasseltii	Selachii	diet	inverts
Chiloscyllium hasseltii	Selachii	feeding	macropredator	feeding inferred, not one of the 14 filter feeders	Paig-Tran & Summers 2014
Chiloscyllium hasseltii	Selachii	group_behaviour	solitary	0 assigned in schooling in ECE3 dataset
Chiloscyllium hasseltii	Selachii	max.length..cm.	61		Ebert et al. 2021
Chiloscyllium indicum	Selachii	habitat	shelf	inshore	Ebert et al. 2021
Chiloscyllium indicum	Selachii	terrestriality	freshwater	possibly in freshwater	Ebert et al. 2021
Chiloscyllium indicum	Selachii	breeding_site	oceanic
Chiloscyllium indicum	Selachii	migration	marine
Chiloscyllium indicum	Selachii	vertical	benthic		Ebert et al. 2021	Musick et al. 2004
Chiloscyllium indicum	Selachii	thermo	ecto	ectothermy inferred based on general trend in chondrichthyan taxa	Inferred
Chiloscyllium indicum	Selachii	diet	inverts/fish
Chiloscyllium indicum	Selachii	feeding	macropredator	feeding inferred, not one of the 14 filter feeders	Paig-Tran & Summers 2014
Chiloscyllium indicum	Selachii	group_behaviour	solitary	0 assigned in schooling in ECE3 dataset
Chiloscyllium indicum	Selachii	max.length..cm.	65		Ebert et al. 2021
Chiloscyllium plagiosum	Selachii	habitat	shelf	inshore	Ebert et al. 2021
Chiloscyllium plagiosum	Selachii	terrestriality	no	No mention of non-marine environements: Exclusive marine	Ebert et al. 2021
Chiloscyllium plagiosum	Selachii	migration	no	No mention of migratory behaviour in this species	Ebert et al. 2021
Chiloscyllium plagiosum	Selachii	vertical	benthic		Ebert et al. 2021	Musick et al. 2004
Chiloscyllium plagiosum	Selachii	thermo	ecto	ectothermy inferred based on general trend in chondrichthyan taxa	Inferred
Chiloscyllium plagiosum	Selachii	diet	inverts/fish		Ebert et al. 2021
Chiloscyllium plagiosum	Selachii	feeding	macropredator	feeding inferred, not one of the 14 filter feeders	Paig-Tran & Summers 2014
Chiloscyllium plagiosum	Selachii	group_behaviour	solitary	0 assigned in schooling in ECE3 dataset
Chiloscyllium plagiosum	Selachii	max.length..cm.	95		Ebert et al. 2021
Chiloscyllium punctatum	Selachii	habitat	shelf		Ebert et al. 2021
Chiloscyllium punctatum	Selachii	terrestriality	no	No mention of non-marine environements: Exclusive marine	Ebert et al. 2021
Chiloscyllium punctatum	Selachii	migration	no	No mention of migratory behaviour in this species	Ebert et al. 2021
[truncated: 7,438 more rows]

## Sheet: Full list References
References
Acuña, E. & Villarroel, J. C. Feeding habits of two deep-sea sharks from central-northern Chile: hooktooth dogfish Aculeola nigra (Etmopteridae) and dusky catshark Bythalaelurus canescens (Scyliorhinidae). Rev. Biol. Mar. Oceanogr. 45, 737–743 (2010).
Ajemian, M. J. & Sanford, C. P. Food capture kinematics in the deep-water chain catshark Scyliorhinus retifer. J. Mar. Biol. Ass. U. K. 87, 1277–1286 (2007).
Ajemian, M. J. & Powers, S. P. Habitat-specific feeding by cownose rays (Rhinoptera bonasus) of the northern Gulf of Mexico. Environ Biol Fish 95, 79–97 (2012).
Akyol, O., Aydın, I., El Kamel-Moutalibi, O. & Capapé, C. Bull ray, Aetomylaeus bovinus (Geoffroy Saint-Hilaire, 1817) (Myliobatidae) in the Mediterranean Sea and captures of juveniles from Izmir Bay (Aegean Sea, Turkey). J. Appl. Ichthyol. 33, 1200–1203 (2017).
Akyol, O., ?en, H. & Capapé, C. Occurrence of a shoal of bull ray Aetomylaeus bovinus (Myliobatidae) around a sea-cage Farm in ?skenderun Bay (Türkiye, NE Mediterranean Sea). COMU J Mar Sci Fish 5, 199–202 (2022).
Alvarenga, F. M. S., Lacerda, A. C. F., Takemoto, R. M. & Pavanelli, G. C. Absence of metazoan gill parasites on Potamotrygon falkneri (Potamotrygonidae) and its ecological implications in the upper Paraná River floodplain, Brazil. Pan-Am. J. Aquat. 4, 589–592 (2009).
Ando, T., Nagasawa, K. & Nakaya, K. Stomach contents and nematode Infection of two deep-water catsharks, Apristurus fedorovi and A. japonicus, from northern Japan. Bull. Fish. Sci. Hokkaido Univ. 53, 41–43 (2002).
Bates, H. & Kyne, P. M. Atelomycterus marnkalha. The IUCN Red List of Threatened Species e.T161434A68610162 (2015) doi:10.2305/IUCN.UK.2015- 4.RLTS.T161434A68610162.en.
Berthe, C. & Lecchini, D. Influence of boat noises on escape behaviour of white-spotted eagle ray Aetobatus ocellatus at Moorea Island (French Polynesia). C. R. - Biol. 339, 99–103 (2016).
Berthe, C. et al. DNA barcoding supports the presence of the cryptic ocellated eagle ray, Aetobatus ocellatus (Myliobatidae), in French Polynesia, South Pacific. Cybium 40, 181–184 (2016).
Berthe, C. et al. Distribution patterns of ocellated eagle rays, Aetobatus ocellatus, along two sites in Moorea Island, French Polynesia. Cybium 42, 313–320 (2018).
Camargo, S. M. et al. Structure and genetic variability of the oceanic whitetip shark, Carcharhinus longimanus, determined using mitochondrial DNA. PLOS ONE 11, e0155623 (2016).
Carlson, J. et al. Pristis pectinata. The IUCN Red List of Threatened Species e.T18175A58298676 (2022) doi:10.2305/IUCN.UK.2022-2.RLTS.T18175A58298676.en.
Carlson, J. et al. Carcharhinus acronotus. The IUCN Red List of Threatened Species e.T161378A887542 (2021a) doi:10.2305/IUCN.UK.2021- 1.RLTS.T161378A887542.en.
Carlson, J. et al. Ginglymostoma cirratum. The IUCN Red List of Threatened Species e.T144141186A3095153 (2021b) doi:10.2305/IUCN.UK.2021- 1.RLTS.T144141186A3095153.en.
Carrasson, M., Stefanescu, C. & Carles, J. Diets and bathymetric distributions of two bathyal sharks of the Catalan deep sea (western Mediterranean). Mar. Ecol. Prog. Ser. 82, 21–30 (1992).
Chevolot, M. et al. Population structure and historical demography of the thorny skate (Amblyraja radiata, Rajidae) in the North Atlantic. Mar Biol 151, 1275–1286 (2007).
Compagno, L. J. V. FAO species catalogue. Sharks of the world: an annotated and illustrated catalogue of shark species known to date. Part 1. Hexanchiformes to Lamniformes. FAO Fisheries Synopsis No. 125 4, 249 (1984a).
Compagno, L. J. V. FAO species catalogue. Sharks of the world: an annotated and illustrated catalogue of shark species known to date. Part 2. Carcharhiniformes. FAO Fisheries Synopsis No. 125 4, 241–655 (1984b).
Compagno, L. J. V. FAO speciec catalogue. Sharks of tje world: an annotated and illustrated catalogue of shark species known to date. Volume 2. Bullhead, mackerel and carpet sharks (Heterodontiformes, Lamniformes and Orectolobiformes). FAO Species Catalogue for Fishery Purposes No. 1 2, 269 (2001).
Cortes, E. Standardized diet compositions and trophic levels of sharks. ICES J. Mar. Sci. 56, 707–717 (1999).
Cross, J. N. Aspects of the biology of two Scyliorhinid sharks, Apristurus brunneus and Parmaturus xaniurus , from the upper continental slope off southern California. Fish Bull (Wash D C) 86, 691–702 (1988).
Crysler, Z., Kyne, P. M. & Herman, K. Breviraja claramaculata. The IUCN Red List of Threatened Species e.T161416A124481168 (2020) doi:10.2305/IUCN.UK.2020- 3.RLTS.T161416A124481168.en.
D’Iglio, C., Savoca, S., Rinelli, P., Spanò, N. & Capillo, G. Diet of the deep-sea shark Galeus melastomus Rafinesque, 1810, in the Mediterranean Sea: what we know and what we should know. Sustainability 13, 3962 (2021).
Davis, C. D. et al. Bathyraja aleutica. The IUCN Red List of Threatened Species e.T161661A80674005 (2015) doi:10.2305/IUCN.UK.2015-4.RLTS.T161661A80674005.en.
DeGroot, B. C. et al. Variable migration patterns of whitespotted eagle rays Aetobatus narinari along Florida’s coastlines. Mar Biol 168, 18 (2021).
Dolganov, V. N. On the little-known sharks Etmopterus villosus (Etmopteridae) and Scymnodalatias sherwoodi (Somniosidae) from the Pacific Ocean. J. Ichthyol. 59, 275–279 (2019).
Donley, J. M. et al. Effects of temperature on power output and contraction kinetics in the locomotor muscle of the regionally endothermic common thresher shark (Alopias vulpinus). Fish Physiol Biochem 38, 1507–1519 (2012).
Drioli, M. & Chiaramonte, G. Potamotrygon motoro. The IUCN Red List of Threatened Species e.T39404A10226461 (2005) doi:10.2305/IUCN.UK.2005.RLTS.T39404A10226461.en.
Dulvy, N. K., Acuña, E., Bustamante, C., Herman, K. & Velez-Zuazo, X. Myliobatis chilensis. The IUCN Red List of Threatened Species e.T60123A124441181 (2020a) doi:10.2305/IUCN.UK.2020-3.RLTS.T60123A124441181.en.
Dulvy, N. K. et al. Lamiopsis temminckii. The IUCN Red List of Threatened Species e.T169760690A124508850 (2021a) doi:10.2305/IUCN.UK.2021- 2.RLTS.T169760690A124508850.en.
Dulvy, N. K. et al. Lamiopsis tephrodes. The IUCN Red List of Threatened Species e.T169755340A169766323 (2021b) doi:10.2305/IUCN.UK.2021-2.RLTS.T169755340A169766323.en.
Dulvy, N. K. et al. Orectolobus leptolineatus. The IUCN Red List of Threatened Species e.T176486152A176486163 (2021c) doi:10.2305/IUCN.UK.2021- 2.RLTS.T176486152A176486163.en.
Dulvy, N. K., Bineesh, K. K., Cheok, J., Sherman, C. S. & VanderWright, W. J. Apristurus nakayai. The IUCN Red List of Threatened Species e.T117839264A117839266 (2020b) doi:10.2305/IUCN.UK.2020-3.RLTS.T117839264A117839266.en.
Dulvy, N. K. et al. Bathyraja eatonii. The IUCN Red List of Threatened Species e.T161739A124536292 (2020c) doi:10.2305/IUCN.UK.2020-3.RLTS.T161739A124536292.en.
Dulvy, N. K., Bineesh, K. K., Derrick, D., Maung, A. & VanderWright, W. J. Proscyllium magnificum. The IUCN Red List of Threatened Species e.T176485629A176485653 (2021d) doi:10.2305/IUCN.UK.2021-2.RLTS.T176485629A176485653.en.
Dulvy, N. K. et al. Aetobatus narinari (amended version of 2021 assessment). The IUCN Red List of Threatened Species e.T42564343A201613657 (2021e) doi:10.2305/IUCN.UK.2021-2.RLTS.T42564343A201613657.en.
Dulvy, N. K., Charvet, P. & Derrick, D. Gymnura micrura. The IUCN Red List of Threatened Species e.T152784762A3088090 (2021f) doi:10.2305/IUCN.UK.2021- 1.RLTS.T152784762A3088090.en.
Dulvy, N. K. et al. Styracura schmardae. The IUCN Red List of Threatened Species e.T60161A3090840. (2021g) doi:10.2305/IUCN.UK.2021-1.RLTS.T60161A3090840.en.
Dulvy, N. K. et al. Bathyraja andriashevi. The IUCN Red List of Threatened Species e.T161372A124473576 (2020d) doi:10.2305/IUCN.UK.2020- 3.RLTS.T161372A124473576.en.
Dulvy, N. K. et al. Bathyraja bergi. The IUCN Red List of Threatened Species e.T161722A124533622 (2020e) doi:10.2305/IUCN.UK.2020- 3.RLTS.T161722A124533622.en.
Ebert, D. A. Deep–sea cartilaginous fishes of the Southeastern Atlantic Ocean. FAO Species Catalogue for Fishery Purposes 9, 251 (2015).
Ebert, D. A., Akhilesh, K. V., Khan, M. & Ali, M. Apristurus breviventralis. The IUCN Red List of Threatened Species e.T103055459A109922488 (2017) doi:10.2305/IUCN.UK.2017-2.RLTS.T103055459A109922488.en.
Ebert, D. A., Compagno, L. J. V. & Cowley, P. D. A preliminary investigation of the feeding ecology of squaloid sharks off the west coast of southern Africa. South African Journal of Marine Science 12, 601–609 (1992).
Ebert, D. A., Concha, F., Acuña, E., Herman, K. & Kyne, P. M. Aculeola nigra. The IUCN Red List of Threatened Species e.T44653A124437350 (2020) doi:10.2305/IUCN.UK.2020-3.RLTS.T44653A124437350.en.
Ebert, D. A. & Concha, F. Bathyraja aguja. The IUCN Red List of Threatened Species e.T61399A124456391 (2020) doi:10.2305/IUCN.UK.2020- 3.RLTS.T61399A124456391.en.
Ebert, D. A., Cowley, P. D. & Compagno, L. J. V. A preliminary investigation of the feeding ecology of catsharks (Scyliorhinidae) off the west coast of southern Africa. S. Afr. J. Mar. Sci. 17, 233–240 (1996).
Ebert, D. A. & Stehmann, M. F. W. Sharks, batoids and chimaeras of the North Atlantic. FAO Species Catalogue for Fishery Purposes No. 7, 523 pp. (2013).
Ebert, D. A., Dando, M. & Fowler, S. Sharks of the World: A Complete Guide. (Princeton University Press, 2021).
Espinoza, E., González-Medina, E., Dulvy, N. K. & Pillans, R. D. Carcharhinus albimarginatus (amended version of 2016 assessment). The IUCN Red List of Threatened Species e.T161526A205781867 (2021) doi:10.2305/IUCN.UK.2021-3.RLTS.T161526A205781867.en.
Finucci, B. Squalus albifrons. The IUCN Red List of Threatened Species e.T42723A68644232 (2019) doi:10.2305/IUCN.UK.2019-1.RLTS.T42723A68644232.en.
Finucci, B. & Kyne, P. M. Apristurus garricki. The IUCN Red List of Threatened Species e.T116857982A116858063 (2018a) doi:10.2305/IUCN.UK.2018- 2.RLTS.T116857982A116858063.en.
Finucci, B. et al. Squalus acanthias. The IUCN Red List of Threatened Species e.T91209505A124551959 (2020) doi:10.2305/IUCN.UK.2020- 3.RLTS.T91209505A124551959.en.
Finucci, B. & Kyne, P. M. Apristurus exsanguis. The IUCN Red List of Threatened Species e.T41719A116736644 (2018b) doi:10.2305/IUCN.UK.2018- 2.RLTS.T41719A116736644.en.
Finucci, B. & Kyne, P. M. Typhlonarke aysoni. The IUCN Red List of Threatened Species e.T116863205A116737518 (2018c) doi:10.2305/IUCN.UK.2018- 2.RLTS.T116863205A116737518.en.
French, R. P., Lyle, J., Tracey, S., Currie, S. & Semmens, J. M. High survivorship after catch-and- release fishing suggests physiological resilience in the endothermic shortfin mako shark ( Isurus oxyrinchus ). Conserv Physiol 3, cov044 (2015).
Grant, I. et al. Urogymnus polylepis. The IUCN Red List of Threatened Species e.T195320A104294071 (2021) doi:10.2305/IUCN.UK.2021-2.RLTS.T195320A104294071.en.
Grant, M. I., Kyne, P. M., Simpfendorfer, C. A., White, W. T. & Chin, A. Categorising use patterns of non-marine environments by elasmobranchs and a review of their extinction risk. Rev Fish Biol Fisheries 29, 689–710 (2019).
Hunter, E., Buckley, A. A., Stewart, C. & Metcalfe, J. D. Repeated seasonal migration by a thornback ray in the southern north sea. J. Mar. Biol. Ass. U. K. 85, 1199–1200 (2005).
Huveneers, C. & Duffy, C. A. J. Apristurus pinguis. The IUCN Red List of Threatened Species e.T44222A70708974 (2015) doi:10.2305/IUCN.UK.2015- 4.RLTS.T44222A70708974.en.
Huveneers, C., Duffy, C. A. J., Cordova, J. & Ebert, D. A. Apristurus brunneus. The IUCN Red List of Threatened Species e.T44209A80671448 (2015) doi:10.2305/IUCN.UK.2015-4.RLTS.T44209A80671448.en.
Huveneers, C. & McAuley, R. B. Orectolobus floridus. The IUCN Red List of Threatened Species e.T161664A68638011 (2015) doi:10.2305/IUCN.UK.2015- 4.RLTS.T161664A68638011.en.
Huveneers, C., Rigby, C. L., Dicken, M., Pacoureau, N. & Derrick, D. Carcharhinus brachyurus. The IUCN Red List of Threatened Species e.T41741A2954522 (2020) doi:10.2305/IUCN.UK.2020-3.RLTS.T41741A2954522.en.
Iglésias, S. P. Apristurus nakayai sp. nov., a new species of deepwater catshark (Chondrichthyes: Pentanchidae) from New Caledonia. Cybium 36, 511–519 (2012).
Jabado, R. W. et al. Aetomylaeus bovinus . The IUCN Red List of Threatened Species (2021) doi:10.2305/IUCN.UK.2021- 1.RLTS.T60127A124441812.en.
Jacobsen, I. P. & Bennett, M. B. A comparative analysis of feeding and trophic level ecology in stingrays (Rajiformes; Myliobatoidei) and electric rays (Rajiformes: Torpedinoidei). PLOS ONE 8, e71348 (2013).
Kulka, D. W., Barker, A. S., Pasolini, P., Orlov, A. & Walls, R. H. L. Amblyraja hyperborea. The IUCN Red List of Threatened Species e.T63119A68608464 (2016) doi:10.2305/IUCN.UK.2016-1.RLTS.T63119A68608464.en.
Kulka, D. W. et al. Amblyraja radiata. The IUCN Red List of Threatened Species e.T161542A124503504 (2020) doi:10.2305/IUCN.UK.2020-3.RLTS.T161542A124503504.en.
Kyne, P. M. Cephaloscyllium cooki. The IUCN Red List of Threatened Species e.T174145A68615996 (2015) doi:10.2305/IUCN.UK.2015-4.RLTS.T174145A68615996.en.
Kyne, P. M. Myliobatis tenuicaudatus. The IUCN Red List of Threatened Species e.T70686656A70687032 (2016) doi:10.2305/IUCN.UK.2016- 1.RLTS.T70686656A70687032.en.
Kyne, P. M. & Barratt, P. J. Cephaloscyllium variegatum. The IUCN Red List of Threatened Species e.T42707A68616530 (2019) doi:10.2305/IUCN.UK.2019- 1.RLTS.T42707A68616530.en.
Kyne, P. M. & Cavanagh, R. D. Cephaloscyllium signouroum. The IUCN Red List of Threatened Species e.T181361A68616304. (2016a) doi:10.2305/IUCN.UK.2016- 1.RLTS.T181361A68616304.en.
Kyne, P. M. & Cavanagh, R. D. Cephaloscyllium speccum. The IUCN Red List of Threatened Species e.T42710A68616428 (2016b) doi:10.2305/IUCN.UK.2016- 1.RLTS.T42710A68616428.en.
Kyne, P. M. & Cavanagh, R. D. Cephaloscyllium zebrum. The IUCN Red List of Threatened Species e.T42709A68616652 (2016c) doi:10.2305/IUCN.UK.2016- 1.RLTS.T42709A68616652.en.
Kyne, P. M. & Cavanagh, R. D. Figaro striatus. The IUCN Red List of Threatened Species e.T42711A68623469 (2016d) doi:10.2305/IUCN.UK.2016-1.RLTS.T42711A68623469.en.
Kyne, P. M., Cavanagh, R. D. & Lisney, T. J. Apristurus ampliceps. The IUCN Red List of Threatened Species e.T42701A68608709 (2015) doi:10.2305/IUCN.UK.2015- 4.RLTS.T42701A68608709.en.
Kyne, P. M., Cavanagh, R. D. & Lisney, T. J. Apristurus australis. The IUCN Red List of Threatened Species e.T42704A116878793 (2017) doi:10.2305/IUCN.UK.2017- 2.RLTS.T42704A116878793.en.
Kyne, P. M. et al. Aetomylaeus asperrimus. The IUCN Red List of Threatened Species e.T161396A124477188 (2020a) doi:10.2305/IUCN.UK.2020- 3.RLTS.T161396A124477188.en.
Kyne, P. M. et al. Urobatis tumbesensis. The IUCN Red List of Threatened Species e.T63135A124462289 (2020b) doi:10.2305/IUCN.UK.2020- 3.RLTS.T63135A124462289.en.
Kyne, P. M. et al. Urotrygon chilensis. The IUCN Red List of Threatened Species e.T44647A124436667 (2020c) doi:10.2305/IUCN.UK.2020- 3.RLTS.T44647A124436667.en.
Kyne, P. M., Compagno, L. J. V. & Bennett, M. B. Aetomylaeus nichofii. The IUCN Red List of Threatened Species e.T84784918A68607458 (2016a) doi:10.2305/IUCN.UK.2016-1.RLTS.T84784918A68607458.en.
Kyne, P. M., Dudgeon, C. L., Ishihara, H., Dudley, S. F. J. & White, W. T. Aetobatus ocellatus. The IUCN Red List of Threatened Species e.T42566169A42566212 (2016b) doi:10.2305/IUCN.UK.2016-1.RLTS.T42566169A42566212.en.
Kyne, P. M., Ebert, D. A. & Concha, F. Urobatis marmoratus. The IUCN Red List of Threatened Species e.T44646A124436599 (2020d) doi:10.2305/IUCN.UK.2020- 3.RLTS.T44646A124436599.en.
Kyne, P. M. & Rigby, C. L. Mustelus walkeri. The IUCN Red List of Threatened Species e.T195426A68634512 (2016) doi:10.2305/IUCN.UK.2016- 1.RLTS.T195426A68634512.en.
Lanteri, L., Castellano, L. & Garibaldi, F. New record of Alopias superciliosus Lowe, 1841 in the North-Western Mediterranean and annotated review of the Mediterranean records. Acta Adriat. 58, 313–323 (2018).
Last, P. R. et al. Rays of the World. (CSIRO Publishing, 2016).
Lisney, T. J. & Collin, S. P. Relative eye size in elasmobranchs. Brain Behav Evol 69, 266–279 (2007).
Lisney, T. J. & Kyne, P. M. Cephaloscyllium hiscosellum. The IUCN Red List of Threatened Species e.T195422A68616108 (2015) doi:10.2305/IUCN.UK.2015- 4.RLTS.T195422A68616108.en.
Lisney, T. J. & White, W. T. Aulohalaelurus labiosus. The IUCN Red List of Threatened Species e.T41731A68610330 (2015) doi:10.2305/IUCN.UK.2015- 4.RLTS.T41731A68610330.en.
Lucifora, L. O. et al. Geographic distribution of the short-tailed river stingray (Potamotrygon brachyura): assessing habitat loss and fishing as threats to the world’s largest obligate freshwater elasmobranch. Mar. Freshwater Res. 67, 1463 (2016).
Macdonald, C. et al. First identification of probable nursery habitat for critically endangered great hammerhead Sphyrna mokarran on the Atlantic Coast of the United States. Conservat Sci and Prac 3, e418 (2021).
Macpherson, E. & Roel, B. A. Trophic relationships in the demersal fish community off Namibia. S. Afr. J. Mar. Sci. 5, 585–596 (1987).
Manjali Matsumoto, B. M., White, W. T., Fahmi, Ishihara, H. & Morgan, D. L. Urogymnus granulatus (amended version of 2016 assessment). The IUCN Red List of Threatened Species e.T161431A177282313 (2020) doi:10.2305/IUCN.UK.2020- 3.RLTS.T161431A177282313.en.
Misty Paig-Tran, E. W. & Summers, A. P. Comparison of the structure and composition of the branchial filters in suspension feeding elasmobranchs: histology of branchial filters. Anat. Rec. 297, 701–715 (2014).
Morash, A. J. et al. The endemic and endangered Maugean Skate (Zearaja maugeana) exhibits short- term severe hypoxia tolerance. Conserv Physiol 8, coz105 (2020).
Musick, J. A., Harbin, M. M. & Compagno, L. J. V. Historical zoogeography of the Selachii. In Biology of Sharks and Their Relatives 33–78 (CRC Press, 2004).
O’Shea, O. R. New locality record for the parasitic leech Pterobdella amara, and two new host stingrays at Ningaloo Reef, Western Australia. Mar. Biodivers. Rec. 3, e113 (2010).
O’Shea, O. et al. Evidence and description of a nursery habitat for the recently reclassified stingray Styracura schmardae from The Bahamas. Mar. Ecol. Prog. Ser. 660, 141–151 (2021).
Packer, D. B., Zetlin, C. A. & Vitaliano, J. J. Essential fish habitat source document. Barndoor skate, Dipturus laevis, life history and habitat characteristics. NOAA technical memorandum NMFS-NE 173, (2003).
Paiva, L. G. et al. Additional pressure to a threatened species: high persistent organic pollutant voncentrations in the tropical estuarine batoid Gymnura altavela. Bull. Environ. Contam. Toxicol. 107, 37–44 (2021).
Pierce, S. J. & Kyne, P. M. Neotrygon leylandi. The IUCN Red List of Threatened Species e.T60156A68636690 (2015) doi:10.2305/IUCN.UK.2015-4.RLTS.T60156A68636690.en.
Pollom, R. et al. Acroteriobatus annulatus. The IUCN Red List of Threatened Species e.T60163A124446397 (2020a) doi:10.2305/IUCN.UK.2020-2.RLTS.T60163A124446397.en.
Pollom, R. et al. Atlantoraja castelnaui. The IUCN Red List of Threatened Species e.T44575A152015479 (2020b) doi:10.2305/IUCN.UK.2020- 3.RLTS.T44575A152015479.en.
Pollom, R. et al. Dasyatis hypostigma. The IUCN Red List of Threatened Species e.T60154A3090027 (2020c) doi:10.2305/IUCN.UK.2020-3.RLTS.T60154A3090027.en.
Pollom, R. et al. Pristiophorus nancyae. The IUCN Red List of Threatened Species e.T103054942A140357898 (2019a) doi:10.2305/IUCN.UK.2019- 3.RLTS.T103054942A140357898.en.
Pollom, R. et al. Fontitrygon colarensis. The IUCN Red List of Threatened Species e.T60151A104170822 (2020d) doi:10.2305/IUCN.UK.2020-3.RLTS.T60151A104170822.en.
Pollom, R. et al. Amblyraja doellojuradoi. The IUCN Red List of Threatened Species e.T63122A124460700 (2020e) doi:10.2305/IUCN.UK.2020- 3.RLTS.T63122A124460700.en.
Pollom, R. et al. Bathyraja albomaculata. The IUCN Red List of Threatened Species e.T63102A124458655 (2020f) doi:10.2305/IUCN.UK.2020- 3.RLTS.T63102A124458655.en.
Pollom, R. et al. Holohalaelurus grennian. The IUCN Red List of Threatened Species e.T161531A124501309 (2019b) doi:10.2305/IUCN.UK.2019-3.RLTS.T161531A124501309.en.
Pollom, R., Ebert, D. A., Fernando, S. & Lessa, R. Dipturus lanceorostratus. The IUCN Red List of Threatened Species e.T44608A124435054 (2019c) doi:10.2305/IUCN.UK.2019-3.RLTS.T44608A124435054.en.
Pollom, R., Ebert, D. A., Kuguru, B. & Samoilys, M. Holohalaelurus melanostigma. The IUCN Red List of Threatened Species e.T60229A124453873 (2019d) doi:10.2305/IUCN.UK.2019-3.RLTS.T60229A124453873.en.
Pollom, R., Gledhill, K., Fernando, S. & Leslie, R. Holohalaelurus favus. The IUCN Red List of Threatened Species e.T161652A124522141 (2020g) doi:10.2305/IUCN.UK.2020- 2.RLTS.T161652A124522141.en.
Rigby, C. L. et al. Alopias pelagicus. The IUCN Red List of Threatened Species e.T161597A68607857 (2019) doi:10.2305/IUCN.UK.2019- 3.RLTS.T161597A68607857.en.
Rigby, C. L. et al. Apristurus herklotsi. The IUCN Red List of Threatened Species e.T44212A124430498 (2020a) doi:10.2305/IUCN.UK.2020- 3.RLTS.T44212A124430498.en.
Rigby, C. L. et al. Aetomylaeus maculatus. e.T60120A124440727 (2020b) doi:10.2305/IUCN.UK.2020- 3.RLTS.T60120A124440727.en.
Rigby, C. L. et al. Cephaloscyllium formosanum. The IUCN Red List of Threatened Species Cephaloscyllium formosanum (2021a) doi:10.2305/IUCN.UK.2021- 1.RLTS.T169232559A169232602.en.
Rigby, C. L. et al. Tetronarce formosa. The IUCN Red List of Threatened Species e.T161608A124514399 (2020c) doi:10.2305/IUCN.UK.2020-3.RLTS.T161608A124514399.en.
Rigby, C. L. & Derrick, D. Dentiraja endeavouri. The IUCN Red List of Threatened Species e.T195446A68620738 (2021a) doi:10.2305/IUCN.UK.2021- 2.RLTS.T195446A68620738.en.
Rigby, C. L. & Derrick, D. Hemitrygon fluviorum. The IUCN Red List of Threatened Species e.T41797A68618306 (2021b) doi:10.2305/IUCN.UK.2021- 2.RLTS.T41797A68618306.en.
Rigby, C. L. et al. Halaelurus maculosus. The IUCN Red List of Threatened Species e.T161644A124520542 (2020d) doi:10.2305/IUCN.UK.2020-3.RLTS.T161644A124520542.en.
Rigby, C. L. et al. Aetobatus narutobiei. The IUCN Red List of Threatened Species e.T104021947A104021988 (2021b) doi:10.2305/IUCN.UK.2021- 1.RLTS.T104021947A104021988.en.
Rigby, C. L., Ebert, D. A. & Herman, K. Etmopterus sheikoi. The IUCN Red List of Threatened Species e.T44564A124432563 (2020e) doi:10.2305/IUCN.UK.2020- 3.RLTS.T44564A124432563.en.
Rigby, C. L. & Heupel, M. R. Pristiophorus delicatus. The IUCN Red List of Threatened Species e.T42720A68641067 (2015) doi:10.2305/IUCN.UK.2015- 4.RLTS.T42720A68641067.en.
Rigby, C. L. & Kyne, P. M. Carcharhinus tjutjot. The IUCN Red List of Threatened Species e.T70680908A70680983 (2019) doi:10.2305/IUCN.UK.2019- 1.RLTS.T70680908A70680983.en.
Rigby, C. L. et al. Cephaloscyllium sarawakensis. The IUCN Red List of Threatened Species e.T161380A22516400 (2021c) doi:10.2305/IUCN.UK.2021- 2.RLTS.T161380A22516400.en.
Rigby, C. L. et al. Scymnodon ichiharai. The IUCN Red List of Threatened Species e.T161363A124472202 (2021d) doi:10.2305/IUCN.UK.2021- 1.RLTS.T161363A124472202.en.
Rigby, C., Moore, A. & Rowat, D. Himantura leoparda. The IUCN Red List of Threatened Species e.T195456A68628645 (2016) doi:10.2305/IUCN.UK.2016- 1.RLTS.T195456A68628645.en.
Rosales-Vásquez, J. I., Anislado-Tolentino, V., Irigoyen-Solis, A., Wakida-Kusunoki, A. T. & Del Moral-Flores, L. F. First record of Sphyrna gilberti Quattro et al., 2013, on the coast of Campeche, México. Aquat Res 5, 250–256 (2022).
Ryan, L. A., Hart, N. S., Collin, S. P. & Hemmi, J. M. Visual resolution and contrast sensitivity in two benthic sharks. J. Exp. Biol. 219, 3971–3980 (2016).
Santander-Neto, J., Araújo, M. L. G. & Lessa, R. P. Reproductive biology of Urotrygon microphthalmum (Batoidea: Urotrygonidae) from north-eastern Brazil, tropical west Atlantic Ocean: reproduction of urotrygon microphthalmum. J Fish Biol 89, 1026–1042 (2016).
Santos, J. M., Santos, J. C., Lopes, M. F., Marques, E. E. & Seibert, C. S. Physiopathological characterization of the venom of the freshwater stingray Potamotrygon sp C. FASEB J. 22, 1219.4-1219.4 (2008).
Sellas, A. B. et al. Population structure and seasonal migration of the spotted eagle ray, Aetobatus narinari. J. Hered. 106, 266–275 (2015).
Séret, B. Asymbolus galacticus. The IUCN Red List of Threatened Species e.T195421A116740136 (2018a) doi:10.2305/IUCN.UK.2018-2.RLTS.T195421A116740136.en.
Séret, B. Galeus priapus. The IUCN Red List of Threatened Species e.T195425A116740228 (2018b) doi:10.2305/IUCN.UK.2018-2.RLTS.T195425A116740228.en.
Sherman, C. S. et al. Maculabatis gerrardi. The IUCN Red List of Threatened Species e.T161566A175219648 (2020a) doi:10.2305/IUCN.UK.2020- 3.RLTS.T161566A175219648.en.
Sherman, C. S. et al. Aetobatus flagellum. The IUCN Red List of Threatened Species e.T169243577A124440562 (2021a) doi:10.2305/IUCN.UK.2021- 1.RLTS.T169243577A124440562.en.
Sherman, C. S. et al. Brevitrygon imbricata. The IUCN Red List of Threatened Species e.T161728A109916824 (2021b) doi:10.2305/IUCN.UK.2021- 1.RLTS.T161728A109916824.en.
Sherman, C. S. et al. Pastinachus gracilicaudus. The IUCN Red List of Threatened Species e.T104306073A104306117 (2021c) doi:10.2305/IUCN.UK.2021-RLTS.T104306073A104306117.en.
Sherman, C. S. et al. Pastinachus stellurostris. The IUCN Red List of Threatened Species	e.T104306247A104306271 (2021d) doi:10.2305/IUCN.UK.2021-2.RLTS.T104306247A104306271.en.
Sherman, C. S. et al. Cephaloscyllium pictum. The IUCN Red List of Threatened Species e.T162215534A162215566 (2020b) doi:10.2305/IUCN.UK.2020-3.RLTS.T162215534A162215566.en.
Sherman, C. S., Bineesh, K. K. & Cheok, J. Cephaloscyllium stevensi. The IUCN Red List of Threatened Species e.T162215596A162215618 (2020c) doi:10.2305/IUCN.UK.2020- 3.RLTS.T162215596A162215618.en.
Sherman, C. S., Bineesh, K. K., Dharmadi & Derrick, D. Hemitriakis indroyonoi. The IUCN Red List of Threatened Species e.T176486023A176486027 (2021e) doi:10.2305/IUCN.UK.2021-2.RLTS.T176486023A176486027.en.
Simpfendorfer, C. A., Wiley, T. R. & Yeiser, B. G. Improving conservation planning for an endangered sawfish using data from acoustic telemetry. Biol Conserv 143, 1460–1469 (2010).
Sims, D. W. et al. Hunt warm, rest cool: bioenergetic strategy underlying diel vertical migration of a benthic shark. J Anim Ecology 75, 176–190 (2006).
Smart, J. J. & Simpfendorfer, C. A. Eusphyra blochii. The IUCN Red List of Threatened Species e.T41810A68623209 (2016) doi:10.2305/IUCN.UK.2016- 1.RLTS.T41810A68623209.en.
Tribuzio, C. A., Ebert, D. A., Davis, C. D. & Orlov, A. Rhinoraja taranetzi. The IUCN Red List of Threatened Species e.T161600A80679159 (2015) doi:10.2305/IUCN.UK.2015- 4.RLTS.T161600A80679159.en.
Tsai, W.-P., Liu, K.-M. & Joung, S.-J. Demographic analysis of the pelagic thresher shark, Alopias pelagicus, in the north-western Pacific using a stochastic stage-based model. Mar. Freshwater Res. 61, 1056 (2010).
Wang, J. et al. Environmental Characteristics Associated with the Presence of the Pelagic Stingray (Pteroplatytrygon violacea) in the Pacific High Sea. Fishes 8, 46 (2023).
Watanabe, Y. Y., Payne, N. L., Semmens, J. M., Fox, A. & Huveneers, C. Swimming strategies and energetics of endothermic white sharks during foraging. J. Exp. Biol. 222, jeb185603 (2019).
Weigmann, S. Annotated checklist of the living sharks, batoids and chimaeras (Chondrichthyes) of the world, with a focus on biogeographical diversity: annotated global checklist of chondrichthyes. J Fish Biol 88, 837–1037 (2016).
White, W. T. Atelomycterus macleayi. The IUCN Red List of Threatened Species e.T41729A68610061 (2015) doi:10.2305/IUCN.UK.2015-4.RLTS.T41729A68610061.en.
White, W. T., Ebert, D. A., Grandcourt, E., Khan, M. & Akhilesh, K. V. Bythaelurus alcockii. The IUCN Red List of Threatened Species e.T44227A109895118 (2017) doi:10.2305/IUCN.UK.2017-2.RLTS.T44227A109895118.en.
White, W. T. & Kyne, P. M. Aetomylaeus vespertilio. The IUCN Red List of Threatened Species e.T60121A68607665 (2016) doi:10.2305/IUCN.UK.2016- 1.RLTS.T60121A68607665.en.
Whitty, J. M., Morgan, D. L., Peverell, S. C., Thorburn, D. C. & Beatty, S. J. Ontogenetic depth partitioning by juvenile freshwater sawfish (Pristis microdon: Pristidae) in a riverine environment. Mar. Freshwater Res. 60, 306 (2009).
Windusari, Y., Iqbal, M., Hanum, L., Zulkifli, H. & Yustian, I. Contemporary distribution records of the giant freshwater stingray Urogymnus polylepis in Borneo (Chondrichthyes: Dasyatidae). Ichthyol. Explor. Freshw. 1–6 (2019).
Yamaguchi, A., Kawahara, I. & Ito, S. Occurrence, growth and food of longheaded eagle ray, Aetobatus flagellum, in Ariake Sound, Kyushu, Japan. Environ Biol Fish 74, 229–238 (2005).
Yopak, K. E. Advances in chondrichthyan neurobiology. in Biology of Sharks and Their Relatives 105–142 (CRC Press, 2022).
