# Supplementary material for: Functional diversity of sharks and rays is highly vulnerable and supported by unique species and locations worldwide
Source: Nat Commun. 2023 Nov 24;14:7691. doi: 10.1038/s41467-023-43212-3 (PMC10673927; doi:10.1038/s41467-023-43212-3)
Supplement: Supplementary file 5 — Supplementary Data 2 [file 41467_2023_43212_MOESM5_ESM.xlsx]

## Sheet: Data for imputations
Species	size	Order.Carcharhiniformes	Order.Heterodontiformes	Order.Hexanchiformes	Order.Lamniformes	Order.Myliobatiformes	Order.Orectolobiformes	Order.Pristiophoriformes	Order.Rajiformes	Order.Rhinopristiformes	Order.Squaliformes	Order.Squatiniformes	Order.Torpediniformes	Family.Alopiidae	Family.Anacanthobatidae	Family.Brachaeluridae	Family.Carcharhinidae	Family.Centrophoridae	Family.Cetorhinidae	Family.Chlamydoselachidae	Family.Dalatiidae	Family.Dasyatidae	Family.Echinorhinidae	Family.Ginglymostomatidae	Family.Gurgesiellidae	Family.Gymnuridae	Family.Hemigaleidae	Family.Hemiscylliidae	Family.Heterodontidae	Family.Hexanchidae	Family.Hexatrygonidae	Family.Hypnidae	Family.Lamnidae	Family.Leptochariidae	Family.Megachasmidae	Family.Mitsukurinidae	Family.Mobulidae	Family.Myliobatidae	Family.Narcinidae	Family.Narkidae	Family.Odontaspididae	Family.Orectolobidae	Family.Oxynotidae	Family.Parascylliidae	Family.Platyrhinidae	Family.Plesiobatidae	Family.Potamotrygonidae	Family.Pristidae	Family.Pristiophoridae
Acroteriobatus annulatus	140	0	0	0	0	0	0	0	0	1	0	0	0	0	0	0	0	0	0	0	0	0	0	0	0	0	0	0	0	0	0	0	0	0	0	0	0	0	0	0	0	0	0	0	0	0	0	0	0
Acroteriobatus blochii	96	0	0	0	0	0	0	0	0	1	0	0	0	0	0	0	0	0	0	0	0	0	0	0	0	0	0	0	0	0	0	0	0	0	0	0	0	0	0	0	0	0	0	0	0	0	0	0	0
Acroteriobatus leucospilus	120	0	0	0	0	0	0	0	0	1	0	0	0	0	0	0	0	0	0	0	0	0	0	0	0	0	0	0	0	0	0	0	0	0	0	0	0	0	0	0	0	0	0	0	0	0	0	0	0
Acroteriobatus ocellatus	81	0	0	0	0	0	0	0	0	1	0	0	0	0	0	0	0	0	0	0	0	0	0	0	0	0	0	0	0	0	0	0	0	0	0	0	0	0	0	0	0	0	0	0	0	0	0	0	0
Acroteriobatus salalah	78	0	0	0	0	0	0	0	0	1	0	0	0	0	0	0	0	0	0	0	0	0	0	0	0	0	0	0	0	0	0	0	0	0	0	0	0	0	0	0	0	0	0	0	0	0	0	0	0
Acroteriobatus variegatus	75	0	0	0	0	0	0	0	0	1	0	0	0	0	0	0	0	0	0	0	0	0	0	0	0	0	0	0	0	0	0	0	0	0	0	0	0	0	0	0	0	0	0	0	0	0	0	0	0
Acroteriobatus zanzibarens	75	0	0	0	0	0	0	0	0	1	0	0	0	0	0	0	0	0	0	0	0	0	0	0	0	0	0	0	0	0	0	0	0	0	0	0	0	0	0	0	0	0	0	0	0	0	0	0	0
Aculeola nigra	67	0	0	0	0	0	0	0	0	0	1	0	0	0	0	0	0	0	0	0	0	0	0	0	0	0	0	0	0	0	0	0	0	0	0	0	0	0	0	0	0	0	0	0	0	0	0	0	0
Aetobatus flagellum	90	0	0	0	0	1	0	0	0	0	0	0	0	0	0	0	0	0	0	0	0	0	0	0	0	0	0	0	0	0	0	0	0	0	0	0	0	1	0	0	0	0	0	0	0	0	0	0	0
Aetobatus narinari	230	0	0	0	0	1	0	0	0	0	0	0	0	0	0	0	0	0	0	0	0	0	0	0	0	0	0	0	0	0	0	0	0	0	0	0	0	1	0	0	0	0	0	0	0	0	0	0	0
Aetobatus narutobiei	150	0	0	0	0	1	0	0	0	0	0	0	0	0	0	0	0	0	0	0	0	0	0	0	0	0	0	0	0	0	0	0	0	0	0	0	0	1	0	0	0	0	0	0	0	0	0	0	0
Aetobatus ocellatus	300	0	0	0	0	1	0	0	0	0	0	0	0	0	0	0	0	0	0	0	0	0	0	0	0	0	0	0	0	0	0	0	0	0	0	0	0	1	0	0	0	0	0	0	0	0	0	0	0
Aetomylaeus asperrimus	79	0	0	0	0	1	0	0	0	0	0	0	0	0	0	0	0	0	0	0	0	0	0	0	0	0	0	0	0	0	0	0	0	0	0	0	0	1	0	0	0	0	0	0	0	0	0	0	0
Aetomylaeus bovinus	222	0	0	0	0	1	0	0	0	0	0	0	0	0	0	0	0	0	0	0	0	0	0	0	0	0	0	0	0	0	0	0	0	0	0	0	0	1	0	0	0	0	0	0	0	0	0	0	0
Aetomylaeus maculatus	100	0	0	0	0	1	0	0	0	0	0	0	0	0	0	0	0	0	0	0	0	0	0	0	0	0	0	0	0	0	0	0	0	0	0	0	0	1	0	0	0	0	0	0	0	0	0	0	0
Aetomylaeus milvus	123	0	0	0	0	1	0	0	0	0	0	0	0	0	0	0	0	0	0	0	0	0	0	0	0	0	0	0	0	0	0	0	0	0	0	0	0	1	0	0	0	0	0	0	0	0	0	0	0
Aetomylaeus nichofii	72	0	0	0	0	1	0	0	0	0	0	0	0	0	0	0	0	0	0	0	0	0	0	0	0	0	0	0	0	0	0	0	0	0	0	0	0	1	0	0	0	0	0	0	0	0	0	0	0
Aetomylaeus vespertilio	300	0	0	0	0	1	0	0	0	0	0	0	0	0	0	0	0	0	0	0	0	0	0	0	0	0	0	0	0	0	0	0	0	0	0	0	0	1	0	0	0	0	0	0	0	0	0	0	0
Alopias pelagicus	428	0	0	0	1	0	0	0	0	0	0	0	0	1	0	0	0	0	0	0	0	0	0	0	0	0	0	0	0	0	0	0	0	0	0	0	0	0	0	0	0	0	0	0	0	0	0	0	0
Alopias superciliosus	484	0	0	0	1	0	0	0	0	0	0	0	0	1	0	0	0	0	0	0	0	0	0	0	0	0	0	0	0	0	0	0	0	0	0	0	0	0	0	0	0	0	0	0	0	0	0	0	0
Alopias vulpinus	635	0	0	0	1	0	0	0	0	0	0	0	0	1	0	0	0	0	0	0	0	0	0	0	0	0	0	0	0	0	0	0	0	0	0	0	0	0	0	0	0	0	0	0	0	0	0	0	0
Amblyraja doellojuradoi	69	0	0	0	0	0	0	0	1	0	0	0	0	0	0	0	0	0	0	0	0	0	0	0	0	0	0	0	0	0	0	0	0	0	0	0	0	0	0	0	0	0	0	0	0	0	0	0	0
Amblyraja hyperborea	112	0	0	0	0	0	0	0	1	0	0	0	0	0	0	0	0	0	0	0	0	0	0	0	0	0	0	0	0	0	0	0	0	0	0	0	0	0	0	0	0	0	0	0	0	0	0	0	0
Amblyraja radiata	111	0	0	0	0	0	0	0	1	0	0	0	0	0	0	0	0	0	0	0	0	0	0	0	0	0	0	0	0	0	0	0	0	0	0	0	0	0	0	0	0	0	0	0	0	0	0	0	0
Anacanthobatis americana	38	0	0	0	0	0	0	0	1	0	0	0	0	0	1	0	0	0	0	0	0	0	0	0	0	0	0	0	0	0	0	0	0	0	0	0	0	0	0	0	0	0	0	0	0	0	0	0	0
Anacanthobatis folirostris	62	0	0	0	0	0	0	0	1	0	0	0	0	0	1	0	0	0	0	0	0	0	0	0	0	0	0	0	0	0	0	0	0	0	0	0	0	0	0	0	0	0	0	0	0	0	0	0	0
Anacanthobatis longirostris	75	0	0	0	0	0	0	0	1	0	0	0	0	0	1	0	0	0	0	0	0	0	0	0	0	0	0	0	0	0	0	0	0	0	0	0	0	0	0	0	0	0	0	0	0	0	0	0	0
Anacanthobatis marmorata	29	0	0	0	0	0	0	0	1	0	0	0	0	0	1	0	0	0	0	0	0	0	0	0	0	0	0	0	0	0	0	0	0	0	0	0	0	0	0	0	0	0	0	0	0	0	0	0	0
Anoxypristis cuspidata	470	0	0	0	0	0	0	0	0	1	0	0	0	0	0	0	0	0	0	0	0	0	0	0	0	0	0	0	0	0	0	0	0	0	0	0	0	0	0	0	0	0	0	0	0	0	0	1	0
Apristurus albisoma	60	1	0	0	0	0	0	0	0	0	0	0	0	0	0	0	0	0	0	0	0	0	0	0	0	0	0	0	0	0	0	0	0	0	0	0	0	0	0	0	0	0	0	0	0	0	0	0	0
Apristurus ampliceps	90	1	0	0	0	0	0	0	0	0	0	0	0	0	0	0	0	0	0	0	0	0	0	0	0	0	0	0	0	0	0	0	0	0	0	0	0	0	0	0	0	0	0	0	0	0	0	0	0
Apristurus aphyodes	55	1	0	0	0	0	0	0	0	0	0	0	0	0	0	0	0	0	0	0	0	0	0	0	0	0	0	0	0	0	0	0	0	0	0	0	0	0	0	0	0	0	0	0	0	0	0	0	0
Apristurus australis	83	1	0	0	0	0	0	0	0	0	0	0	0	0	0	0	0	0	0	0	0	0	0	0	0	0	0	0	0	0	0	0	0	0	0	0	0	0	0	0	0	0	0	0	0	0	0	0	0
Apristurus breviventralis	49	1	0	0	0	0	0	0	0	0	0	0	0	0	0	0	0	0	0	0	0	0	0	0	0	0	0	0	0	0	0	0	0	0	0	0	0	0	0	0	0	0	0	0	0	0	0	0	0
Apristurus brunneus	69	1	0	0	0	0	0	0	0	0	0	0	0	0	0	0	0	0	0	0	0	0	0	0	0	0	0	0	0	0	0	0	0	0	0	0	0	0	0	0	0	0	0	0	0	0	0	0	0
Apristurus bucephalus	68	1	0	0	0	0	0	0	0	0	0	0	0	0	0	0	0	0	0	0	0	0	0	0	0	0	0	0	0	0	0	0	0	0	0	0	0	0	0	0	0	0	0	0	0	0	0	0	0
Apristurus canutus	46	1	0	0	0	0	0	0	0	0	0	0	0	0	0	0	0	0	0	0	0	0	0	0	0	0	0	0	0	0	0	0	0	0	0	0	0	0	0	0	0	0	0	0	0	0	0	0	0
Apristurus exsanguis	91	1	0	0	0	0	0	0	0	0	0	0	0	0	0	0	0	0	0	0	0	0	0	0	0	0	0	0	0	0	0	0	0	0	0	0	0	0	0	0	0	0	0	0	0	0	0	0	0
Apristurus fedorovi	68	1	0	0	0	0	0	0	0	0	0	0	0	0	0	0	0	0	0	0	0	0	0	0	0	0	0	0	0	0	0	0	0	0	0	0	0	0	0	0	0	0	0	0	0	0	0	0	0
Apristurus garricki	85	1	0	0	0	0	0	0	0	0	0	0	0	0	0	0	0	0	0	0	0	0	0	0	0	0	0	0	0	0	0	0	0	0	0	0	0	0	0	0	0	0	0	0	0	0	0	0	0
Apristurus gibbosus	57	1	0	0	0	0	0	0	0	0	0	0	0	0	0	0	0	0	0	0	0	0	0	0	0	0	0	0	0	0	0	0	0	0	0	0	0	0	0	0	0	0	0	0	0	0	0	0	0
Apristurus herklotsi	52	1	0	0	0	0	0	0	0	0	0	0	0	0	0	0	0	0	0	0	0	0	0	0	0	0	0	0	0	0	0	0	0	0	0	0	0	0	0	0	0	0	0	0	0	0	0	0	0
Apristurus indicus	34	1	0	0	0	0	0	0	0	0	0	0	0	0	0	0	0	0	0	0	0	0	0	0	0	0	0	0	0	0	0	0	0	0	0	0	0	0	0	0	0	0	0	0	0	0	0	0	0
Apristurus investigatoris	26	1	0	0	0	0	0	0	0	0	0	0	0	0	0	0	0	0	0	0	0	0	0	0	0	0	0	0	0	0	0	0	0	0	0	0	0	0	0	0	0	0	0	0	0	0	0	0	0
Apristurus japonicus	71	1	0	0	0	0	0	0	0	0	0	0	0	0	0	0	0	0	0	0	0	0	0	0	0	0	0	0	0	0	0	0	0	0	0	0	0	0	0	0	0	0	0	0	0	0	0	0	0
Apristurus kampae	65	1	0	0	0	0	0	0	0	0	0	0	0	0	0	0	0	0	0	0	0	0	0	0	0	0	0	0	0	0	0	0	0	0	0	0	0	0	0	0	0	0	0	0	0	0	0	0	0
Apristurus laurussonii	76	1	0	0	0	0	0	0	0	0	0	0	0	0	0	0	0	0	0	0	0	0	0	0	0	0	0	0	0	0	0	0	0	0	0	0	0	0	0	0	0	0	0	0	0	0	0	0	0
Apristurus longicephalus	60	1	0	0	0	0	0	0	0	0	0	0	0	0	0	0	0	0	0	0	0	0	0	0	0	0	0	0	0	0	0	0	0	0	0	0	0	0	0	0	0	0	0	0	0	0	0	0	0
Apristurus macrorhynchus	67	1	0	0	0	0	0	0	0	0	0	0	0	0	0	0	0	0	0	0	0	0	0	0	0	0	0	0	0	0	0	0	0	0	0	0	0	0	0	0	0	0	0	0	0	0	0	0	0
Apristurus macrostomus	57	1	0	0	0	0	0	0	0	0	0	0	0	0	0	0	0	0	0	0	0	0	0	0	0	0	0	0	0	0	0	0	0	0	0	0	0	0	0	0	0	0	0	0	0	0	0	0	0
Apristurus manis	88	1	0	0	0	0	0	0	0	0	0	0	0	0	0	0	0	0	0	0	0	0	0	0	0	0	0	0	0	0	0	0	0	0	0	0	0	0	0	0	0	0	0	0	0	0	0	0	0
Apristurus melanoasper	79	1	0	0	0	0	0	0	0	0	0	0	0	0	0	0	0	0	0	0	0	0	0	0	0	0	0	0	0	0	0	0	0	0	0	0	0	0	0	0	0	0	0	0	0	0	0	0	0
Apristurus microps	73	1	0	0	0	0	0	0	0	0	0	0	0	0	0	0	0	0	0	0	0	0	0	0	0	0	0	0	0	0	0	0	0	0	0	0	0	0	0	0	0	0	0	0	0	0	0	0	0
Apristurus micropterygeus	37	1	0	0	0	0	0	0	0	0	0	0	0	0	0	0	0	0	0	0	0	0	0	0	0	0	0	0	0	0	0	0	0	0	0	0	0	0	0	0	0	0	0	0	0	0	0	0	0
Apristurus nakayai	68	1	0	0	0	0	0	0	0	0	0	0	0	0	0	0	0	0	0	0	0	0	0	0	0	0	0	0	0	0	0	0	0	0	0	0	0	0	0	0	0	0	0	0	0	0	0	0	0
Apristurus nasutus	59	1	0	0	0	0	0	0	0	0	0	0	0	0	0	0	0	0	0	0	0	0	0	0	0	0	0	0	0	0	0	0	0	0	0	0	0	0	0	0	0	0	0	0	0	0	0	0	0
Apristurus parvipinnis	59	1	0	0	0	0	0	0	0	0	0	0	0	0	0	0	0	0	0	0	0	0	0	0	0	0	0	0	0	0	0	0	0	0	0	0	0	0	0	0	0	0	0	0	0	0	0	0	0
Apristurus pinguis	84	1	0	0	0	0	0	0	0	0	0	0	0	0	0	0	0	0	0	0	0	0	0	0	0	0	0	0	0	0	0	0	0	0	0	0	0	0	0	0	0	0	0	0	0	0	0	0	0
Apristurus platyrhynchus	80	1	0	0	0	0	0	0	0	0	0	0	0	0	0	0	0	0	0	0	0	0	0	0	0	0	0	0	0	0	0	0	0	0	0	0	0	0	0	0	0	0	0	0	0	0	0	0	0
Apristurus profundorum	76	1	0	0	0	0	0	0	0	0	0	0	0	0	0	0	0	0	0	0	0	0	0	0	0	0	0	0	0	0	0	0	0	0	0	0	0	0	0	0	0	0	0	0	0	0	0	0	0
Apristurus riveri	48	1	0	0	0	0	0	0	0	0	0	0	0	0	0	0	0	0	0	0	0	0	0	0	0	0	0	0	0	0	0	0	0	0	0	0	0	0	0	0	0	0	0	0	0	0	0	0	0
Apristurus saldanha	51	1	0	0	0	0	0	0	0	0	0	0	0	0	0	0	0	0	0	0	0	0	0	0	0	0	0	0	0	0	0	0	0	0	0	0	0	0	0	0	0	0	0	0	0	0	0	0	0
Apristurus sibogae	21	1	0	0	0	0	0	0	0	0	0	0	0	0	0	0	0	0	0	0	0	0	0	0	0	0	0	0	0	0	0	0	0	0	0	0	0	0	0	0	0	0	0	0	0	0	0	0	0
Apristurus sinensis	82	1	0	0	0	0	0	0	0	0	0	0	0	0	0	0	0	0	0	0	0	0	0	0	0	0	0	0	0	0	0	0	0	0	0	0	0	0	0	0	0	0	0	0	0	0	0	0	0
Apristurus spongiceps	51	1	0	0	0	0	0	0	0	0	0	0	0	0	0	0	0	0	0	0	0	0	0	0	0	0	0	0	0	0	0	0	0	0	0	0	0	0	0	0	0	0	0	0	0	0	0	0	0
Apristurus stenseni	46	1	0	0	0	0	0	0	0	0	0	0	0	0	0	0	0	0	0	0	0	0	0	0	0	0	0	0	0	0	0	0	0	0	0	0	0	0	0	0	0	0	0	0	0	0	0	0	0
Aptychotrema rostrata	120	0	0	0	0	0	0	0	0	1	0	0	0	0	0	0	0	0	0	0	0	0	0	0	0	0	0	0	0	0	0	0	0	0	0	0	0	0	0	0	0	0	0	0	0	0	0	0	0
Aptychotrema timorensis	58	0	0	0	0	0	0	0	0	1	0	0	0	0	0	0	0	0	0	0	0	0	0	0	0	0	0	0	0	0	0	0	0	0	0	0	0	0	0	0	0	0	0	0	0	0	0	0	0
Aptychotrema vincentiana	84	0	0	0	0	0	0	0	0	1	0	0	0	0	0	0	0	0	0	0	0	0	0	0	0	0	0	0	0	0	0	0	0	0	0	0	0	0	0	0	0	0	0	0	0	0	0	0	0
Arhynchobatis asperrimus	75	0	0	0	0	0	0	0	1	0	0	0	0	0	0	0	0	0	0	0	0	0	0	0	0	0	0	0	0	0	0	0	0	0	0	0	0	0	0	0	0	0	0	0	0	0	0	0	0
Asymbolus analis	61	1	0	0	0	0	0	0	0	0	0	0	0	0	0	0	0	0	0	0	0	0	0	0	0	0	0	0	0	0	0	0	0	0	0	0	0	0	0	0	0	0	0	0	0	0	0	0	0
Asymbolus funebris	44	1	0	0	0	0	0	0	0	0	0	0	0	0	0	0	0	0	0	0	0	0	0	0	0	0	0	0	0	0	0	0	0	0	0	0	0	0	0	0	0	0	0	0	0	0	0	0	0
Asymbolus galacticus	48	1	0	0	0	0	0	0	0	0	0	0	0	0	0	0	0	0	0	0	0	0	0	0	0	0	0	0	0	0	0	0	0	0	0	0	0	0	0	0	0	0	0	0	0	0	0	0	0
Asymbolus occiduus	60	1	0	0	0	0	0	0	0	0	0	0	0	0	0	0	0	0	0	0	0	0	0	0	0	0	0	0	0	0	0	0	0	0	0	0	0	0	0	0	0	0	0	0	0	0	0	0	0
Asymbolus pallidus	47	1	0	0	0	0	0	0	0	0	0	0	0	0	0	0	0	0	0	0	0	0	0	0	0	0	0	0	0	0	0	0	0	0	0	0	0	0	0	0	0	0	0	0	0	0	0	0	0
Asymbolus parvus	40	1	0	0	0	0	0	0	0	0	0	0	0	0	0	0	0	0	0	0	0	0	0	0	0	0	0	0	0	0	0	0	0	0	0	0	0	0	0	0	0	0	0	0	0	0	0	0	0
Asymbolus rubiginosus	53	1	0	0	0	0	0	0	0	0	0	0	0	0	0	0	0	0	0	0	0	0	0	0	0	0	0	0	0	0	0	0	0	0	0	0	0	0	0	0	0	0	0	0	0	0	0	0	0
Asymbolus submaculatus	44	1	0	0	0	0	0	0	0	0	0	0	0	0	0	0	0	0	0	0	0	0	0	0	0	0	0	0	0	0	0	0	0	0	0	0	0	0	0	0	0	0	0	0	0	0	0	0	0
Asymbolus vincenti	61	1	0	0	0	0	0	0	0	0	0	0	0	0	0	0	0	0	0	0	0	0	0	0	0	0	0	0	0	0	0	0	0	0	0	0	0	0	0	0	0	0	0	0	0	0	0	0	0
Atelomycterus baliensis	52	1	0	0	0	0	0	0	0	0	0	0	0	0	0	0	0	0	0	0	0	0	0	0	0	0	0	0	0	0	0	0	0	0	0	0	0	0	0	0	0	0	0	0	0	0	0	0	0
Atelomycterus erdmanni	51	1	0	0	0	0	0	0	0	0	0	0	0	0	0	0	0	0	0	0	0	0	0	0	0	0	0	0	0	0	0	0	0	0	0	0	0	0	0	0	0	0	0	0	0	0	0	0	0
Atelomycterus fasciatus	45	1	0	0	0	0	0	0	0	0	0	0	0	0	0	0	0	0	0	0	0	0	0	0	0	0	0	0	0	0	0	0	0	0	0	0	0	0	0	0	0	0	0	0	0	0	0	0	0
Atelomycterus macleayi	60	1	0	0	0	0	0	0	0	0	0	0	0	0	0	0	0	0	0	0	0	0	0	0	0	0	0	0	0	0	0	0	0	0	0	0	0	0	0	0	0	0	0	0	0	0	0	0	0
Atelomycterus marmoratus	70	1	0	0	0	0	0	0	0	0	0	0	0	0	0	0	0	0	0	0	0	0	0	0	0	0	0	0	0	0	0	0	0	0	0	0	0	0	0	0	0	0	0	0	0	0	0	0	0
Atelomycterus marnkalha	49	1	0	0	0	0	0	0	0	0	0	0	0	0	0	0	0	0	0	0	0	0	0	0	0	0	0	0	0	0	0	0	0	0	0	0	0	0	0	0	0	0	0	0	0	0	0	0	0
Atlantoraja castelnaui	147	0	0	0	0	0	0	0	1	0	0	0	0	0	0	0	0	0	0	0	0	0	0	0	0	0	0	0	0	0	0	0	0	0	0	0	0	0	0	0	0	0	0	0	0	0	0	0	0
Atlantoraja cyclophora	74	0	0	0	0	0	0	0	1	0	0	0	0	0	0	0	0	0	0	0	0	0	0	0	0	0	0	0	0	0	0	0	0	0	0	0	0	0	0	0	0	0	0	0	0	0	0	0	0
Atlantoraja platana	91	0	0	0	0	0	0	0	1	0	0	0	0	0	0	0	0	0	0	0	0	0	0	0	0	0	0	0	0	0	0	0	0	0	0	0	0	0	0	0	0	0	0	0	0	0	0	0	0
Aulohalaelurus kanakorum	79	1	0	0	0	0	0	0	0	0	0	0	0	0	0	0	0	0	0	0	0	0	0	0	0	0	0	0	0	0	0	0	0	0	0	0	0	0	0	0	0	0	0	0	0	0	0	0	0
Aulohalaelurus labiosus	67	1	0	0	0	0	0	0	0	0	0	0	0	0	0	0	0	0	0	0	0	0	0	0	0	0	0	0	0	0	0	0	0	0	0	0	0	0	0	0	0	0	0	0	0	0	0	0	0
Bathyraja abyssicola	157	0	0	0	0	0	0	0	1	0	0	0	0	0	0	0	0	0	0	0	0	0	0	0	0	0	0	0	0	0	0	0	0	0	0	0	0	0	0	0	0	0	0	0	0	0	0	0	0
Bathyraja aguja	48	0	0	0	0	0	0	0	1	0	0	0	0	0	0	0	0	0	0	0	0	0	0	0	0	0	0	0	0	0	0	0	0	0	0	0	0	0	0	0	0	0	0	0	0	0	0	0	0
Bathyraja albomaculata	100	0	0	0	0	0	0	0	1	0	0	0	0	0	0	0	0	0	0	0	0	0	0	0	0	0	0	0	0	0	0	0	0	0	0	0	0	0	0	0	0	0	0	0	0	0	0	0	0
Bathyraja aleutica	154	0	0	0	0	0	0	0	1	0	0	0	0	0	0	0	0	0	0	0	0	0	0	0	0	0	0	0	0	0	0	0	0	0	0	0	0	0	0	0	0	0	0	0	0	0	0	0	0
Bathyraja andriashevi	120	0	0	0	0	0	0	0	1	0	0	0	0	0	0	0	0	0	0	0	0	0	0	0	0	0	0	0	0	0	0	0	0	0	0	0	0	0	0	0	0	0	0	0	0	0	0	0	0
Bathyraja bergi	102	0	0	0	0	0	0	0	1	0	0	0	0	0	0	0	0	0	0	0	0	0	0	0	0	0	0	0	0	0	0	0	0	0	0	0	0	0	0	0	0	0	0	0	0	0	0	0	0
Bathyraja brachyurops	125	0	0	0	0	0	0	0	1	0	0	0	0	0	0	0	0	0	0	0	0	0	0	0	0	0	0	0	0	0	0	0	0	0	0	0	0	0	0	0	0	0	0	0	0	0	0	0	0
Bathyraja cousseauae	122	0	0	0	0	0	0	0	1	0	0	0	0	0	0	0	0	0	0	0	0	0	0	0	0	0	0	0	0	0	0	0	0	0	0	0	0	0	0	0	0	0	0	0	0	0	0	0	0
Bathyraja diplotaenia	88	0	0	0	0	0	0	0	1	0	0	0	0	0	0	0	0	0	0	0	0	0	0	0	0	0	0	0	0	0	0	0	0	0	0	0	0	0	0	0	0	0	0	0	0	0	0	0	0
Bathyraja eatonii	126	0	0	0	0	0	0	0	1	0	0	0	0	0	0	0	0	0	0	0	0	0	0	0	0	0	0	0	0	0	0	0	0	0	0	0	0	0	0	0	0	0	0	0	0	0	0	0	0
Bathyraja fedorovi	150	0	0	0	0	0	0	0	1	0	0	0	0	0	0	0	0	0	0	0	0	0	0	0	0	0	0	0	0	0	0	0	0	0	0	0	0	0	0	0	0	0	0	0	0	0	0	0	0
Bathyraja griseocauda	157	0	0	0	0	0	0	0	1	0	0	0	0	0	0	0	0	0	0	0	0	0	0	0	0	0	0	0	0	0	0	0	0	0	0	0	0	0	0	0	0	0	0	0	0	0	0	0	0
Bathyraja hesperafricana	87	0	0	0	0	0	0	0	1	0	0	0	0	0	0	0	0	0	0	0	0	0	0	0	0	0	0	0	0	0	0	0	0	0	0	0	0	0	0	0	0	0	0	0	0	0	0	0	0
Bathyraja interrupta	87	0	0	0	0	0	0	0	1	0	0	0	0	0	0	0	0	0	0	0	0	0	0	0	0	0	0	0	0	0	0	0	0	0	0	0	0	0	0	0	0	0	0	0	0	0	0	0	0
Bathyraja irrasa	120	0	0	0	0	0	0	0	1	0	0	0	0	0	0	0	0	0	0	0	0	0	0	0	0	0	0	0	0	0	0	0	0	0	0	0	0	0	0	0	0	0	0	0	0	0	0	0	0
Bathyraja ishiharai	123	0	0	0	0	0	0	0	1	0	0	0	0	0	0	0	0	0	0	0	0	0	0	0	0	0	0	0	0	0	0	0	0	0	0	0	0	0	0	0	0	0	0	0	0	0	0	0	0
Bathyraja isotrachys	93	0	0	0	0	0	0	0	1	0	0	0	0	0	0	0	0	0	0	0	0	0	0	0	0	0	0	0	0	0	0	0	0	0	0	0	0	0	0	0	0	0	0	0	0	0	0	0	0
Bathyraja leucomelanos	90	0	0	0	0	0	0	0	1	0	0	0	0	0	0	0	0	0	0	0	0	0	0	0	0	0	0	0	0	0	0	0	0	0	0	0	0	0	0	0	0	0	0	0	0	0	0	0	0
Bathyraja lindbergi	102	0	0	0	0	0	0	0	1	0	0	0	0	0	0	0	0	0	0	0	0	0	0	0	0	0	0	0	0	0	0	0	0	0	0	0	0	0	0	0	0	0	0	0	0	0	0	0	0
Bathyraja longicauda	80	0	0	0	0	0	0	0	1	0	0	0	0	0	0	0	0	0	0	0	0	0	0	0	0	0	0	0	0	0	0	0	0	0	0	0	0	0	0	0	0	0	0	0	0	0	0	0	0
Bathyraja maccaini	120	0	0	0	0	0	0	0	1	0	0	0	0	0	0	0	0	0	0	0	0	0	0	0	0	0	0	0	0	0	0	0	0	0	0	0	0	0	0	0	0	0	0	0	0	0	0	0	0
Bathyraja macloviana	71	0	0	0	0	0	0	0	1	0	0	0	0	0	0	0	0	0	0	0	0	0	0	0	0	0	0	0	0	0	0	0	0	0	0	0	0	0	0	0	0	0	0	0	0	0	0	0	0
Bathyraja maculata	134	0	0	0	0	0	0	0	1	0	0	0	0	0	0	0	0	0	0	0	0	0	0	0	0	0	0	0	0	0	0	0	0	0	0	0	0	0	0	0	0	0	0	0	0	0	0	0	0
Bathyraja magellanica	105	0	0	0	0	0	0	0	1	0	0	0	0	0	0	0	0	0	0	0	0	0	0	0	0	0	0	0	0	0	0	0	0	0	0	0	0	0	0	0	0	0	0	0	0	0	0	0	0
Bathyraja mariposa	76	0	0	0	0	0	0	0	1	0	0	0	0	0	0	0	0	0	0	0	0	0	0	0	0	0	0	0	0	0	0	0	0	0	0	0	0	0	0	0	0	0	0	0	0	0	0	0	0
Bathyraja matsubarai	126	0	0	0	0	0	0	0	1	0	0	0	0	0	0	0	0	0	0	0	0	0	0	0	0	0	0	0	0	0	0	0	0	0	0	0	0	0	0	0	0	0	0	0	0	0	0	0	0
Bathyraja meridionalis	150	0	0	0	0	0	0	0	1	0	0	0	0	0	0	0	0	0	0	0	0	0	0	0	0	0	0	0	0	0	0	0	0	0	0	0	0	0	0	0	0	0	0	0	0	0	0	0	0
Bathyraja minispinosa	90	0	0	0	0	0	0	0	1	0	0	0	0	0	0	0	0	0	0	0	0	0	0	0	0	0	0	0	0	0	0	0	0	0	0	0	0	0	0	0	0	0	0	0	0	0	0	0	0
Bathyraja multispinis	126	0	0	0	0	0	0	0	1	0	0	0	0	0	0	0	0	0	0	0	0	0	0	0	0	0	0	0	0	0	0	0	0	0	0	0	0	0	0	0	0	0	0	0	0	0	0	0	0
Bathyraja murrayi	60	0	0	0	0	0	0	0	1	0	0	0	0	0	0	0	0	0	0	0	0	0	0	0	0	0	0	0	0	0	0	0	0	0	0	0	0	0	0	0	0	0	0	0	0	0	0	0	0
Bathyraja pallida	162	0	0	0	0	0	0	0	1	0	0	0	0	0	0	0	0	0	0	0	0	0	0	0	0	0	0	0	0	0	0	0	0	0	0	0	0	0	0	0	0	0	0	0	0	0	0	0	0
Bathyraja panthera	139	0	0	0	0	0	0	0	1	0	0	0	0	0	0	0	0	0	0	0	0	0	0	0	0	0	0	0	0	0	0	0	0	0	0	0	0	0	0	0	0	0	0	0	0	0	0	0	0
Bathyraja papilionifera	150	0	0	0	0	0	0	0	1	0	0	0	0	0	0	0	0	0	0	0	0	0	0	0	0	0	0	0	0	0	0	0	0	0	0	0	0	0	0	0	0	0	0	0	0	0	0	0	0
Bathyraja parmifera	135	0	0	0	0	0	0	0	1	0	0	0	0	0	0	0	0	0	0	0	0	0	0	0	0	0	0	0	0	0	0	0	0	0	0	0	0	0	0	0	0	0	0	0	0	0	0	0	0
Bathyraja peruana	105	0	0	0	0	0	0	0	1	0	0	0	0	0	0	0	0	0	0	0	0	0	0	0	0	0	0	0	0	0	0	0	0	0	0	0	0	0	0	0	0	0	0	0	0	0	0	0	0
Bathyraja richardsoni	175	0	0	0	0	0	0	0	1	0	0	0	0	0	0	0	0	0	0	0	0	0	0	0	0	0	0	0	0	0	0	0	0	0	0	0	0	0	0	0	0	0	0	0	0	0	0	0	0
Bathyraja scaphiops	117	0	0	0	0	0	0	0	1	0	0	0	0	0	0	0	0	0	0	0	0	0	0	0	0	0	0	0	0	0	0	0	0	0	0	0	0	0	0	0	0	0	0	0	0	0	0	0	0
Bathyraja schroederi	130	0	0	0	0	0	0	0	1	0	0	0	0	0	0	0	0	0	0	0	0	0	0	0	0	0	0	0	0	0	0	0	0	0	0	0	0	0	0	0	0	0	0	0	0	0	0	0	0
Bathyraja shuntovi	175	0	0	0	0	0	0	0	1	0	0	0	0	0	0	0	0	0	0	0	0	0	0	0	0	0	0	0	0	0	0	0	0	0	0	0	0	0	0	0	0	0	0	0	0	0	0	0	0
Bathyraja simoterus	101	0	0	0	0	0	0	0	1	0	0	0	0	0	0	0	0	0	0	0	0	0	0	0	0	0	0	0	0	0	0	0	0	0	0	0	0	0	0	0	0	0	0	0	0	0	0	0	0
Bathyraja smirnovi	116	0	0	0	0	0	0	0	1	0	0	0	0	0	0	0	0	0	0	0	0	0	0	0	0	0	0	0	0	0	0	0	0	0	0	0	0	0	0	0	0	0	0	0	0	0	0	0	0
Bathyraja smithii	120	0	0	0	0	0	0	0	1	0	0	0	0	0	0	0	0	0	0	0	0	0	0	0	0	0	0	0	0	0	0	0	0	0	0	0	0	0	0	0	0	0	0	0	0	0	0	0	0
Bathyraja spinicauda	182	0	0	0	0	0	0	0	1	0	0	0	0	0	0	0	0	0	0	0	0	0	0	0	0	0	0	0	0	0	0	0	0	0	0	0	0	0	0	0	0	0	0	0	0	0	0	0	0
Bathyraja spinosissima	203	0	0	0	0	0	0	0	1	0	0	0	0	0	0	0	0	0	0	0	0	0	0	0	0	0	0	0	0	0	0	0	0	0	0	0	0	0	0	0	0	0	0	0	0	0	0	0	0
Bathyraja taranetzi	77	0	0	0	0	0	0	0	1	0	0	0	0	0	0	0	0	0	0	0	0	0	0	0	0	0	0	0	0	0	0	0	0	0	0	0	0	0	0	0	0	0	0	0	0	0	0	0	0
Bathyraja trachouros	102	0	0	0	0	0	0	0	1	0	0	0	0	0	0	0	0	0	0	0	0	0	0	0	0	0	0	0	0	0	0	0	0	0	0	0	0	0	0	0	0	0	0	0	0	0	0	0	0
Bathyraja trachura	94	0	0	0	0	0	0	0	1	0	0	0	0	0	0	0	0	0	0	0	0	0	0	0	0	0	0	0	0	0	0	0	0	0	0	0	0	0	0	0	0	0	0	0	0	0	0	0	0
Bathyraja tunae	97	0	0	0	0	0	0	0	1	0	0	0	0	0	0	0	0	0	0	0	0	0	0	0	0	0	0	0	0	0	0	0	0	0	0	0	0	0	0	0	0	0	0	0	0	0	0	0	0
Bathyraja tzinovskii	94	0	0	0	0	0	0	0	1	0	0	0	0	0	0	0	0	0	0	0	0	0	0	0	0	0	0	0	0	0	0	0	0	0	0	0	0	0	0	0	0	0	0	0	0	0	0	0	0
Bathyraja violacea	107	0	0	0	0	0	0	0	1	0	0	0	0	0	0	0	0	0	0	0	0	0	0	0	0	0	0	0	0	0	0	0	0	0	0	0	0	0	0	0	0	0	0	0	0	0	0	0	0
Benthobatis kreffti	27	0	0	0	0	0	0	0	0	0	0	0	1	0	0	0	0	0	0	0	0	0	0	0	0	0	0	0	0	0	0	0	0	0	0	0	0	0	1	0	0	0	0	0	0	0	0	0	0
Benthobatis marcida	50	0	0	0	0	0	0	0	0	0	0	0	1	0	0	0	0	0	0	0	0	0	0	0	0	0	0	0	0	0	0	0	0	0	0	0	0	0	1	0	0	0	0	0	0	0	0	0	0
Benthobatis moresbyi	40	0	0	0	0	0	0	0	0	0	0	0	1	0	0	0	0	0	0	0	0	0	0	0	0	0	0	0	0	0	0	0	0	0	0	0	0	0	1	0	0	0	0	0	0	0	0	0	0
Benthobatis yangi	37	0	0	0	0	0	0	0	0	0	0	0	1	0	0	0	0	0	0	0	0	0	0	0	0	0	0	0	0	0	0	0	0	0	0	0	0	0	1	0	0	0	0	0	0	0	0	0	0
Brachaelurus colcloughi	85	0	0	0	0	0	1	0	0	0	0	0	0	0	0	1	0	0	0	0	0	0	0	0	0	0	0	0	0	0	0	0	0	0	0	0	0	0	0	0	0	0	0	0	0	0	0	0	0
Brachaelurus waddi	120	0	0	0	0	0	1	0	0	0	0	0	0	0	0	1	0	0	0	0	0	0	0	0	0	0	0	0	0	0	0	0	0	0	0	0	0	0	0	0	0	0	0	0	0	0	0	0	0
Breviraja claramaculata	29	0	0	0	0	0	0	0	1	0	0	0	0	0	0	0	0	0	0	0	0	0	0	0	0	0	0	0	0	0	0	0	0	0	0	0	0	0	0	0	0	0	0	0	0	0	0	0	0
Breviraja colesi	40	0	0	0	0	0	0	0	1	0	0	0	0	0	0	0	0	0	0	0	0	0	0	0	0	0	0	0	0	0	0	0	0	0	0	0	0	0	0	0	0	0	0	0	0	0	0	0	0
Breviraja mouldi	41	0	0	0	0	0	0	0	1	0	0	0	0	0	0	0	0	0	0	0	0	0	0	0	0	0	0	0	0	0	0	0	0	0	0	0	0	0	0	0	0	0	0	0	0	0	0	0	0
Breviraja nigriventralis	44	0	0	0	0	0	0	0	1	0	0	0	0	0	0	0	0	0	0	0	0	0	0	0	0	0	0	0	0	0	0	0	0	0	0	0	0	0	0	0	0	0	0	0	0	0	0	0	0
Breviraja spinosa	33	0	0	0	0	0	0	0	1	0	0	0	0	0	0	0	0	0	0	0	0	0	0	0	0	0	0	0	0	0	0	0	0	0	0	0	0	0	0	0	0	0	0	0	0	0	0	0	0
Brochiraja aenigma	44	0	0	0	0	0	0	0	1	0	0	0	0	0	0	0	0	0	0	0	0	0	0	0	0	0	0	0	0	0	0	0	0	0	0	0	0	0	0	0	0	0	0	0	0	0	0	0	0
Brochiraja albilabiata	65	0	0	0	0	0	0	0	1	0	0	0	0	0	0	0	0	0	0	0	0	0	0	0	0	0	0	0	0	0	0	0	0	0	0	0	0	0	0	0	0	0	0	0	0	0	0	0	0
Brochiraja asperula	78	0	0	0	0	0	0	0	1	0	0	0	0	0	0	0	0	0	0	0	0	0	0	0	0	0	0	0	0	0	0	0	0	0	0	0	0	0	0	0	0	0	0	0	0	0	0	0	0
Brochiraja heuresa	38	0	0	0	0	0	0	0	1	0	0	0	0	0	0	0	0	0	0	0	0	0	0	0	0	0	0	0	0	0	0	0	0	0	0	0	0	0	0	0	0	0	0	0	0	0	0	0	0
Brochiraja leviveneta	51	0	0	0	0	0	0	0	1	0	0	0	0	0	0	0	0	0	0	0	0	0	0	0	0	0	0	0	0	0	0	0	0	0	0	0	0	0	0	0	0	0	0	0	0	0	0	0	0
Brochiraja microspinifera	33	0	0	0	0	0	0	0	1	0	0	0	0	0	0	0	0	0	0	0	0	0	0	0	0	0	0	0	0	0	0	0	0	0	0	0	0	0	0	0	0	0	0	0	0	0	0	0	0
Brochiraja spinifera	84	0	0	0	0	0	0	0	1	0	0	0	0	0	0	0	0	0	0	0	0	0	0	0	0	0	0	0	0	0	0	0	0	0	0	0	0	0	0	0	0	0	0	0	0	0	0	0	0
Brochiraja vittacauda	72	0	0	0	0	0	0	0	1	0	0	0	0	0	0	0	0	0	0	0	0	0	0	0	0	0	0	0	0	0	0	0	0	0	0	0	0	0	0	0	0	0	0	0	0	0	0	0	0
Bythaelurus alcockii	30	1	0	0	0	0	0	0	0	0	0	0	0	0	0	0	0	0	0	0	0	0	0	0	0	0	0	0	0	0	0	0	0	0	0	0	0	0	0	0	0	0	0	0	0	0	0	0	0
Bythaelurus canescens	124	1	0	0	0	0	0	0	0	0	0	0	0	0	0	0	0	0	0	0	0	0	0	0	0	0	0	0	0	0	0	0	0	0	0	0	0	0	0	0	0	0	0	0	0	0	0	0	0
Bythaelurus clevai	42	1	0	0	0	0	0	0	0	0	0	0	0	0	0	0	0	0	0	0	0	0	0	0	0	0	0	0	0	0	0	0	0	0	0	0	0	0	0	0	0	0	0	0	0	0	0	0	0
Bythaelurus dawsoni	42	1	0	0	0	0	0	0	0	0	0	0	0	0	0	0	0	0	0	0	0	0	0	0	0	0	0	0	0	0	0	0	0	0	0	0	0	0	0	0	0	0	0	0	0	0	0	0	0
Bythaelurus giddingsi	45	1	0	0	0	0	0	0	0	0	0	0	0	0	0	0	0	0	0	0	0	0	0	0	0	0	0	0	0	0	0	0	0	0	0	0	0	0	0	0	0	0	0	0	0	0	0	0	0
Bythaelurus hispidus	37	1	0	0	0	0	0	0	0	0	0	0	0	0	0	0	0	0	0	0	0	0	0	0	0	0	0	0	0	0	0	0	0	0	0	0	0	0	0	0	0	0	0	0	0	0	0	0	0
Bythaelurus immaculatus	76	1	0	0	0	0	0	0	0	0	0	0	0	0	0	0	0	0	0	0	0	0	0	0	0	0	0	0	0	0	0	0	0	0	0	0	0	0	0	0	0	0	0	0	0	0	0	0	0
Bythaelurus incanus	45	1	0	0	0	0	0	0	0	0	0	0	0	0	0	0	0	0	0	0	0	0	0	0	0	0	0	0	0	0	0	0	0	0	0	0	0	0	0	0	0	0	0	0	0	0	0	0	0
Bythaelurus lutarius	39	1	0	0	0	0	0	0	0	0	0	0	0	0	0	0	0	0	0	0	0	0	0	0	0	0	0	0	0	0	0	0	0	0	0	0	0	0	0	0	0	0	0	0	0	0	0	0	0
Carcharhinus acronotus	164	1	0	0	0	0	0	0	0	0	0	0	0	0	0	0	1	0	0	0	0	0	0	0	0	0	0	0	0	0	0	0	0	0	0	0	0	0	0	0	0	0	0	0	0	0	0	0	0
Carcharhinus albimarginatus	300	1	0	0	0	0	0	0	0	0	0	0	0	0	0	0	1	0	0	0	0	0	0	0	0	0	0	0	0	0	0	0	0	0	0	0	0	0	0	0	0	0	0	0	0	0	0	0	0
Carcharhinus altimus	300	1	0	0	0	0	0	0	0	0	0	0	0	0	0	0	1	0	0	0	0	0	0	0	0	0	0	0	0	0	0	0	0	0	0	0	0	0	0	0	0	0	0	0	0	0	0	0	0
Carcharhinus amblyrhynchoides	243	1	0	0	0	0	0	0	0	0	0	0	0	0	0	0	1	0	0	0	0	0	0	0	0	0	0	0	0	0	0	0	0	0	0	0	0	0	0	0	0	0	0	0	0	0	0	0	0
Carcharhinus amblyrhynchos	265	1	0	0	0	0	0	0	0	0	0	0	0	0	0	0	1	0	0	0	0	0	0	0	0	0	0	0	0	0	0	0	0	0	0	0	0	0	0	0	0	0	0	0	0	0	0	0	0
Carcharhinus amboinensis	280	1	0	0	0	0	0	0	0	0	0	0	0	0	0	0	1	0	0	0	0	0	0	0	0	0	0	0	0	0	0	0	0	0	0	0	0	0	0	0	0	0	0	0	0	0	0	0	0
Carcharhinus borneensis	65	1	0	0	0	0	0	0	0	0	0	0	0	0	0	0	1	0	0	0	0	0	0	0	0	0	0	0	0	0	0	0	0	0	0	0	0	0	0	0	0	0	0	0	0	0	0	0	0
Carcharhinus brachyurus	325	1	0	0	0	0	0	0	0	0	0	0	0	0	0	0	1	0	0	0	0	0	0	0	0	0	0	0	0	0	0	0	0	0	0	0	0	0	0	0	0	0	0	0	0	0	0	0	0
Carcharhinus brevipinna	304	1	0	0	0	0	0	0	0	0	0	0	0	0	0	0	1	0	0	0	0	0	0	0	0	0	0	0	0	0	0	0	0	0	0	0	0	0	0	0	0	0	0	0	0	0	0	0	0
Carcharhinus cautus	150	1	0	0	0	0	0	0	0	0	0	0	0	0	0	0	1	0	0	0	0	0	0	0	0	0	0	0	0	0	0	0	0	0	0	0	0	0	0	0	0	0	0	0	0	0	0	0	0
Carcharhinus cerdale	140	1	0	0	0	0	0	0	0	0	0	0	0	0	0	0	1	0	0	0	0	0	0	0	0	0	0	0	0	0	0	0	0	0	0	0	0	0	0	0	0	0	0	0	0	0	0	0	0
Carcharhinus coatesi	88	1	0	0	0	0	0	0	0	0	0	0	0	0	0	0	1	0	0	0	0	0	0	0	0	0	0	0	0	0	0	0	0	0	0	0	0	0	0	0	0	0	0	0	0	0	0	0	0
Carcharhinus dussumieri	101	1	0	0	0	0	0	0	0	0	0	0	0	0	0	0	1	0	0	0	0	0	0	0	0	0	0	0	0	0	0	0	0	0	0	0	0	0	0	0	0	0	0	0	0	0	0	0	0
Carcharhinus falciformis	371	1	0	0	0	0	0	0	0	0	0	0	0	0	0	0	1	0	0	0	0	0	0	0	0	0	0	0	0	0	0	0	0	0	0	0	0	0	0	0	0	0	0	0	0	0	0	0	0
Carcharhinus fitzroyensis	139	1	0	0	0	0	0	0	0	0	0	0	0	0	0	0	1	0	0	0	0	0	0	0	0	0	0	0	0	0	0	0	0	0	0	0	0	0	0	0	0	0	0	0	0	0	0	0	0
Carcharhinus galapagensis	370	1	0	0	0	0	0	0	0	0	0	0	0	0	0	0	1	0	0	0	0	0	0	0	0	0	0	0	0	0	0	0	0	0	0	0	0	0	0	0	0	0	0	0	0	0	0	0	0
Carcharhinus hemiodon	102	1	0	0	0	0	0	0	0	0	0	0	0	0	0	0	1	0	0	0	0	0	0	0	0	0	0	0	0	0	0	0	0	0	0	0	0	0	0	0	0	0	0	0	0	0	0	0	0
Carcharhinus humani	94.6	1	0	0	0	0	0	0	0	0	0	0	0	0	0	0	1	0	0	0	0	0	0	0	0	0	0	0	0	0	0	0	0	0	0	0	0	0	0	0	0	0	0	0	0	0	0	0	0
Carcharhinus isodon	200	1	0	0	0	0	0	0	0	0	0	0	0	0	0	0	1	0	0	0	0	0	0	0	0	0	0	0	0	0	0	0	0	0	0	0	0	0	0	0	0	0	0	0	0	0	0	0	0
Carcharhinus leiodon	165	1	0	0	0	0	0	0	0	0	0	0	0	0	0	0	1	0	0	0	0	0	0	0	0	0	0	0	0	0	0	0	0	0	0	0	0	0	0	0	0	0	0	0	0	0	0	0	0
Carcharhinus leucas	366	1	0	0	0	0	0	0	0	0	0	0	0	0	0	0	1	0	0	0	0	0	0	0	0	0	0	0	0	0	0	0	0	0	0	0	0	0	0	0	0	0	0	0	0	0	0	0	0
Carcharhinus limbatus	286	1	0	0	0	0	0	0	0	0	0	0	0	0	0	0	1	0	0	0	0	0	0	0	0	0	0	0	0	0	0	0	0	0	0	0	0	0	0	0	0	0	0	0	0	0	0	0	0
Carcharhinus longimanus	395	1	0	0	0	0	0	0	0	0	0	0	0	0	0	0	1	0	0	0	0	0	0	0	0	0	0	0	0	0	0	0	0	0	0	0	0	0	0	0	0	0	0	0	0	0	0	0	0
Carcharhinus macloti	110	1	0	0	0	0	0	0	0	0	0	0	0	0	0	0	1	0	0	0	0	0	0	0	0	0	0	0	0	0	0	0	0	0	0	0	0	0	0	0	0	0	0	0	0	0	0	0	0
Carcharhinus melanopterus	180	1	0	0	0	0	0	0	0	0	0	0	0	0	0	0	1	0	0	0	0	0	0	0	0	0	0	0	0	0	0	0	0	0	0	0	0	0	0	0	0	0	0	0	0	0	0	0	0
Carcharhinus obscurus	420	1	0	0	0	0	0	0	0	0	0	0	0	0	0	0	1	0	0	0	0	0	0	0	0	0	0	0	0	0	0	0	0	0	0	0	0	0	0	0	0	0	0	0	0	0	0	0	0
Carcharhinus perezi	295	1	0	0	0	0	0	0	0	0	0	0	0	0	0	0	1	0	0	0	0	0	0	0	0	0	0	0	0	0	0	0	0	0	0	0	0	0	0	0	0	0	0	0	0	0	0	0	0
Carcharhinus plumbeus	300	1	0	0	0	0	0	0	0	0	0	0	0	0	0	0	1	0	0	0	0	0	0	0	0	0	0	0	0	0	0	0	0	0	0	0	0	0	0	0	0	0	0	0	0	0	0	0	0
Carcharhinus porosus	134	1	0	0	0	0	0	0	0	0	0	0	0	0	0	0	1	0	0	0	0	0	0	0	0	0	0	0	0	0	0	0	0	0	0	0	0	0	0	0	0	0	0	0	0	0	0	0	0
Carcharhinus sealei	86	1	0	0	0	0	0	0	0	0	0	0	0	0	0	0	1	0	0	0	0	0	0	0	0	0	0	0	0	0	0	0	0	0	0	0	0	0	0	0	0	0	0	0	0	0	0	0	0
Carcharhinus signatus	280	1	0	0	0	0	0	0	0	0	0	0	0	0	0	0	1	0	0	0	0	0	0	0	0	0	0	0	0	0	0	0	0	0	0	0	0	0	0	0	0	0	0	0	0	0	0	0	0
Carcharhinus sorrah	180	1	0	0	0	0	0	0	0	0	0	0	0	0	0	0	1	0	0	0	0	0	0	0	0	0	0	0	0	0	0	0	0	0	0	0	0	0	0	0	0	0	0	0	0	0	0	0	0
Carcharhinus tilstoni	200	1	0	0	0	0	0	0	0	0	0	0	0	0	0	0	1	0	0	0	0	0	0	0	0	0	0	0	0	0	0	0	0	0	0	0	0	0	0	0	0	0	0	0	0	0	0	0	0
Carcharhinus tjutjot	115	1	0	0	0	0	0	0	0	0	0	0	0	0	0	0	1	0	0	0	0	0	0	0	0	0	0	0	0	0	0	0	0	0	0	0	0	0	0	0	0	0	0	0	0	0	0	0	0
Carcharias taurus	325	0	0	0	1	0	0	0	0	0	0	0	0	0	0	0	0	0	0	0	0	0	0	0	0	0	0	0	0	0	0	0	0	0	0	0	0	0	0	0	1	0	0	0	0	0	0	0	0
Carcharodon carcharias	640	0	0	0	1	0	0	0	0	0	0	0	0	0	0	0	0	0	0	0	0	0	0	0	0	0	0	0	0	0	0	0	1	0	0	0	0	0	0	0	0	0	0	0	0	0	0	0	0
Centrophorus atromarginatus	99	0	0	0	0	0	0	0	0	0	1	0	0	0	0	0	0	1	0	0	0	0	0	0	0	0	0	0	0	0	0	0	0	0	0	0	0	0	0	0	0	0	0	0	0	0	0	0	0
Centrophorus granulosus	176	0	0	0	0	0	0	0	0	0	1	0	0	0	0	0	0	1	0	0	0	0	0	0	0	0	0	0	0	0	0	0	0	0	0	0	0	0	0	0	0	0	0	0	0	0	0	0	0
Centrophorus harrissoni	114	0	0	0	0	0	0	0	0	0	1	0	0	0	0	0	0	1	0	0	0	0	0	0	0	0	0	0	0	0	0	0	0	0	0	0	0	0	0	0	0	0	0	0	0	0	0	0	0
Centrophorus isodon	108	0	0	0	0	0	0	0	0	0	1	0	0	0	0	0	0	1	0	0	0	0	0	0	0	0	0	0	0	0	0	0	0	0	0	0	0	0	0	0	0	0	0	0	0	0	0	0	0
Centrophorus lusitanicus	160	0	0	0	0	0	0	0	0	0	1	0	0	0	0	0	0	1	0	0	0	0	0	0	0	0	0	0	0	0	0	0	0	0	0	0	0	0	0	0	0	0	0	0	0	0	0	0	0
Centrophorus moluccensis	102	0	0	0	0	0	0	0	0	0	1	0	0	0	0	0	0	1	0	0	0	0	0	0	0	0	0	0	0	0	0	0	0	0	0	0	0	0	0	0	0	0	0	0	0	0	0	0	0
Centrophorus seychellorum	80	0	0	0	0	0	0	0	0	0	1	0	0	0	0	0	0	1	0	0	0	0	0	0	0	0	0	0	0	0	0	0	0	0	0	0	0	0	0	0	0	0	0	0	0	0	0	0	0
Centrophorus squamosus	166	0	0	0	0	0	0	0	0	0	1	0	0	0	0	0	0	1	0	0	0	0	0	0	0	0	0	0	0	0	0	0	0	0	0	0	0	0	0	0	0	0	0	0	0	0	0	0	0
Centrophorus tessellatus	90	0	0	0	0	0	0	0	0	0	1	0	0	0	0	0	0	1	0	0	0	0	0	0	0	0	0	0	0	0	0	0	0	0	0	0	0	0	0	0	0	0	0	0	0	0	0	0	0
Centrophorus uyato	128	0	0	0	0	0	0	0	0	0	1	0	0	0	0	0	0	1	0	0	0	0	0	0	0	0	0	0	0	0	0	0	0	0	0	0	0	0	0	0	0	0	0	0	0	0	0	0	0
Centrophorus westraliensis	91	0	0	0	0	0	0	0	0	0	1	0	0	0	0	0	0	1	0	0	0	0	0	0	0	0	0	0	0	0	0	0	0	0	0	0	0	0	0	0	0	0	0	0	0	0	0	0	0
Centrophorus zeehaani	102.7	0	0	0	0	0	0	0	0	0	1	0	0	0	0	0	0	1	0	0	0	0	0	0	0	0	0	0	0	0	0	0	0	0	0	0	0	0	0	0	0	0	0	0	0	0	0	0	0
Centroscyllium excelsum	64	0	0	0	0	0	0	0	0	0	1	0	0	0	0	0	0	0	0	0	0	0	0	0	0	0	0	0	0	0	0	0	0	0	0	0	0	0	0	0	0	0	0	0	0	0	0	0	0
Centroscyllium fabricii	120	0	0	0	0	0	0	0	0	0	1	0	0	0	0	0	0	0	0	0	0	0	0	0	0	0	0	0	0	0	0	0	0	0	0	0	0	0	0	0	0	0	0	0	0	0	0	0	0
Centroscyllium granulatum	62	0	0	0	0	0	0	0	0	0	1	0	0	0	0	0	0	0	0	0	0	0	0	0	0	0	0	0	0	0	0	0	0	0	0	0	0	0	0	0	0	0	0	0	0	0	0	0	0
Centroscyllium kamoharai	63	0	0	0	0	0	0	0	0	0	1	0	0	0	0	0	0	0	0	0	0	0	0	0	0	0	0	0	0	0	0	0	0	0	0	0	0	0	0	0	0	0	0	0	0	0	0	0	0
Centroscyllium nigrum	52	0	0	0	0	0	0	0	0	0	1	0	0	0	0	0	0	0	0	0	0	0	0	0	0	0	0	0	0	0	0	0	0	0	0	0	0	0	0	0	0	0	0	0	0	0	0	0	0
Centroscyllium ornatum	51	0	0	0	0	0	0	0	0	0	1	0	0	0	0	0	0	0	0	0	0	0	0	0	0	0	0	0	0	0	0	0	0	0	0	0	0	0	0	0	0	0	0	0	0	0	0	0	0
Centroscyllium ritteri	49	0	0	0	0	0	0	0	0	0	1	0	0	0	0	0	0	0	0	0	0	0	0	0	0	0	0	0	0	0	0	0	0	0	0	0	0	0	0	0	0	0	0	0	0	0	0	0	0
Centroscymnus coelolepis	130	0	0	0	0	0	0	0	0	0	1	0	0	0	0	0	0	0	0	0	0	0	0	0	0	0	0	0	0	0	0	0	0	0	0	0	0	0	0	0	0	0	0	0	0	0	0	0	0
Centroscymnus crepidater	105	0	0	0	0	0	0	0	0	0	1	0	0	0	0	0	0	0	0	0	0	0	0	0	0	0	0	0	0	0	0	0	0	0	0	0	0	0	0	0	0	0	0	0	0	0	0	0	0
Centroscymnus owstonii	120	0	0	0	0	0	0	0	0	0	1	0	0	0	0	0	0	0	0	0	0	0	0	0	0	0	0	0	0	0	0	0	0	0	0	0	0	0	0	0	0	0	0	0	0	0	0	0	0
Centroscymnus plunketi	170	0	0	0	0	0	0	0	0	0	1	0	0	0	0	0	0	0	0	0	0	0	0	0	0	0	0	0	0	0	0	0	0	0	0	0	0	0	0	0	0	0	0	0	0	0	0	0	0
Cephaloscyllium albipinnum	110	1	0	0	0	0	0	0	0	0	0	0	0	0	0	0	0	0	0	0	0	0	0	0	0	0	0	0	0	0	0	0	0	0	0	0	0	0	0	0	0	0	0	0	0	0	0	0	0
Cephaloscyllium cooki	30	1	0	0	0	0	0	0	0	0	0	0	0	0	0	0	0	0	0	0	0	0	0	0	0	0	0	0	0	0	0	0	0	0	0	0	0	0	0	0	0	0	0	0	0	0	0	0	0
Cephaloscyllium fasciatum	42	1	0	0	0	0	0	0	0	0	0	0	0	0	0	0	0	0	0	0	0	0	0	0	0	0	0	0	0	0	0	0	0	0	0	0	0	0	0	0	0	0	0	0	0	0	0	0	0
Cephaloscyllium formosanum	66	1	0	0	0	0	0	0	0	0	0	0	0	0	0	0	0	0	0	0	0	0	0	0	0	0	0	0	0	0	0	0	0	0	0	0	0	0	0	0	0	0	0	0	0	0	0	0	0
Cephaloscyllium hiscosellum	52	1	0	0	0	0	0	0	0	0	0	0	0	0	0	0	0	0	0	0	0	0	0	0	0	0	0	0	0	0	0	0	0	0	0	0	0	0	0	0	0	0	0	0	0	0	0	0	0
Cephaloscyllium isabellum	150	1	0	0	0	0	0	0	0	0	0	0	0	0	0	0	0	0	0	0	0	0	0	0	0	0	0	0	0	0	0	0	0	0	0	0	0	0	0	0	0	0	0	0	0	0	0	0	0
Cephaloscyllium laticeps	150	1	0	0	0	0	0	0	0	0	0	0	0	0	0	0	0	0	0	0	0	0	0	0	0	0	0	0	0	0	0	0	0	0	0	0	0	0	0	0	0	0	0	0	0	0	0	0	0
Cephaloscyllium pictum	72	1	0	0	0	0	0	0	0	0	0	0	0	0	0	0	0	0	0	0	0	0	0	0	0	0	0	0	0	0	0	0	0	0	0	0	0	0	0	0	0	0	0	0	0	0	0	0	0
Cephaloscyllium sarawakensis	44	1	0	0	0	0	0	0	0	0	0	0	0	0	0	0	0	0	0	0	0	0	0	0	0	0	0	0	0	0	0	0	0	0	0	0	0	0	0	0	0	0	0	0	0	0	0	0	0
Cephaloscyllium signourum	74	1	0	0	0	0	0	0	0	0	0	0	0	0	0	0	0	0	0	0	0	0	0	0	0	0	0	0	0	0	0	0	0	0	0	0	0	0	0	0	0	0	0	0	0	0	0	0	0
Cephaloscyllium silasi	50	1	0	0	0	0	0	0	0	0	0	0	0	0	0	0	0	0	0	0	0	0	0	0	0	0	0	0	0	0	0	0	0	0	0	0	0	0	0	0	0	0	0	0	0	0	0	0	0
Cephaloscyllium speccum	69	1	0	0	0	0	0	0	0	0	0	0	0	0	0	0	0	0	0	0	0	0	0	0	0	0	0	0	0	0	0	0	0	0	0	0	0	0	0	0	0	0	0	0	0	0	0	0	0
Cephaloscyllium stevensi	66	1	0	0	0	0	0	0	0	0	0	0	0	0	0	0	0	0	0	0	0	0	0	0	0	0	0	0	0	0	0	0	0	0	0	0	0	0	0	0	0	0	0	0	0	0	0	0	0
Cephaloscyllium sufflans	110	1	0	0	0	0	0	0	0	0	0	0	0	0	0	0	0	0	0	0	0	0	0	0	0	0	0	0	0	0	0	0	0	0	0	0	0	0	0	0	0	0	0	0	0	0	0	0	0
Cephaloscyllium umbratile	120	1	0	0	0	0	0	0	0	0	0	0	0	0	0	0	0	0	0	0	0	0	0	0	0	0	0	0	0	0	0	0	0	0	0	0	0	0	0	0	0	0	0	0	0	0	0	0	0
Cephaloscyllium variegatum	74	1	0	0	0	0	0	0	0	0	0	0	0	0	0	0	0	0	0	0	0	0	0	0	0	0	0	0	0	0	0	0	0	0	0	0	0	0	0	0	0	0	0	0	0	0	0	0	0
Cephaloscyllium ventriosum	100	1	0	0	0	0	0	0	0	0	0	0	0	0	0	0	0	0	0	0	0	0	0	0	0	0	0	0	0	0	0	0	0	0	0	0	0	0	0	0	0	0	0	0	0	0	0	0	0
Cephaloscyllium zebrum	45	1	0	0	0	0	0	0	0	0	0	0	0	0	0	0	0	0	0	0	0	0	0	0	0	0	0	0	0	0	0	0	0	0	0	0	0	0	0	0	0	0	0	0	0	0	0	0	0
Cephalurus cephalus	37	1	0	0	0	0	0	0	0	0	0	0	0	0	0	0	0	0	0	0	0	0	0	0	0	0	0	0	0	0	0	0	0	0	0	0	0	0	0	0	0	0	0	0	0	0	0	0	0
Cetorhinus maximus	1097	0	0	0	1	0	0	0	0	0	0	0	0	0	0	0	0	0	1	0	0	0	0	0	0	0	0	0	0	0	0	0	0	0	0	0	0	0	0	0	0	0	0	0	0	0	0	0	0
Chaenogaleus macrostoma	125	1	0	0	0	0	0	0	0	0	0	0	0	0	0	0	0	0	0	0	0	0	0	0	0	0	1	0	0	0	0	0	0	0	0	0	0	0	0	0	0	0	0	0	0	0	0	0	0
Chiloscyllium arabicum	80	0	0	0	0	0	1	0	0	0	0	0	0	0	0	0	0	0	0	0	0	0	0	0	0	0	0	1	0	0	0	0	0	0	0	0	0	0	0	0	0	0	0	0	0	0	0	0	0
Chiloscyllium burmensis	57.5	0	0	0	0	0	1	0	0	0	0	0	0	0	0	0	0	0	0	0	0	0	0	0	0	0	0	1	0	0	0	0	0	0	0	0	0	0	0	0	0	0	0	0	0	0	0	0	0
Chiloscyllium caeruleopunctatum	67	0	0	0	0	0	1	0	0	0	0	0	0	0	0	0	0	0	0	0	0	0	0	0	0	0	0	1	0	0	0	0	0	0	0	0	0	0	0	0	0	0	0	0	0	0	0	0	0
Chiloscyllium griseum	77	0	0	0	0	0	1	0	0	0	0	0	0	0	0	0	0	0	0	0	0	0	0	0	0	0	0	1	0	0	0	0	0	0	0	0	0	0	0	0	0	0	0	0	0	0	0	0	0
Chiloscyllium hasseltii	61	0	0	0	0	0	1	0	0	0	0	0	0	0	0	0	0	0	0	0	0	0	0	0	0	0	0	1	0	0	0	0	0	0	0	0	0	0	0	0	0	0	0	0	0	0	0	0	0
Chiloscyllium indicum	65	0	0	0	0	0	1	0	0	0	0	0	0	0	0	0	0	0	0	0	0	0	0	0	0	0	0	1	0	0	0	0	0	0	0	0	0	0	0	0	0	0	0	0	0	0	0	0	0
Chiloscyllium plagiosum	95	0	0	0	0	0	1	0	0	0	0	0	0	0	0	0	0	0	0	0	0	0	0	0	0	0	0	1	0	0	0	0	0	0	0	0	0	0	0	0	0	0	0	0	0	0	0	0	0
Chiloscyllium punctatum	132	0	0	0	0	0	1	0	0	0	0	0	0	0	0	0	0	0	0	0	0	0	0	0	0	0	0	1	0	0	0	0	0	0	0	0	0	0	0	0	0	0	0	0	0	0	0	0	0
Chlamydoselachus africana	117	0	0	1	0	0	0	0	0	0	0	0	0	0	0	0	0	0	0	1	0	0	0	0	0	0	0	0	0	0	0	0	0	0	0	0	0	0	0	0	0	0	0	0	0	0	0	0	0
Chlamydoselachus anguineus	196	0	0	1	0	0	0	0	0	0	0	0	0	0	0	0	0	0	0	1	0	0	0	0	0	0	0	0	0	0	0	0	0	0	0	0	0	0	0	0	0	0	0	0	0	0	0	0	0
Cirrhigaleus asper	124	0	0	0	0	0	0	0	0	0	1	0	0	0	0	0	0	0	0	0	0	0	0	0	0	0	0	0	0	0	0	0	0	0	0	0	0	0	0	0	0	0	0	0	0	0	0	0	0
Cirrhigaleus australis	123	0	0	0	0	0	0	0	0	0	1	0	0	0	0	0	0	0	0	0	0	0	0	0	0	0	0	0	0	0	0	0	0	0	0	0	0	0	0	0	0	0	0	0	0	0	0	0	0
Cirrhigaleus barbifer	126	0	0	0	0	0	0	0	0	0	1	0	0	0	0	0	0	0	0	0	0	0	0	0	0	0	0	0	0	0	0	0	0	0	0	0	0	0	0	0	0	0	0	0	0	0	0	0	0
Cirrhoscyllium expolitum	33.5	0	0	0	0	0	1	0	0	0	0	0	0	0	0	0	0	0	0	0	0	0	0	0	0	0	0	0	0	0	0	0	0	0	0	0	0	0	0	0	0	0	0	1	0	0	0	0	0
Cirrhoscyllium formosanum	40	0	0	0	0	0	1	0	0	0	0	0	0	0	0	0	0	0	0	0	0	0	0	0	0	0	0	0	0	0	0	0	0	0	0	0	0	0	0	0	0	0	0	1	0	0	0	0	0
Cirrhoscyllium japonicum	49	0	0	0	0	0	1	0	0	0	0	0	0	0	0	0	0	0	0	0	0	0	0	0	0	0	0	0	0	0	0	0	0	0	0	0	0	0	0	0	0	0	0	1	0	0	0	0	0
Cruriraja andamanica	50	0	0	0	0	0	0	0	1	0	0	0	0	0	0	0	0	0	0	0	0	0	0	0	0	0	0	0	0	0	0	0	0	0	0	0	0	0	0	0	0	0	0	0	0	0	0	0	0
Cruriraja atlantis	34	0	0	0	0	0	0	0	1	0	0	0	0	0	0	0	0	0	0	0	0	0	0	0	0	0	0	0	0	0	0	0	0	0	0	0	0	0	0	0	0	0	0	0	0	0	0	0	0
Cruriraja cadenati	38	0	0	0	0	0	0	0	1	0	0	0	0	0	0	0	0	0	0	0	0	0	0	0	0	0	0	0	0	0	0	0	0	0	0	0	0	0	0	0	0	0	0	0	0	0	0	0	0
Cruriraja durbanensis	31	0	0	0	0	0	0	0	1	0	0	0	0	0	0	0	0	0	0	0	0	0	0	0	0	0	0	0	0	0	0	0	0	0	0	0	0	0	0	0	0	0	0	0	0	0	0	0	0
Cruriraja hulleyi	59	0	0	0	0	0	0	0	1	0	0	0	0	0	0	0	0	0	0	0	0	0	0	0	0	0	0	0	0	0	0	0	0	0	0	0	0	0	0	0	0	0	0	0	0	0	0	0	0
Cruriraja parcomaculata	43	0	0	0	0	0	0	0	1	0	0	0	0	0	0	0	0	0	0	0	0	0	0	0	0	0	0	0	0	0	0	0	0	0	0	0	0	0	0	0	0	0	0	0	0	0	0	0	0
Cruriraja poeyi	34	0	0	0	0	0	0	0	1	0	0	0	0	0	0	0	0	0	0	0	0	0	0	0	0	0	0	0	0	0	0	0	0	0	0	0	0	0	0	0	0	0	0	0	0	0	0	0	0
Cruriraja rugosa	51	0	0	0	0	0	0	0	1	0	0	0	0	0	0	0	0	0	0	0	0	0	0	0	0	0	0	0	0	0	0	0	0	0	0	0	0	0	0	0	0	0	0	0	0	0	0	0	0
Ctenacis fehlmanni	46	1	0	0	0	0	0	0	0	0	0	0	0	0	0	0	0	0	0	0	0	0	0	0	0	0	0	0	0	0	0	0	0	0	0	0	0	0	0	0	0	0	0	0	0	0	0	0	0
Dactylobatus armatus	32	0	0	0	0	0	0	0	1	0	0	0	0	0	0	0	0	0	0	0	0	0	0	0	0	0	0	0	0	0	0	0	0	0	0	0	0	0	0	0	0	0	0	0	0	0	0	0	0
Dactylobatus clarkii	75	0	0	0	0	0	0	0	1	0	0	0	0	0	0	0	0	0	0	0	0	0	0	0	0	0	0	0	0	0	0	0	0	0	0	0	0	0	0	0	0	0	0	0	0	0	0	0	0
Dalatias licha	182	0	0	0	0	0	0	0	0	0	1	0	0	0	0	0	0	0	0	0	1	0	0	0	0	0	0	0	0	0	0	0	0	0	0	0	0	0	0	0	0	0	0	0	0	0	0	0	0
Dasyatis acutirostra	73	0	0	0	0	1	0	0	0	0	0	0	0	0	0	0	0	0	0	0	0	1	0	0	0	0	0	0	0	0	0	0	0	0	0	0	0	0	0	0	0	0	0	0	0	0	0	0	0
Dasyatis akajei	66	0	0	0	0	1	0	0	0	0	0	0	0	0	0	0	0	0	0	0	0	1	0	0	0	0	0	0	0	0	0	0	0	0	0	0	0	0	0	0	0	0	0	0	0	0	0	0	0
Dasyatis americana	150	0	0	0	0	1	0	0	0	0	0	0	0	0	0	0	0	0	0	0	0	1	0	0	0	0	0	0	0	0	0	0	0	0	0	0	0	0	0	0	0	0	0	0	0	0	0	0	0
Dasyatis bennettii	61	0	0	0	0	1	0	0	0	0	0	0	0	0	0	0	0	0	0	0	0	1	0	0	0	0	0	0	0	0	0	0	0	0	0	0	0	0	0	0	0	0	0	0	0	0	0	0	0
Dasyatis brevicaudata	210	0	0	0	0	1	0	0	0	0	0	0	0	0	0	0	0	0	0	0	0	1	0	0	0	0	0	0	0	0	0	0	0	0	0	0	0	0	0	0	0	0	0	0	0	0	0	0	0
Dasyatis centroura	220	0	0	0	0	1	0	0	0	0	0	0	0	0	0	0	0	0	0	0	0	1	0	0	0	0	0	0	0	0	0	0	0	0	0	0	0	0	0	0	0	0	0	0	0	0	0	0	0
Dasyatis chrysonota	75	0	0	0	0	1	0	0	0	0	0	0	0	0	0	0	0	0	0	0	0	1	0	0	0	0	0	0	0	0	0	0	0	0	0	0	0	0	0	0	0	0	0	0	0	0	0	0	0
Dasyatis colarensis	165	0	0	0	0	1	0	0	0	0	0	0	0	0	0	0	0	0	0	0	0	1	0	0	0	0	0	0	0	0	0	0	0	0	0	0	0	0	0	0	0	0	0	0	0	0	0	0	0
Dasyatis dipterura	100	0	0	0	0	1	0	0	0	0	0	0	0	0	0	0	0	0	0	0	0	1	0	0	0	0	0	0	0	0	0	0	0	0	0	0	0	0	0	0	0	0	0	0	0	0	0	0	0
Dasyatis fluviorum	160	0	0	0	0	1	0	0	0	0	0	0	0	0	0	0	0	0	0	0	0	1	0	0	0	0	0	0	0	0	0	0	0	0	0	0	0	0	0	0	0	0	0	0	0	0	0	0	0
Dasyatis garouaensis	40	0	0	0	0	1	0	0	0	0	0	0	0	0	0	0	0	0	0	0	0	1	0	0	0	0	0	0	0	0	0	0	0	0	0	0	0	0	0	0	0	0	0	0	0	0	0	0	0
Dasyatis geijskesi	150	0	0	0	0	1	0	0	0	0	0	0	0	0	0	0	0	0	0	0	0	1	0	0	0	0	0	0	0	0	0	0	0	0	0	0	0	0	0	0	0	0	0	0	0	0	0	0	0
Dasyatis gigantea	178	0	0	0	0	1	0	0	0	0	0	0	0	0	0	0	0	0	0	0	0	1	0	0	0	0	0	0	0	0	0	0	0	0	0	0	0	0	0	0	0	0	0	0	0	0	0	0	0
Dasyatis guttata	200	0	0	0	0	1	0	0	0	0	0	0	0	0	0	0	0	0	0	0	0	1	0	0	0	0	0	0	0	0	0	0	0	0	0	0	0	0	0	0	0	0	0	0	0	0	0	0	0
Dasyatis hypostigma	58	0	0	0	0	1	0	0	0	0	0	0	0	0	0	0	0	0	0	0	0	1	0	0	0	0	0	0	0	0	0	0	0	0	0	0	0	0	0	0	0	0	0	0	0	0	0	0	0
Dasyatis izuensis	42	0	0	0	0	1	0	0	0	0	0	0	0	0	0	0	0	0	0	0	0	1	0	0	0	0	0	0	0	0	0	0	0	0	0	0	0	0	0	0	0	0	0	0	0	0	0	0	0
Dasyatis laevigata	37	0	0	0	0	1	0	0	0	0	0	0	0	0	0	0	0	0	0	0	0	1	0	0	0	0	0	0	0	0	0	0	0	0	0	0	0	0	0	0	0	0	0	0	0	0	0	0	0
Dasyatis laosensis	48	0	0	0	0	1	0	0	0	0	0	0	0	0	0	0	0	0	0	0	0	1	0	0	0	0	0	0	0	0	0	0	0	0	0	0	0	0	0	0	0	0	0	0	0	0	0	0	0
Dasyatis lata	260	0	0	0	0	1	0	0	0	0	0	0	0	0	0	0	0	0	0	0	0	1	0	0	0	0	0	0	0	0	0	0	0	0	0	0	0	0	0	0	0	0	0	0	0	0	0	0	0
Dasyatis longa	158	0	0	0	0	1	0	0	0	0	0	0	0	0	0	0	0	0	0	0	0	1	0	0	0	0	0	0	0	0	0	0	0	0	0	0	0	0	0	0	0	0	0	0	0	0	0	0	0
Dasyatis margarita	78	0	0	0	0	1	0	0	0	0	0	0	0	0	0	0	0	0	0	0	0	1	0	0	0	0	0	0	0	0	0	0	0	0	0	0	0	0	0	0	0	0	0	0	0	0	0	0	0
Dasyatis margaritella	28	0	0	0	0	1	0	0	0	0	0	0	0	0	0	0	0	0	0	0	0	1	0	0	0	0	0	0	0	0	0	0	0	0	0	0	0	0	0	0	0	0	0	0	0	0	0	0	0
Dasyatis marianae	40	0	0	0	0	1	0	0	0	0	0	0	0	0	0	0	0	0	0	0	0	1	0	0	0	0	0	0	0	0	0	0	0	0	0	0	0	0	0	0	0	0	0	0	0	0	0	0	0
Dasyatis marmorata	38	0	0	0	0	1	0	0	0	0	0	0	0	0	0	0	0	0	0	0	0	1	0	0	0	0	0	0	0	0	0	0	0	0	0	0	0	0	0	0	0	0	0	0	0	0	0	0	0
Dasyatis matsubarai	183	0	0	0	0	1	0	0	0	0	0	0	0	0	0	0	0	0	0	0	0	1	0	0	0	0	0	0	0	0	0	0	0	0	0	0	0	0	0	0	0	0	0	0	0	0	0	0	0
Dasyatis microphthalma	NA	0	0	0	0	1	0	0	0	0	0	0	0	0	0	0	0	0	0	0	0	1	0	0	0	0	0	0	0	0	0	0	0	0	0	0	0	0	0	0	0	0	0	0	0	0	0	0	0
Dasyatis microps	222	0	0	0	0	1	0	0	0	0	0	0	0	0	0	0	0	0	0	0	0	1	0	0	0	0	0	0	0	0	0	0	0	0	0	0	0	0	0	0	0	0	0	0	0	0	0	0	0
Dasyatis multispinosa	85	0	0	0	0	1	0	0	0	0	0	0	0	0	0	0	0	0	0	0	0	1	0	0	0	0	0	0	0	0	0	0	0	0	0	0	0	0	0	0	0	0	0	0	0	0	0	0	0
Dasyatis navarrae	32	0	0	0	0	1	0	0	0	0	0	0	0	0	0	0	0	0	0	0	0	1	0	0	0	0	0	0	0	0	0	0	0	0	0	0	0	0	0	0	0	0	0	0	0	0	0	0	0
Dasyatis parvonigra	51	0	0	0	0	1	0	0	0	0	0	0	0	0	0	0	0	0	0	0	0	1	0	0	0	0	0	0	0	0	0	0	0	0	0	0	0	0	0	0	0	0	0	0	0	0	0	0	0
Dasyatis pastinaca	68	0	0	0	0	1	0	0	0	0	0	0	0	0	0	0	0	0	0	0	0	1	0	0	0	0	0	0	0	0	0	0	0	0	0	0	0	0	0	0	0	0	0	0	0	0	0	0	0
Dasyatis rudis	198	0	0	0	0	1	0	0	0	0	0	0	0	0	0	0	0	0	0	0	0	1	0	0	0	0	0	0	0	0	0	0	0	0	0	0	0	0	0	0	0	0	0	0	0	0	0	0	0
Dasyatis sabina	45	0	0	0	0	1	0	0	0	0	0	0	0	0	0	0	0	0	0	0	0	1	0	0	0	0	0	0	0	0	0	0	0	0	0	0	0	0	0	0	0	0	0	0	0	0	0	0	0
Dasyatis say	78	0	0	0	0	1	0	0	0	0	0	0	0	0	0	0	0	0	0	0	0	1	0	0	0	0	0	0	0	0	0	0	0	0	0	0	0	0	0	0	0	0	0	0	0	0	0	0	0
Dasyatis sinensis	40	0	0	0	0	1	0	0	0	0	0	0	0	0	0	0	0	0	0	0	0	1	0	0	0	0	0	0	0	0	0	0	0	0	0	0	0	0	0	0	0	0	0	0	0	0	0	0	0
Dasyatis thetidis	180	0	0	0	0	1	0	0	0	0	0	0	0	0	0	0	0	0	0	0	0	1	0	0	0	0	0	0	0	0	0	0	0	0	0	0	0	0	0	0	0	0	0	0	0	0	0	0	0
Dasyatis tortonesei	84	0	0	0	0	1	0	0	0	0	0	0	0	0	0	0	0	0	0	0	0	1	0	0	0	0	0	0	0	0	0	0	0	0	0	0	0	0	0	0	0	0	0	0	0	0	0	0	0
Dasyatis ukpam	120	0	0	0	0	1	0	0	0	0	0	0	0	0	0	0	0	0	0	0	0	1	0	0	0	0	0	0	0	0	0	0	0	0	0	0	0	0	0	0	0	0	0	0	0	0	0	0	0
Dasyatis ushiei	202	0	0	0	0	1	0	0	0	0	0	0	0	0	0	0	0	0	0	0	0	1	0	0	0	0	0	0	0	0	0	0	0	0	0	0	0	0	0	0	0	0	0	0	0	0	0	0	0
Dasyatis zugei	29	0	0	0	0	1	0	0	0	0	0	0	0	0	0	0	0	0	0	0	0	1	0	0	0	0	0	0	0	0	0	0	0	0	0	0	0	0	0	0	0	0	0	0	0	0	0	0	0
Deania calcea	162	0	0	0	0	0	0	0	0	0	1	0	0	0	0	0	0	1	0	0	0	0	0	0	0	0	0	0	0	0	0	0	0	0	0	0	0	0	0	0	0	0	0	0	0	0	0	0	0
Deania hystricosa	120	0	0	0	0	0	0	0	0	0	1	0	0	0	0	0	0	1	0	0	0	0	0	0	0	0	0	0	0	0	0	0	0	0	0	0	0	0	0	0	0	0	0	0	0	0	0	0	0
Deania profundorum	97	0	0	0	0	0	0	0	0	0	1	0	0	0	0	0	0	1	0	0	0	0	0	0	0	0	0	0	0	0	0	0	0	0	0	0	0	0	0	0	0	0	0	0	0	0	0	0	0
Deania quadrispinosa	118	0	0	0	0	0	0	0	0	0	1	0	0	0	0	0	0	1	0	0	0	0	0	0	0	0	0	0	0	0	0	0	0	0	0	0	0	0	0	0	0	0	0	0	0	0	0	0	0
Dentiraja lemprieri	55	0	0	0	0	0	0	0	1	0	0	0	0	0	0	0	0	0	0	0	0	0	0	0	0	0	0	0	0	0	0	0	0	0	0	0	0	0	0	0	0	0	0	0	0	0	0	0	0
Diplobatis colombiensis	17	0	0	0	0	0	0	0	0	0	0	0	1	0	0	0	0	0	0	0	0	0	0	0	0	0	0	0	0	0	0	0	0	0	0	0	0	0	1	0	0	0	0	0	0	0	0	0	0
Diplobatis guamachensis	20	0	0	0	0	0	0	0	0	0	0	0	1	0	0	0	0	0	0	0	0	0	0	0	0	0	0	0	0	0	0	0	0	0	0	0	0	0	1	0	0	0	0	0	0	0	0	0	0
Diplobatis ommata	25	0	0	0	0	0	0	0	0	0	0	0	1	0	0	0	0	0	0	0	0	0	0	0	0	0	0	0	0	0	0	0	0	0	0	0	0	0	1	0	0	0	0	0	0	0	0	0	0
Diplobatis pictus	18	0	0	0	0	0	0	0	0	0	0	0	1	0	0	0	0	0	0	0	0	0	0	0	0	0	0	0	0	0	0	0	0	0	0	0	0	0	1	0	0	0	0	0	0	0	0	0	0
Dipturus acrobelus	137	0	0	0	0	0	0	0	1	0	0	0	0	0	0	0	0	0	0	0	0	0	0	0	0	0	0	0	0	0	0	0	0	0	0	0	0	0	0	0	0	0	0	0	0	0	0	0	0
Dipturus amphispinus	90	0	0	0	0	0	0	0	1	0	0	0	0	0	0	0	0	0	0	0	0	0	0	0	0	0	0	0	0	0	0	0	0	0	0	0	0	0	0	0	0	0	0	0	0	0	0	0	0
Dipturus apricus	77	0	0	0	0	0	0	0	1	0	0	0	0	0	0	0	0	0	0	0	0	0	0	0	0	0	0	0	0	0	0	0	0	0	0	0	0	0	0	0	0	0	0	0	0	0	0	0	0
Dipturus australis	55	0	0	0	0	0	0	0	1	0	0	0	0	0	0	0	0	0	0	0	0	0	0	0	0	0	0	0	0	0	0	0	0	0	0	0	0	0	0	0	0	0	0	0	0	0	0	0	0
Dipturus batis	143	0	0	0	0	0	0	0	1	0	0	0	0	0	0	0	0	0	0	0	0	0	0	0	0	0	0	0	0	0	0	0	0	0	0	0	0	0	0	0	0	0	0	0	0	0	0	0	0
Dipturus bullisi	77	0	0	0	0	0	0	0	1	0	0	0	0	0	0	0	0	0	0	0	0	0	0	0	0	0	0	0	0	0	0	0	0	0	0	0	0	0	0	0	0	0	0	0	0	0	0	0	0
Dipturus campbelli	66	0	0	0	0	0	0	0	1	0	0	0	0	0	0	0	0	0	0	0	0	0	0	0	0	0	0	0	0	0	0	0	0	0	0	0	0	0	0	0	0	0	0	0	0	0	0	0	0
Dipturus canutus	90	0	0	0	0	0	0	0	1	0	0	0	0	0	0	0	0	0	0	0	0	0	0	0	0	0	0	0	0	0	0	0	0	0	0	0	0	0	0	0	0	0	0	0	0	0	0	0	0
Dipturus cerva	66	0	0	0	0	0	0	0	1	0	0	0	0	0	0	0	0	0	0	0	0	0	0	0	0	0	0	0	0	0	0	0	0	0	0	0	0	0	0	0	0	0	0	0	0	0	0	0	0
Dipturus confusus	70	0	0	0	0	0	0	0	1	0	0	0	0	0	0	0	0	0	0	0	0	0	0	0	0	0	0	0	0	0	0	0	0	0	0	0	0	0	0	0	0	0	0	0	0	0	0	0	0
Dipturus crosnieri	61	0	0	0	0	0	0	0	1	0	0	0	0	0	0	0	0	0	0	0	0	0	0	0	0	0	0	0	0	0	0	0	0	0	0	0	0	0	0	0	0	0	0	0	0	0	0	0	0
Dipturus doutrei	115	0	0	0	0	0	0	0	1	0	0	0	0	0	0	0	0	0	0	0	0	0	0	0	0	0	0	0	0	0	0	0	0	0	0	0	0	0	0	0	0	0	0	0	0	0	0	0	0
Dipturus ecuadoriensis	39	0	0	0	0	0	0	0	1	0	0	0	0	0	0	0	0	0	0	0	0	0	0	0	0	0	0	0	0	0	0	0	0	0	0	0	0	0	0	0	0	0	0	0	0	0	0	0	0
Dipturus endeavouri	37	0	0	0	0	0	0	0	1	0	0	0	0	0	0	0	0	0	0	0	0	0	0	0	0	0	0	0	0	0	0	0	0	0	0	0	0	0	0	0	0	0	0	0	0	0	0	0	0
Dipturus falloargus	49	0	0	0	0	0	0	0	1	0	0	0	0	0	0	0	0	0	0	0	0	0	0	0	0	0	0	0	0	0	0	0	0	0	0	0	0	0	0	0	0	0	0	0	0	0	0	0	0
Dipturus flindersi	33	0	0	0	0	0	0	0	1	0	0	0	0	0	0	0	0	0	0	0	0	0	0	0	0	0	0	0	0	0	0	0	0	0	0	0	0	0	0	0	0	0	0	0	0	0	0	0	0
Dipturus garricki	107	0	0	0	0	0	0	0	1	0	0	0	0	0	0	0	0	0	0	0	0	0	0	0	0	0	0	0	0	0	0	0	0	0	0	0	0	0	0	0	0	0	0	0	0	0	0	0	0
Dipturus gigas	186	0	0	0	0	0	0	0	1	0	0	0	0	0	0	0	0	0	0	0	0	0	0	0	0	0	0	0	0	0	0	0	0	0	0	0	0	0	0	0	0	0	0	0	0	0	0	0	0
Dipturus grahami	64	0	0	0	0	0	0	0	1	0	0	0	0	0	0	0	0	0	0	0	0	0	0	0	0	0	0	0	0	0	0	0	0	0	0	0	0	0	0	0	0	0	0	0	0	0	0	0	0
Dipturus gudgeri	184	0	0	0	0	0	0	0	1	0	0	0	0	0	0	0	0	0	0	0	0	0	0	0	0	0	0	0	0	0	0	0	0	0	0	0	0	0	0	0	0	0	0	0	0	0	0	0	0
Dipturus healdi	72	0	0	0	0	0	0	0	1	0	0	0	0	0	0	0	0	0	0	0	0	0	0	0	0	0	0	0	0	0	0	0	0	0	0	0	0	0	0	0	0	0	0	0	0	0	0	0	0
Dipturus innominatus	240	0	0	0	0	0	0	0	1	0	0	0	0	0	0	0	0	0	0	0	0	0	0	0	0	0	0	0	0	0	0	0	0	0	0	0	0	0	0	0	0	0	0	0	0	0	0	0	0
Dipturus johannisdavisi	54	0	0	0	0	0	0	0	1	0	0	0	0	0	0	0	0	0	0	0	0	0	0	0	0	0	0	0	0	0	0	0	0	0	0	0	0	0	0	0	0	0	0	0	0	0	0	0	0
Dipturus kwangtungensis	50	0	0	0	0	0	0	0	1	0	0	0	0	0	0	0	0	0	0	0	0	0	0	0	0	0	0	0	0	0	0	0	0	0	0	0	0	0	0	0	0	0	0	0	0	0	0	0	0
Dipturus laevis	163	0	0	0	0	0	0	0	1	0	0	0	0	0	0	0	0	0	0	0	0	0	0	0	0	0	0	0	0	0	0	0	0	0	0	0	0	0	0	0	0	0	0	0	0	0	0	0	0
Dipturus lanceorostratus	82	0	0	0	0	0	0	0	1	0	0	0	0	0	0	0	0	0	0	0	0	0	0	0	0	0	0	0	0	0	0	0	0	0	0	0	0	0	0	0	0	0	0	0	0	0	0	0	0
Dipturus leptocauda	88	0	0	0	0	0	0	0	1	0	0	0	0	0	0	0	0	0	0	0	0	0	0	0	0	0	0	0	0	0	0	0	0	0	0	0	0	0	0	0	0	0	0	0	0	0	0	0	0
Dipturus macrocauda	130	0	0	0	0	0	0	0	1	0	0	0	0	0	0	0	0	0	0	0	0	0	0	0	0	0	0	0	0	0	0	0	0	0	0	0	0	0	0	0	0	0	0	0	0	0	0	0	0
Dipturus melanospilus	78	0	0	0	0	0	0	0	1	0	0	0	0	0	0	0	0	0	0	0	0	0	0	0	0	0	0	0	0	0	0	0	0	0	0	0	0	0	0	0	0	0	0	0	0	0	0	0	0
Dipturus mennii	167	0	0	0	0	0	0	0	1	0	0	0	0	0	0	0	0	0	0	0	0	0	0	0	0	0	0	0	0	0	0	0	0	0	0	0	0	0	0	0	0	0	0	0	0	0	0	0	0
Dipturus nidarosiensis	250	0	0	0	0	0	0	0	1	0	0	0	0	0	0	0	0	0	0	0	0	0	0	0	0	0	0	0	0	0	0	0	0	0	0	0	0	0	0	0	0	0	0	0	0	0	0	0	0
Dipturus oculus	56	0	0	0	0	0	0	0	1	0	0	0	0	0	0	0	0	0	0	0	0	0	0	0	0	0	0	0	0	0	0	0	0	0	0	0	0	0	0	0	0	0	0	0	0	0	0	0	0
Dipturus olseni	69	0	0	0	0	0	0	0	1	0	0	0	0	0	0	0	0	0	0	0	0	0	0	0	0	0	0	0	0	0	0	0	0	0	0	0	0	0	0	0	0	0	0	0	0	0	0	0	0
Dipturus oregoni	144	0	0	0	0	0	0	0	1	0	0	0	0	0	0	0	0	0	0	0	0	0	0	0	0	0	0	0	0	0	0	0	0	0	0	0	0	0	0	0	0	0	0	0	0	0	0	0	0
Dipturus oxyrinchus	150	0	0	0	0	0	0	0	1	0	0	0	0	0	0	0	0	0	0	0	0	0	0	0	0	0	0	0	0	0	0	0	0	0	0	0	0	0	0	0	0	0	0	0	0	0	0	0	0
Dipturus polyommata	38	0	0	0	0	0	0	0	1	0	0	0	0	0	0	0	0	0	0	0	0	0	0	0	0	0	0	0	0	0	0	0	0	0	0	0	0	0	0	0	0	0	0	0	0	0	0	0	0
Dipturus pullopunctatus	130	0	0	0	0	0	0	0	1	0	0	0	0	0	0	0	0	0	0	0	0	0	0	0	0	0	0	0	0	0	0	0	0	0	0	0	0	0	0	0	0	0	0	0	0	0	0	0	0
Dipturus queenslandicus	76	0	0	0	0	0	0	0	1	0	0	0	0	0	0	0	0	0	0	0	0	0	0	0	0	0	0	0	0	0	0	0	0	0	0	0	0	0	0	0	0	0	0	0	0	0	0	0	0
Dipturus springeri	192	0	0	0	0	0	0	0	1	0	0	0	0	0	0	0	0	0	0	0	0	0	0	0	0	0	0	0	0	0	0	0	0	0	0	0	0	0	0	0	0	0	0	0	0	0	0	0	0
Dipturus stenorhynchus	101	0	0	0	0	0	0	0	1	0	0	0	0	0	0	0	0	0	0	0	0	0	0	0	0	0	0	0	0	0	0	0	0	0	0	0	0	0	0	0	0	0	0	0	0	0	0	0	0
Dipturus teevani	84	0	0	0	0	0	0	0	1	0	0	0	0	0	0	0	0	0	0	0	0	0	0	0	0	0	0	0	0	0	0	0	0	0	0	0	0	0	0	0	0	0	0	0	0	0	0	0	0
Dipturus tengu	113	0	0	0	0	0	0	0	1	0	0	0	0	0	0	0	0	0	0	0	0	0	0	0	0	0	0	0	0	0	0	0	0	0	0	0	0	0	0	0	0	0	0	0	0	0	0	0	0
Dipturus trachyderma	264	0	0	0	0	0	0	0	1	0	0	0	0	0	0	0	0	0	0	0	0	0	0	0	0	0	0	0	0	0	0	0	0	0	0	0	0	0	0	0	0	0	0	0	0	0	0	0	0
Dipturus wengi	128	0	0	0	0	0	0	0	1	0	0	0	0	0	0	0	0	0	0	0	0	0	0	0	0	0	0	0	0	0	0	0	0	0	0	0	0	0	0	0	0	0	0	0	0	0	0	0	0
Dipturus wuhanlingi	78	0	0	0	0	0	0	0	1	0	0	0	0	0	0	0	0	0	0	0	0	0	0	0	0	0	0	0	0	0	0	0	0	0	0	0	0	0	0	0	0	0	0	0	0	0	0	0	0
Discopyge castelloi	31	0	0	0	0	0	0	0	0	0	0	0	1	0	0	0	0	0	0	0	0	0	0	0	0	0	0	0	0	0	0	0	0	0	0	0	0	0	1	0	0	0	0	0	0	0	0	0	0
Discopyge tschudii	55	0	0	0	0	0	0	0	0	0	0	0	1	0	0	0	0	0	0	0	0	0	0	0	0	0	0	0	0	0	0	0	0	0	0	0	0	0	1	0	0	0	0	0	0	0	0	0	0
Echinorhinus brucus	394	0	0	0	0	0	0	0	0	0	1	0	0	0	0	0	0	0	0	0	0	0	1	0	0	0	0	0	0	0	0	0	0	0	0	0	0	0	0	0	0	0	0	0	0	0	0	0	0
Echinorhinus cookei	450	0	0	0	0	0	0	0	0	0	1	0	0	0	0	0	0	0	0	0	0	0	1	0	0	0	0	0	0	0	0	0	0	0	0	0	0	0	0	0	0	0	0	0	0	0	0	0	0
Electrolux addisoni	52	0	0	0	0	0	0	0	0	0	0	0	1	0	0	0	0	0	0	0	0	0	0	0	0	0	0	0	0	0	0	0	0	0	0	0	0	0	0	1	0	0	0	0	0	0	0	0	0
Eridacnis barbouri	34	1	0	0	0	0	0	0	0	0	0	0	0	0	0	0	0	0	0	0	0	0	0	0	0	0	0	0	0	0	0	0	0	0	0	0	0	0	0	0	0	0	0	0	0	0	0	0	0
Eridacnis radcliffei	26	1	0	0	0	0	0	0	0	0	0	0	0	0	0	0	0	0	0	0	0	0	0	0	0	0	0	0	0	0	0	0	0	0	0	0	0	0	0	0	0	0	0	0	0	0	0	0	0
Eridacnis sinuans	37	1	0	0	0	0	0	0	0	0	0	0	0	0	0	0	0	0	0	0	0	0	0	0	0	0	0	0	0	0	0	0	0	0	0	0	0	0	0	0	0	0	0	0	0	0	0	0	0
Etmopterus bigelowi	73	0	0	0	0	0	0	0	0	0	1	0	0	0	0	0	0	0	0	0	0	0	0	0	0	0	0	0	0	0	0	0	0	0	0	0	0	0	0	0	0	0	0	0	0	0	0	0	0
Etmopterus brachyurus	50	0	0	0	0	0	0	0	0	0	1	0	0	0	0	0	0	0	0	0	0	0	0	0	0	0	0	0	0	0	0	0	0	0	0	0	0	0	0	0	0	0	0	0	0	0	0	0	0
Etmopterus bullisi	30	0	0	0	0	0	0	0	0	0	1	0	0	0	0	0	0	0	0	0	0	0	0	0	0	0	0	0	0	0	0	0	0	0	0	0	0	0	0	0	0	0	0	0	0	0	0	0	0
Etmopterus burgessi	41	0	0	0	0	0	0	0	0	0	1	0	0	0	0	0	0	0	0	0	0	0	0	0	0	0	0	0	0	0	0	0	0	0	0	0	0	0	0	0	0	0	0	0	0	0	0	0	0
Etmopterus carteri	21	0	0	0	0	0	0	0	0	0	1	0	0	0	0	0	0	0	0	0	0	0	0	0	0	0	0	0	0	0	0	0	0	0	0	0	0	0	0	0	0	0	0	0	0	0	0	0	0
Etmopterus caudistigmus	34	0	0	0	0	0	0	0	0	0	1	0	0	0	0	0	0	0	0	0	0	0	0	0	0	0	0	0	0	0	0	0	0	0	0	0	0	0	0	0	0	0	0	0	0	0	0	0	0
Etmopterus compagnoi	67	0	0	0	0	0	0	0	0	0	1	0	0	0	0	0	0	0	0	0	0	0	0	0	0	0	0	0	0	0	0	0	0	0	0	0	0	0	0	0	0	0	0	0	0	0	0	0	0
Etmopterus decacuspidatus	29	0	0	0	0	0	0	0	0	0	1	0	0	0	0	0	0	0	0	0	0	0	0	0	0	0	0	0	0	0	0	0	0	0	0	0	0	0	0	0	0	0	0	0	0	0	0	0	0
Etmopterus dianthus	41	0	0	0	0	0	0	0	0	0	1	0	0	0	0	0	0	0	0	0	0	0	0	0	0	0	0	0	0	0	0	0	0	0	0	0	0	0	0	0	0	0	0	0	0	0	0	0	0
Etmopterus dislineatus	45	0	0	0	0	0	0	0	0	0	1	0	0	0	0	0	0	0	0	0	0	0	0	0	0	0	0	0	0	0	0	0	0	0	0	0	0	0	0	0	0	0	0	0	0	0	0	0	0
Etmopterus evansi	34	0	0	0	0	0	0	0	0	0	1	0	0	0	0	0	0	0	0	0	0	0	0	0	0	0	0	0	0	0	0	0	0	0	0	0	0	0	0	0	0	0	0	0	0	0	0	0	0
Etmopterus fusus	30	0	0	0	0	0	0	0	0	0	1	0	0	0	0	0	0	0	0	0	0	0	0	0	0	0	0	0	0	0	0	0	0	0	0	0	0	0	0	0	0	0	0	0	0	0	0	0	0
Etmopterus gracilispinis	33	0	0	0	0	0	0	0	0	0	1	0	0	0	0	0	0	0	0	0	0	0	0	0	0	0	0	0	0	0	0	0	0	0	0	0	0	0	0	0	0	0	0	0	0	0	0	0	0
Etmopterus granulosus	102	0	0	0	0	0	0	0	0	0	1	0	0	0	0	0	0	0	0	0	0	0	0	0	0	0	0	0	0	0	0	0	0	0	0	0	0	0	0	0	0	0	0	0	0	0	0	0	0
Etmopterus hillianus	30	0	0	0	0	0	0	0	0	0	1	0	0	0	0	0	0	0	0	0	0	0	0	0	0	0	0	0	0	0	0	0	0	0	0	0	0	0	0	0	0	0	0	0	0	0	0	0	0
Etmopterus litvinovi	61	0	0	0	0	0	0	0	0	0	1	0	0	0	0	0	0	0	0	0	0	0	0	0	0	0	0	0	0	0	0	0	0	0	0	0	0	0	0	0	0	0	0	0	0	0	0	0	0
Etmopterus lucifer	47	0	0	0	0	0	0	0	0	0	1	0	0	0	0	0	0	0	0	0	0	0	0	0	0	0	0	0	0	0	0	0	0	0	0	0	0	0	0	0	0	0	0	0	0	0	0	0	0
Etmopterus molleri	46	0	0	0	0	0	0	0	0	0	1	0	0	0	0	0	0	0	0	0	0	0	0	0	0	0	0	0	0	0	0	0	0	0	0	0	0	0	0	0	0	0	0	0	0	0	0	0	0
Etmopterus perryi	21	0	0	0	0	0	0	0	0	0	1	0	0	0	0	0	0	0	0	0	0	0	0	0	0	0	0	0	0	0	0	0	0	0	0	0	0	0	0	0	0	0	0	0	0	0	0	0	0
Etmopterus polli	24	0	0	0	0	0	0	0	0	0	1	0	0	0	0	0	0	0	0	0	0	0	0	0	0	0	0	0	0	0	0	0	0	0	0	0	0	0	0	0	0	0	0	0	0	0	0	0	0
Etmopterus princeps	94	0	0	0	0	0	0	0	0	0	1	0	0	0	0	0	0	0	0	0	0	0	0	0	0	0	0	0	0	0	0	0	0	0	0	0	0	0	0	0	0	0	0	0	0	0	0	0	0
Etmopterus pseudosqualiolus	45	0	0	0	0	0	0	0	0	0	1	0	0	0	0	0	0	0	0	0	0	0	0	0	0	0	0	0	0	0	0	0	0	0	0	0	0	0	0	0	0	0	0	0	0	0	0	0	0
Etmopterus pusillus	50	0	0	0	0	0	0	0	0	0	1	0	0	0	0	0	0	0	0	0	0	0	0	0	0	0	0	0	0	0	0	0	0	0	0	0	0	0	0	0	0	0	0	0	0	0	0	0	0
Etmopterus pycnolepis	46	0	0	0	0	0	0	0	0	0	1	0	0	0	0	0	0	0	0	0	0	0	0	0	0	0	0	0	0	0	0	0	0	0	0	0	0	0	0	0	0	0	0	0	0	0	0	0	0
Etmopterus robinsi	34	0	0	0	0	0	0	0	0	0	1	0	0	0	0	0	0	0	0	0	0	0	0	0	0	0	0	0	0	0	0	0	0	0	0	0	0	0	0	0	0	0	0	0	0	0	0	0	0
Etmopterus schultzi	30	0	0	0	0	0	0	0	0	0	1	0	0	0	0	0	0	0	0	0	0	0	0	0	0	0	0	0	0	0	0	0	0	0	0	0	0	0	0	0	0	0	0	0	0	0	0	0	0
Etmopterus sculptus	59	0	0	0	0	0	0	0	0	0	1	0	0	0	0	0	0	0	0	0	0	0	0	0	0	0	0	0	0	0	0	0	0	0	0	0	0	0	0	0	0	0	0	0	0	0	0	0	0
Etmopterus sentosus	27	0	0	0	0	0	0	0	0	0	1	0	0	0	0	0	0	0	0	0	0	0	0	0	0	0	0	0	0	0	0	0	0	0	0	0	0	0	0	0	0	0	0	0	0	0	0	0	0
Etmopterus spinax	55	0	0	0	0	0	0	0	0	0	1	0	0	0	0	0	0	0	0	0	0	0	0	0	0	0	0	0	0	0	0	0	0	0	0	0	0	0	0	0	0	0	0	0	0	0	0	0	0
Etmopterus splendidus	31	0	0	0	0	0	0	0	0	0	1	0	0	0	0	0	0	0	0	0	0	0	0	0	0	0	0	0	0	0	0	0	0	0	0	0	0	0	0	0	0	0	0	0	0	0	0	0	0
Etmopterus unicolor	79	0	0	0	0	0	0	0	0	0	1	0	0	0	0	0	0	0	0	0	0	0	0	0	0	0	0	0	0	0	0	0	0	0	0	0	0	0	0	0	0	0	0	0	0	0	0	0	0
Etmopterus viator	58	0	0	0	0	0	0	0	0	0	1	0	0	0	0	0	0	0	0	0	0	0	0	0	0	0	0	0	0	0	0	0	0	0	0	0	0	0	0	0	0	0	0	0	0	0	0	0	0
Etmopterus villosus	65.2	0	0	0	0	0	0	0	0	0	1	0	0	0	0	0	0	0	0	0	0	0	0	0	0	0	0	0	0	0	0	0	0	0	0	0	0	0	0	0	0	0	0	0	0	0	0	0	0
Etmopterus virens	26	0	0	0	0	0	0	0	0	0	1	0	0	0	0	0	0	0	0	0	0	0	0	0	0	0	0	0	0	0	0	0	0	0	0	0	0	0	0	0	0	0	0	0	0	0	0	0	0
Eucrossorhinus dasypogon	125	0	0	0	0	0	1	0	0	0	0	0	0	0	0	0	0	0	0	0	0	0	0	0	0	0	0	0	0	0	0	0	0	0	0	0	0	0	0	0	0	1	0	0	0	0	0	0	0
Euprotomicroides zantedeschia	53	0	0	0	0	0	0	0	0	0	1	0	0	0	0	0	0	0	0	0	1	0	0	0	0	0	0	0	0	0	0	0	0	0	0	0	0	0	0	0	0	0	0	0	0	0	0	0	0
Euprotomicrus bispinatus	27	0	0	0	0	0	0	0	0	0	1	0	0	0	0	0	0	0	0	0	1	0	0	0	0	0	0	0	0	0	0	0	0	0	0	0	0	0	0	0	0	0	0	0	0	0	0	0	0
Eusphyra blochii	186	1	0	0	0	0	0	0	0	0	0	0	0	0	0	0	0	0	0	0	0	0	0	0	0	0	0	0	0	0	0	0	0	0	0	0	0	0	0	0	0	0	0	0	0	0	0	0	0
Fenestraja atripinna	29	0	0	0	0	0	0	0	1	0	0	0	0	0	0	0	0	0	0	0	0	0	0	0	1	0	0	0	0	0	0	0	0	0	0	0	0	0	0	0	0	0	0	0	0	0	0	0	0
Fenestraja cubensis	30	0	0	0	0	0	0	0	1	0	0	0	0	0	0	0	0	0	0	0	0	0	0	0	1	0	0	0	0	0	0	0	0	0	0	0	0	0	0	0	0	0	0	0	0	0	0	0	0
Fenestraja ishiyamai	36	0	0	0	0	0	0	0	1	0	0	0	0	0	0	0	0	0	0	0	0	0	0	0	1	0	0	0	0	0	0	0	0	0	0	0	0	0	0	0	0	0	0	0	0	0	0	0	0
Fenestraja maceachrani	42	0	0	0	0	0	0	0	1	0	0	0	0	0	0	0	0	0	0	0	0	0	0	0	1	0	0	0	0	0	0	0	0	0	0	0	0	0	0	0	0	0	0	0	0	0	0	0	0
Fenestraja mamillidens	29	0	0	0	0	0	0	0	1	0	0	0	0	0	0	0	0	0	0	0	0	0	0	0	1	0	0	0	0	0	0	0	0	0	0	0	0	0	0	0	0	0	0	0	0	0	0	0	0
Fenestraja plutonia	27	0	0	0	0	0	0	0	1	0	0	0	0	0	0	0	0	0	0	0	0	0	0	0	1	0	0	0	0	0	0	0	0	0	0	0	0	0	0	0	0	0	0	0	0	0	0	0	0
Fenestraja sibogae	31	0	0	0	0	0	0	0	1	0	0	0	0	0	0	0	0	0	0	0	0	0	0	0	1	0	0	0	0	0	0	0	0	0	0	0	0	0	0	0	0	0	0	0	0	0	0	0	0
Fenestraja sinusmexicanus	36	0	0	0	0	0	0	0	1	0	0	0	0	0	0	0	0	0	0	0	0	0	0	0	1	0	0	0	0	0	0	0	0	0	0	0	0	0	0	0	0	0	0	0	0	0	0	0	0
Figaro boardmani	61	1	0	0	0	0	0	0	0	0	0	0	0	0	0	0	0	0	0	0	0	0	0	0	0	0	0	0	0	0	0	0	0	0	0	0	0	0	0	0	0	0	0	0	0	0	0	0	0
Figaro striatus	42	1	0	0	0	0	0	0	0	0	0	0	0	0	0	0	0	0	0	0	0	0	0	0	0	0	0	0	0	0	0	0	0	0	0	0	0	0	0	0	0	0	0	0	0	0	0	0	0
Furgaleus macki	160	1	0	0	0	0	0	0	0	0	0	0	0	0	0	0	0	0	0	0	0	0	0	0	0	0	0	0	0	0	0	0	0	0	0	0	0	0	0	0	0	0	0	0	0	0	0	0	0
Galeocerdo cuvier	740	1	0	0	0	0	0	0	0	0	0	0	0	0	0	0	1	0	0	0	0	0	0	0	0	0	0	0	0	0	0	0	0	0	0	0	0	0	0	0	0	0	0	0	0	0	0	0	0
Galeorhinus galeus	195	1	0	0	0	0	0	0	0	0	0	0	0	0	0	0	0	0	0	0	0	0	0	0	0	0	0	0	0	0	0	0	0	0	0	0	0	0	0	0	0	0	0	0	0	0	0	0	0
Galeus antillensis	46	1	0	0	0	0	0	0	0	0	0	0	0	0	0	0	0	0	0	0	0	0	0	0	0	0	0	0	0	0	0	0	0	0	0	0	0	0	0	0	0	0	0	0	0	0	0	0	0
Galeus arae	33	1	0	0	0	0	0	0	0	0	0	0	0	0	0	0	0	0	0	0	0	0	0	0	0	0	0	0	0	0	0	0	0	0	0	0	0	0	0	0	0	0	0	0	0	0	0	0	0
Galeus atlanticus	46	1	0	0	0	0	0	0	0	0	0	0	0	0	0	0	0	0	0	0	0	0	0	0	0	0	0	0	0	0	0	0	0	0	0	0	0	0	0	0	0	0	0	0	0	0	0	0	0
Galeus eastmani	50	1	0	0	0	0	0	0	0	0	0	0	0	0	0	0	0	0	0	0	0	0	0	0	0	0	0	0	0	0	0	0	0	0	0	0	0	0	0	0	0	0	0	0	0	0	0	0	0
Galeus gracilis	34	1	0	0	0	0	0	0	0	0	0	0	0	0	0	0	0	0	0	0	0	0	0	0	0	0	0	0	0	0	0	0	0	0	0	0	0	0	0	0	0	0	0	0	0	0	0	0	0
Galeus longirostris	80	1	0	0	0	0	0	0	0	0	0	0	0	0	0	0	0	0	0	0	0	0	0	0	0	0	0	0	0	0	0	0	0	0	0	0	0	0	0	0	0	0	0	0	0	0	0	0	0
Galeus melastomus	90	1	0	0	0	0	0	0	0	0	0	0	0	0	0	0	0	0	0	0	0	0	0	0	0	0	0	0	0	0	0	0	0	0	0	0	0	0	0	0	0	0	0	0	0	0	0	0	0
Galeus mincaronei	43	1	0	0	0	0	0	0	0	0	0	0	0	0	0	0	0	0	0	0	0	0	0	0	0	0	0	0	0	0	0	0	0	0	0	0	0	0	0	0	0	0	0	0	0	0	0	0	0
Galeus murinus	63	1	0	0	0	0	0	0	0	0	0	0	0	0	0	0	0	0	0	0	0	0	0	0	0	0	0	0	0	0	0	0	0	0	0	0	0	0	0	0	0	0	0	0	0	0	0	0	0
Galeus nipponensis	76	1	0	0	0	0	0	0	0	0	0	0	0	0	0	0	0	0	0	0	0	0	0	0	0	0	0	0	0	0	0	0	0	0	0	0	0	0	0	0	0	0	0	0	0	0	0	0	0
Galeus piperatus	37	1	0	0	0	0	0	0	0	0	0	0	0	0	0	0	0	0	0	0	0	0	0	0	0	0	0	0	0	0	0	0	0	0	0	0	0	0	0	0	0	0	0	0	0	0	0	0	0
Galeus polli	43	1	0	0	0	0	0	0	0	0	0	0	0	0	0	0	0	0	0	0	0	0	0	0	0	0	0	0	0	0	0	0	0	0	0	0	0	0	0	0	0	0	0	0	0	0	0	0	0
Galeus priapus	46	1	0	0	0	0	0	0	0	0	0	0	0	0	0	0	0	0	0	0	0	0	0	0	0	0	0	0	0	0	0	0	0	0	0	0	0	0	0	0	0	0	0	0	0	0	0	0	0
Galeus sauteri	50	1	0	0	0	0	0	0	0	0	0	0	0	0	0	0	0	0	0	0	0	0	0	0	0	0	0	0	0	0	0	0	0	0	0	0	0	0	0	0	0	0	0	0	0	0	0	0	0
Galeus schultzi	30	1	0	0	0	0	0	0	0	0	0	0	0	0	0	0	0	0	0	0	0	0	0	0	0	0	0	0	0	0	0	0	0	0	0	0	0	0	0	0	0	0	0	0	0	0	0	0	0
Galeus springeri	53	1	0	0	0	0	0	0	0	0	0	0	0	0	0	0	0	0	0	0	0	0	0	0	0	0	0	0	0	0	0	0	0	0	0	0	0	0	0	0	0	0	0	0	0	0	0	0	0
Ginglymostoma cirratum	308	0	0	0	0	0	1	0	0	0	0	0	0	0	0	0	0	0	0	0	0	0	0	1	0	0	0	0	0	0	0	0	0	0	0	0	0	0	0	0	0	0	0	0	0	0	0	0	0
Glaucostegus cemiculus	265	0	0	0	0	0	0	0	0	1	0	0	0	0	0	0	0	0	0	0	0	0	0	0	0	0	0	0	0	0	0	0	0	0	0	0	0	0	0	0	0	0	0	0	0	0	0	0	0
Glaucostegus granulatus	229	0	0	0	0	0	0	0	0	1	0	0	0	0	0	0	0	0	0	0	0	0	0	0	0	0	0	0	0	0	0	0	0	0	0	0	0	0	0	0	0	0	0	0	0	0	0	0	0
Glaucostegus halavi	171	0	0	0	0	0	0	0	0	1	0	0	0	0	0	0	0	0	0	0	0	0	0	0	0	0	0	0	0	0	0	0	0	0	0	0	0	0	0	0	0	0	0	0	0	0	0	0	0
Glaucostegus obtusus	93	0	0	0	0	0	0	0	0	1	0	0	0	0	0	0	0	0	0	0	0	0	0	0	0	0	0	0	0	0	0	0	0	0	0	0	0	0	0	0	0	0	0	0	0	0	0	0	0
Glaucostegus thouin	300	0	0	0	0	0	0	0	0	1	0	0	0	0	0	0	0	0	0	0	0	0	0	0	0	0	0	0	0	0	0	0	0	0	0	0	0	0	0	0	0	0	0	0	0	0	0	0	0
Glaucostegus typus	270	0	0	0	0	0	0	0	0	1	0	0	0	0	0	0	0	0	0	0	0	0	0	0	0	0	0	0	0	0	0	0	0	0	0	0	0	0	0	0	0	0	0	0	0	0	0	0	0
Glyphis gangeticus	275	1	0	0	0	0	0	0	0	0	0	0	0	0	0	0	1	0	0	0	0	0	0	0	0	0	0	0	0	0	0	0	0	0	0	0	0	0	0	0	0	0	0	0	0	0	0	0	0
Glyphis garricki	251	1	0	0	0	0	0	0	0	0	0	0	0	0	0	0	1	0	0	0	0	0	0	0	0	0	0	0	0	0	0	0	0	0	0	0	0	0	0	0	0	0	0	0	0	0	0	0	0
Glyphis glyphis	260	1	0	0	0	0	0	0	0	0	0	0	0	0	0	0	1	0	0	0	0	0	0	0	0	0	0	0	0	0	0	0	0	0	0	0	0	0	0	0	0	0	0	0	0	0	0	0	0
Gogolia filewoodi	74	1	0	0	0	0	0	0	0	0	0	0	0	0	0	0	0	0	0	0	0	0	0	0	0	0	0	0	0	0	0	0	0	0	0	0	0	0	0	0	0	0	0	0	0	0	0	0	0
Gollum attenuatus	110	1	0	0	0	0	0	0	0	0	0	0	0	0	0	0	0	0	0	0	0	0	0	0	0	0	0	0	0	0	0	0	0	0	0	0	0	0	0	0	0	0	0	0	0	0	0	0	0
Gollum suluensis	65	1	0	0	0	0	0	0	0	0	0	0	0	0	0	0	0	0	0	0	0	0	0	0	0	0	0	0	0	0	0	0	0	0	0	0	0	0	0	0	0	0	0	0	0	0	0	0	0
Gurgesiella atlantica	52	0	0	0	0	0	0	0	1	0	0	0	0	0	0	0	0	0	0	0	0	0	0	0	1	0	0	0	0	0	0	0	0	0	0	0	0	0	0	0	0	0	0	0	0	0	0	0	0
Gurgesiella dorsalifera	53	0	0	0	0	0	0	0	1	0	0	0	0	0	0	0	0	0	0	0	0	0	0	0	1	0	0	0	0	0	0	0	0	0	0	0	0	0	0	0	0	0	0	0	0	0	0	0	0
Gurgesiella furvescens	57	0	0	0	0	0	0	0	1	0	0	0	0	0	0	0	0	0	0	0	0	0	0	0	1	0	0	0	0	0	0	0	0	0	0	0	0	0	0	0	0	0	0	0	0	0	0	0	0
Gymnura altavela	260	0	0	0	0	1	0	0	0	0	0	0	0	0	0	0	0	0	0	0	0	0	0	0	0	1	0	0	0	0	0	0	0	0	0	0	0	0	0	0	0	0	0	0	0	0	0	0	0
Gymnura australis	94	0	0	0	0	1	0	0	0	0	0	0	0	0	0	0	0	0	0	0	0	0	0	0	0	1	0	0	0	0	0	0	0	0	0	0	0	0	0	0	0	0	0	0	0	0	0	0	0
Gymnura crebripunctata	81	0	0	0	0	1	0	0	0	0	0	0	0	0	0	0	0	0	0	0	0	0	0	0	0	1	0	0	0	0	0	0	0	0	0	0	0	0	0	0	0	0	0	0	0	0	0	0	0
Gymnura japonica	145	0	0	0	0	1	0	0	0	0	0	0	0	0	0	0	0	0	0	0	0	0	0	0	0	1	0	0	0	0	0	0	0	0	0	0	0	0	0	0	0	0	0	0	0	0	0	0	0
Gymnura marmorata	150	0	0	0	0	1	0	0	0	0	0	0	0	0	0	0	0	0	0	0	0	0	0	0	0	1	0	0	0	0	0	0	0	0	0	0	0	0	0	0	0	0	0	0	0	0	0	0	0
Gymnura micrura	110	0	0	0	0	1	0	0	0	0	0	0	0	0	0	0	0	0	0	0	0	0	0	0	0	1	0	0	0	0	0	0	0	0	0	0	0	0	0	0	0	0	0	0	0	0	0	0	0
Gymnura natalensis	250	0	0	0	0	1	0	0	0	0	0	0	0	0	0	0	0	0	0	0	0	0	0	0	0	1	0	0	0	0	0	0	0	0	0	0	0	0	0	0	0	0	0	0	0	0	0	0	0
Gymnura poecilura	104	0	0	0	0	1	0	0	0	0	0	0	0	0	0	0	0	0	0	0	0	0	0	0	0	1	0	0	0	0	0	0	0	0	0	0	0	0	0	0	0	0	0	0	0	0	0	0	0
Gymnura tentaculata	76	0	0	0	0	1	0	0	0	0	0	0	0	0	0	0	0	0	0	0	0	0	0	0	0	1	0	0	0	0	0	0	0	0	0	0	0	0	0	0	0	0	0	0	0	0	0	0	0
Gymnura zonura	108	0	0	0	0	1	0	0	0	0	0	0	0	0	0	0	0	0	0	0	0	0	0	0	0	1	0	0	0	0	0	0	0	0	0	0	0	0	0	0	0	0	0	0	0	0	0	0	0
Halaelurus boesemani	48	1	0	0	0	0	0	0	0	0	0	0	0	0	0	0	0	0	0	0	0	0	0	0	0	0	0	0	0	0	0	0	0	0	0	0	0	0	0	0	0	0	0	0	0	0	0	0	0
Halaelurus buergeri	49	1	0	0	0	0	0	0	0	0	0	0	0	0	0	0	0	0	0	0	0	0	0	0	0	0	0	0	0	0	0	0	0	0	0	0	0	0	0	0	0	0	0	0	0	0	0	0	0
Halaelurus lineatus	56	1	0	0	0	0	0	0	0	0	0	0	0	0	0	0	0	0	0	0	0	0	0	0	0	0	0	0	0	0	0	0	0	0	0	0	0	0	0	0	0	0	0	0	0	0	0	0	0
Halaelurus maculosus	53	1	0	0	0	0	0	0	0	0	0	0	0	0	0	0	0	0	0	0	0	0	0	0	0	0	0	0	0	0	0	0	0	0	0	0	0	0	0	0	0	0	0	0	0	0	0	0	0
Halaelurus natalensis	50	1	0	0	0	0	0	0	0	0	0	0	0	0	0	0	0	0	0	0	0	0	0	0	0	0	0	0	0	0	0	0	0	0	0	0	0	0	0	0	0	0	0	0	0	0	0	0	0
Halaelurus quagga	37	1	0	0	0	0	0	0	0	0	0	0	0	0	0	0	0	0	0	0	0	0	0	0	0	0	0	0	0	0	0	0	0	0	0	0	0	0	0	0	0	0	0	0	0	0	0	0	0
Halaelurus sellus	42	1	0	0	0	0	0	0	0	0	0	0	0	0	0	0	0	0	0	0	0	0	0	0	0	0	0	0	0	0	0	0	0	0	0	0	0	0	0	0	0	0	0	0	0	0	0	0	0
Haploblepharus edwardsii	64	1	0	0	0	0	0	0	0	0	0	0	0	0	0	0	0	0	0	0	0	0	0	0	0	0	0	0	0	0	0	0	0	0	0	0	0	0	0	0	0	0	0	0	0	0	0	0	0
Haploblepharus fuscus	69	1	0	0	0	0	0	0	0	0	0	0	0	0	0	0	0	0	0	0	0	0	0	0	0	0	0	0	0	0	0	0	0	0	0	0	0	0	0	0	0	0	0	0	0	0	0	0	0
Haploblepharus kistnasamyi	50	1	0	0	0	0	0	0	0	0	0	0	0	0	0	0	0	0	0	0	0	0	0	0	0	0	0	0	0	0	0	0	0	0	0	0	0	0	0	0	0	0	0	0	0	0	0	0	0
Haploblepharus pictus	70	1	0	0	0	0	0	0	0	0	0	0	0	0	0	0	0	0	0	0	0	0	0	0	0	0	0	0	0	0	0	0	0	0	0	0	0	0	0	0	0	0	0	0	0	0	0	0	0
Heliotrygon gomesi	58	0	0	0	0	1	0	0	0	0	0	0	0	0	0	0	0	0	0	0	0	0	0	0	0	0	0	0	0	0	0	0	0	0	0	0	0	0	0	0	0	0	0	0	0	0	1	0	0
Heliotrygon rosai	58	0	0	0	0	1	0	0	0	0	0	0	0	0	0	0	0	0	0	0	0	0	0	0	0	0	0	0	0	0	0	0	0	0	0	0	0	0	0	0	0	0	0	0	0	0	1	0	0
Hemigaleus australiensis	110	1	0	0	0	0	0	0	0	0	0	0	0	0	0	0	0	0	0	0	0	0	0	0	0	0	1	0	0	0	0	0	0	0	0	0	0	0	0	0	0	0	0	0	0	0	0	0	0
Hemigaleus microstoma	114	1	0	0	0	0	0	0	0	0	0	0	0	0	0	0	0	0	0	0	0	0	0	0	0	0	1	0	0	0	0	0	0	0	0	0	0	0	0	0	0	0	0	0	0	0	0	0	0
Hemipristis elongata	240	1	0	0	0	0	0	0	0	0	0	0	0	0	0	0	0	0	0	0	0	0	0	0	0	0	1	0	0	0	0	0	0	0	0	0	0	0	0	0	0	0	0	0	0	0	0	0	0
Hemiscyllium freycineti	69	0	0	0	0	0	1	0	0	0	0	0	0	0	0	0	0	0	0	0	0	0	0	0	0	0	0	1	0	0	0	0	0	0	0	0	0	0	0	0	0	0	0	0	0	0	0	0	0
Hemiscyllium galei	57	0	0	0	0	0	1	0	0	0	0	0	0	0	0	0	0	0	0	0	0	0	0	0	0	0	0	1	0	0	0	0	0	0	0	0	0	0	0	0	0	0	0	0	0	0	0	0	0
Hemiscyllium hallstromi	77	0	0	0	0	0	1	0	0	0	0	0	0	0	0	0	0	0	0	0	0	0	0	0	0	0	0	1	0	0	0	0	0	0	0	0	0	0	0	0	0	0	0	0	0	0	0	0	0
Hemiscyllium halmahera	66	0	0	0	0	0	1	0	0	0	0	0	0	0	0	0	0	0	0	0	0	0	0	0	0	0	0	1	0	0	0	0	0	0	0	0	0	0	0	0	0	0	0	0	0	0	0	0	0
Hemiscyllium henryi	82	0	0	0	0	0	1	0	0	0	0	0	0	0	0	0	0	0	0	0	0	0	0	0	0	0	0	1	0	0	0	0	0	0	0	0	0	0	0	0	0	0	0	0	0	0	0	0	0
Hemiscyllium michaeli	70	0	0	0	0	0	1	0	0	0	0	0	0	0	0	0	0	0	0	0	0	0	0	0	0	0	0	1	0	0	0	0	0	0	0	0	0	0	0	0	0	0	0	0	0	0	0	0	0
Hemiscyllium ocellatum	107	0	0	0	0	0	1	0	0	0	0	0	0	0	0	0	0	0	0	0	0	0	0	0	0	0	0	1	0	0	0	0	0	0	0	0	0	0	0	0	0	0	0	0	0	0	0	0	0
Hemiscyllium strahani	80	0	0	0	0	0	1	0	0	0	0	0	0	0	0	0	0	0	0	0	0	0	0	0	0	0	0	1	0	0	0	0	0	0	0	0	0	0	0	0	0	0	0	0	0	0	0	0	0
Hemiscyllium trispeculare	79	0	0	0	0	0	1	0	0	0	0	0	0	0	0	0	0	0	0	0	0	0	0	0	0	0	0	1	0	0	0	0	0	0	0	0	0	0	0	0	0	0	0	0	0	0	0	0	0
Hemitriakis abdita	80	1	0	0	0	0	0	0	0	0	0	0	0	0	0	0	0	0	0	0	0	0	0	0	0	0	0	0	0	0	0	0	0	0	0	0	0	0	0	0	0	0	0	0	0	0	0	0	0
Hemitriakis complicofasciata	93	1	0	0	0	0	0	0	0	0	0	0	0	0	0	0	0	0	0	0	0	0	0	0	0	0	0	0	0	0	0	0	0	0	0	0	0	0	0	0	0	0	0	0	0	0	0	0	0
Hemitriakis falcata	80	1	0	0	0	0	0	0	0	0	0	0	0	0	0	0	0	0	0	0	0	0	0	0	0	0	0	0	0	0	0	0	0	0	0	0	0	0	0	0	0	0	0	0	0	0	0	0	0
Hemitriakis indroyonoi	120	1	0	0	0	0	0	0	0	0	0	0	0	0	0	0	0	0	0	0	0	0	0	0	0	0	0	0	0	0	0	0	0	0	0	0	0	0	0	0	0	0	0	0	0	0	0	0	0
Hemitriakis japanica	120	1	0	0	0	0	0	0	0	0	0	0	0	0	0	0	0	0	0	0	0	0	0	0	0	0	0	0	0	0	0	0	0	0	0	0	0	0	0	0	0	0	0	0	0	0	0	0	0
Hemitriakis leucoperiptera	96	1	0	0	0	0	0	0	0	0	0	0	0	0	0	0	0	0	0	0	0	0	0	0	0	0	0	0	0	0	0	0	0	0	0	0	0	0	0	0	0	0	0	0	0	0	0	0	0
Heptranchias perlo	139	0	0	1	0	0	0	0	0	0	0	0	0	0	0	0	0	0	0	0	0	0	0	0	0	0	0	0	0	1	0	0	0	0	0	0	0	0	0	0	0	0	0	0	0	0	0	0	0
Heterodontus francisci	122	0	1	0	0	0	0	0	0	0	0	0	0	0	0	0	0	0	0	0	0	0	0	0	0	0	0	0	1	0	0	0	0	0	0	0	0	0	0	0	0	0	0	0	0	0	0	0	0
Heterodontus galeatus	130	0	1	0	0	0	0	0	0	0	0	0	0	0	0	0	0	0	0	0	0	0	0	0	0	0	0	0	1	0	0	0	0	0	0	0	0	0	0	0	0	0	0	0	0	0	0	0	0
Heterodontus japonicus	120	0	1	0	0	0	0	0	0	0	0	0	0	0	0	0	0	0	0	0	0	0	0	0	0	0	0	0	1	0	0	0	0	0	0	0	0	0	0	0	0	0	0	0	0	0	0	0	0
Heterodontus mexicanus	74	0	1	0	0	0	0	0	0	0	0	0	0	0	0	0	0	0	0	0	0	0	0	0	0	0	0	0	1	0	0	0	0	0	0	0	0	0	0	0	0	0	0	0	0	0	0	0	0
Heterodontus omanensis	61	0	1	0	0	0	0	0	0	0	0	0	0	0	0	0	0	0	0	0	0	0	0	0	0	0	0	0	1	0	0	0	0	0	0	0	0	0	0	0	0	0	0	0	0	0	0	0	0
Heterodontus portusjacksoni	165	0	1	0	0	0	0	0	0	0	0	0	0	0	0	0	0	0	0	0	0	0	0	0	0	0	0	0	1	0	0	0	0	0	0	0	0	0	0	0	0	0	0	0	0	0	0	0	0
Heterodontus quoyi	105	0	1	0	0	0	0	0	0	0	0	0	0	0	0	0	0	0	0	0	0	0	0	0	0	0	0	0	1	0	0	0	0	0	0	0	0	0	0	0	0	0	0	0	0	0	0	0	0
Heterodontus ramalheira	83	0	1	0	0	0	0	0	0	0	0	0	0	0	0	0	0	0	0	0	0	0	0	0	0	0	0	0	1	0	0	0	0	0	0	0	0	0	0	0	0	0	0	0	0	0	0	0	0
Heterodontus zebra	122	0	1	0	0	0	0	0	0	0	0	0	0	0	0	0	0	0	0	0	0	0	0	0	0	0	0	0	1	0	0	0	0	0	0	0	0	0	0	0	0	0	0	0	0	0	0	0	0
Heteronarce bentuviai	20	0	0	0	0	0	0	0	0	0	0	0	1	0	0	0	0	0	0	0	0	0	0	0	0	0	0	0	0	0	0	0	0	0	0	0	0	0	0	1	0	0	0	0	0	0	0	0	0
Heteronarce garmani	30	0	0	0	0	0	0	0	0	0	0	0	1	0	0	0	0	0	0	0	0	0	0	0	0	0	0	0	0	0	0	0	0	0	0	0	0	0	0	1	0	0	0	0	0	0	0	0	0
Heteronarce mollis	30	0	0	0	0	0	0	0	0	0	0	0	1	0	0	0	0	0	0	0	0	0	0	0	0	0	0	0	0	0	0	0	0	0	0	0	0	0	0	1	0	0	0	0	0	0	0	0	0
Heteronarce prabhui	22	0	0	0	0	0	0	0	0	0	0	0	1	0	0	0	0	0	0	0	0	0	0	0	0	0	0	0	0	0	0	0	0	0	0	0	0	0	0	1	0	0	0	0	0	0	0	0	0
Heteroscymnoides marleyi	37	0	0	0	0	0	0	0	0	0	1	0	0	0	0	0	0	0	0	0	1	0	0	0	0	0	0	0	0	0	0	0	0	0	0	0	0	0	0	0	0	0	0	0	0	0	0	0	0
Hexanchus griseus	550	0	0	1	0	0	0	0	0	0	0	0	0	0	0	0	0	0	0	0	0	0	0	0	0	0	0	0	0	1	0	0	0	0	0	0	0	0	0	0	0	0	0	0	0	0	0	0	0
Hexanchus nakamurai	180	0	0	1	0	0	0	0	0	0	0	0	0	0	0	0	0	0	0	0	0	0	0	0	0	0	0	0	0	1	0	0	0	0	0	0	0	0	0	0	0	0	0	0	0	0	0	0	0
Hexatrygon bickelli	170	0	0	0	0	1	0	0	0	0	0	0	0	0	0	0	0	0	0	0	0	0	0	0	0	0	0	0	0	0	1	0	0	0	0	0	0	0	0	0	0	0	0	0	0	0	0	0	0
Himantura astra	80	0	0	0	0	1	0	0	0	0	0	0	0	0	0	0	0	0	0	0	0	1	0	0	0	0	0	0	0	0	0	0	0	0	0	0	0	0	0	0	0	0	0	0	0	0	0	0	0
Himantura bleekeri	119	0	0	0	0	1	0	0	0	0	0	0	0	0	0	0	0	0	0	0	0	1	0	0	0	0	0	0	0	0	0	0	0	0	0	0	0	0	0	0	0	0	0	0	0	0	0	0	0
Himantura dalyensis	124	0	0	0	0	1	0	0	0	0	0	0	0	0	0	0	0	0	0	0	0	1	0	0	0	0	0	0	0	0	0	0	0	0	0	0	0	0	0	0	0	0	0	0	0	0	0	0	0
Himantura fai	146	0	0	0	0	1	0	0	0	0	0	0	0	0	0	0	0	0	0	0	0	1	0	0	0	0	0	0	0	0	0	0	0	0	0	0	0	0	0	0	0	0	0	0	0	0	0	0	0
Himantura fava	120	0	0	0	0	1	0	0	0	0	0	0	0	0	0	0	0	0	0	0	0	1	0	0	0	0	0	0	0	0	0	0	0	0	0	0	0	0	0	0	0	0	0	0	0	0	0	0	0
Himantura gerrardi	116	0	0	0	0	1	0	0	0	0	0	0	0	0	0	0	0	0	0	0	0	1	0	0	0	0	0	0	0	0	0	0	0	0	0	0	0	0	0	0	0	0	0	0	0	0	0	0	0
Himantura granulata	141	0	0	0	0	1	0	0	0	0	0	0	0	0	0	0	0	0	0	0	0	1	0	0	0	0	0	0	0	0	0	0	0	0	0	0	0	0	0	0	0	0	0	0	0	0	0	0	0
Himantura hortlei	71	0	0	0	0	1	0	0	0	0	0	0	0	0	0	0	0	0	0	0	0	1	0	0	0	0	0	0	0	0	0	0	0	0	0	0	0	0	0	0	0	0	0	0	0	0	0	0	0
Himantura imbricata	23	0	0	0	0	1	0	0	0	0	0	0	0	0	0	0	0	0	0	0	0	1	0	0	0	0	0	0	0	0	0	0	0	0	0	0	0	0	0	0	0	0	0	0	0	0	0	0	0
Himantura jenkinsii	150	0	0	0	0	1	0	0	0	0	0	0	0	0	0	0	0	0	0	0	0	1	0	0	0	0	0	0	0	0	0	0	0	0	0	0	0	0	0	0	0	0	0	0	0	0	0	0	0
Himantura kittipongi	37	0	0	0	0	1	0	0	0	0	0	0	0	0	0	0	0	0	0	0	0	1	0	0	0	0	0	0	0	0	0	0	0	0	0	0	0	0	0	0	0	0	0	0	0	0	0	0	0
Himantura leoparda	140	0	0	0	0	1	0	0	0	0	0	0	0	0	0	0	0	0	0	0	0	1	0	0	0	0	0	0	0	0	0	0	0	0	0	0	0	0	0	0	0	0	0	0	0	0	0	0	0
Himantura lobistoma	100	0	0	0	0	1	0	0	0	0	0	0	0	0	0	0	0	0	0	0	0	1	0	0	0	0	0	0	0	0	0	0	0	0	0	0	0	0	0	0	0	0	0	0	0	0	0	0	0
Himantura marginata	179	0	0	0	0	1	0	0	0	0	0	0	0	0	0	0	0	0	0	0	0	1	0	0	0	0	0	0	0	0	0	0	0	0	0	0	0	0	0	0	0	0	0	0	0	0	0	0	0
Himantura oxyrhyncha	37	0	0	0	0	1	0	0	0	0	0	0	0	0	0	0	0	0	0	0	0	1	0	0	0	0	0	0	0	0	0	0	0	0	0	0	0	0	0	0	0	0	0	0	0	0	0	0	0
Himantura pacifica	60	0	0	0	0	1	0	0	0	0	0	0	0	0	0	0	0	0	0	0	0	1	0	0	0	0	0	0	0	0	0	0	0	0	0	0	0	0	0	0	0	0	0	0	0	0	0	0	0
Himantura pastinacoides	86	0	0	0	0	1	0	0	0	0	0	0	0	0	0	0	0	0	0	0	0	1	0	0	0	0	0	0	0	0	0	0	0	0	0	0	0	0	0	0	0	0	0	0	0	0	0	0	0
Himantura polylepis	223	0	0	0	0	1	0	0	0	0	0	0	0	0	0	0	0	0	0	0	0	1	0	0	0	0	0	0	0	0	0	0	0	0	0	0	0	0	0	0	0	0	0	0	0	0	0	0	0
Himantura randalli	62	0	0	0	0	1	0	0	0	0	0	0	0	0	0	0	0	0	0	0	0	1	0	0	0	0	0	0	0	0	0	0	0	0	0	0	0	0	0	0	0	0	0	0	0	0	0	0	0
Himantura schmardae	180	0	0	0	0	1	0	0	0	0	0	0	0	0	0	0	0	0	0	0	0	1	0	0	0	0	0	0	0	0	0	0	0	0	0	0	0	0	0	0	0	0	0	0	0	0	0	0	0
Himantura signifer	37	0	0	0	0	1	0	0	0	0	0	0	0	0	0	0	0	0	0	0	0	1	0	0	0	0	0	0	0	0	0	0	0	0	0	0	0	0	0	0	0	0	0	0	0	0	0	0	0
Himantura toshi	82	0	0	0	0	1	0	0	0	0	0	0	0	0	0	0	0	0	0	0	0	1	0	0	0	0	0	0	0	0	0	0	0	0	0	0	0	0	0	0	0	0	0	0	0	0	0	0	0
Himantura uarnacoides	119	0	0	0	0	1	0	0	0	0	0	0	0	0	0	0	0	0	0	0	0	1	0	0	0	0	0	0	0	0	0	0	0	0	0	0	0	0	0	0	0	0	0	0	0	0	0	0	0
Himantura uarnak	160	0	0	0	0	1	0	0	0	0	0	0	0	0	0	0	0	0	0	0	0	1	0	0	0	0	0	0	0	0	0	0	0	0	0	0	0	0	0	0	0	0	0	0	0	0	0	0	0
Himantura undulata	130	0	0	0	0	1	0	0	0	0	0	0	0	0	0	0	0	0	0	0	0	1	0	0	0	0	0	0	0	0	0	0	0	0	0	0	0	0	0	0	0	0	0	0	0	0	0	0	0
Himantura walga	32	0	0	0	0	1	0	0	0	0	0	0	0	0	0	0	0	0	0	0	0	1	0	0	0	0	0	0	0	0	0	0	0	0	0	0	0	0	0	0	0	0	0	0	0	0	0	0	0
Holohalaelurus favus	52	1	0	0	0	0	0	0	0	0	0	0	0	0	0	0	0	0	0	0	0	0	0	0	0	0	0	0	0	0	0	0	0	0	0	0	0	0	0	0	0	0	0	0	0	0	0	0	0
Holohalaelurus grennian	27	1	0	0	0	0	0	0	0	0	0	0	0	0	0	0	0	0	0	0	0	0	0	0	0	0	0	0	0	0	0	0	0	0	0	0	0	0	0	0	0	0	0	0	0	0	0	0	0
Holohalaelurus melanostigma	38	1	0	0	0	0	0	0	0	0	0	0	0	0	0	0	0	0	0	0	0	0	0	0	0	0	0	0	0	0	0	0	0	0	0	0	0	0	0	0	0	0	0	0	0	0	0	0	0
Holohalaelurus punctatus	36	1	0	0	0	0	0	0	0	0	0	0	0	0	0	0	0	0	0	0	0	0	0	0	0	0	0	0	0	0	0	0	0	0	0	0	0	0	0	0	0	0	0	0	0	0	0	0	0
Holohalaelurus regani	69	1	0	0	0	0	0	0	0	0	0	0	0	0	0	0	0	0	0	0	0	0	0	0	0	0	0	0	0	0	0	0	0	0	0	0	0	0	0	0	0	0	0	0	0	0	0	0	0
Hongeo koreana	84	0	0	0	0	0	0	0	1	0	0	0	0	0	0	0	0	0	0	0	0	0	0	0	0	0	0	0	0	0	0	0	0	0	0	0	0	0	0	0	0	0	0	0	0	0	0	0	0
Hypnos monopterygius	63	0	0	0	0	0	0	0	0	0	0	0	1	0	0	0	0	0	0	0	0	0	0	0	0	0	0	0	0	0	0	1	0	0	0	0	0	0	0	0	0	0	0	0	0	0	0	0	0
Hypogaleus hyugaensis	150	1	0	0	0	0	0	0	0	0	0	0	0	0	0	0	0	0	0	0	0	0	0	0	0	0	0	0	0	0	0	0	0	0	0	0	0	0	0	0	0	0	0	0	0	0	0	0	0
Iago garricki	75	1	0	0	0	0	0	0	0	0	0	0	0	0	0	0	0	0	0	0	0	0	0	0	0	0	0	0	0	0	0	0	0	0	0	0	0	0	0	0	0	0	0	0	0	0	0	0	0
Iago omanensis	89	1	0	0	0	0	0	0	0	0	0	0	0	0	0	0	0	0	0	0	0	0	0	0	0	0	0	0	0	0	0	0	0	0	0	0	0	0	0	0	0	0	0	0	0	0	0	0	0
Indobatis ori	43	0	0	0	0	0	0	0	1	0	0	0	0	0	1	0	0	0	0	0	0	0	0	0	0	0	0	0	0	0	0	0	0	0	0	0	0	0	0	0	0	0	0	0	0	0	0	0	0
Insentiraja laxipella	57	0	0	0	0	0	0	0	1	0	0	0	0	0	1	0	0	0	0	0	0	0	0	0	0	0	0	0	0	0	0	0	0	0	0	0	0	0	0	0	0	0	0	0	0	0	0	0	0
Insentiraja subtilispinosa	57	0	0	0	0	0	0	0	1	0	0	0	0	0	1	0	0	0	0	0	0	0	0	0	0	0	0	0	0	0	0	0	0	0	0	0	0	0	0	0	0	0	0	0	0	0	0	0	0
Irolita waitii	52	0	0	0	0	0	0	0	1	0	0	0	0	0	1	0	0	0	0	0	0	0	0	0	0	0	0	0	0	0	0	0	0	0	0	0	0	0	0	0	0	0	0	0	0	0	0	0	0
Irolita westraliensis	43	0	0	0	0	0	0	0	1	0	0	0	0	0	1	0	0	0	0	0	0	0	0	0	0	0	0	0	0	0	0	0	0	0	0	0	0	0	0	0	0	0	0	0	0	0	0	0	0
Isistius brasiliensis	56	0	0	0	0	0	0	0	0	0	1	0	0	0	0	0	0	0	0	0	1	0	0	0	0	0	0	0	0	0	0	0	0	0	0	0	0	0	0	0	0	0	0	0	0	0	0	0	0
Isistius plutodus	42	0	0	0	0	0	0	0	0	0	1	0	0	0	0	0	0	0	0	0	1	0	0	0	0	0	0	0	0	0	0	0	0	0	0	0	0	0	0	0	0	0	0	0	0	0	0	0	0
Isogomphodon oxyrhynchus	244	1	0	0	0	0	0	0	0	0	0	0	0	0	0	0	1	0	0	0	0	0	0	0	0	0	0	0	0	0	0	0	0	0	0	0	0	0	0	0	0	0	0	0	0	0	0	0	0
Isurus oxyrinchus	445	0	0	0	1	0	0	0	0	0	0	0	0	0	0	0	0	0	0	0	0	0	0	0	0	0	0	0	0	0	0	0	1	0	0	0	0	0	0	0	0	0	0	0	0	0	0	0	0
Isurus paucus	430	0	0	0	1	0	0	0	0	0	0	0	0	0	0	0	0	0	0	0	0	0	0	0	0	0	0	0	0	0	0	0	1	0	0	0	0	0	0	0	0	0	0	0	0	0	0	0	0
Lamiopsis temminckii	178	1	0	0	0	0	0	0	0	0	0	0	0	0	0	0	1	0	0	0	0	0	0	0	0	0	0	0	0	0	0	0	0	0	0	0	0	0	0	0	0	0	0	0	0	0	0	0	0
Lamiopsis tephrodes	157	1	0	0	0	0	0	0	0	0	0	0	0	0	0	0	1	0	0	0	0	0	0	0	0	0	0	0	0	0	0	0	0	0	0	0	0	0	0	0	0	0	0	0	0	0	0	0	0
Lamna ditropis	305	0	0	0	1	0	0	0	0	0	0	0	0	0	0	0	0	0	0	0	0	0	0	0	0	0	0	0	0	0	0	0	1	0	0	0	0	0	0	0	0	0	0	0	0	0	0	0	0
Lamna nasus	365	0	0	0	1	0	0	0	0	0	0	0	0	0	0	0	0	0	0	0	0	0	0	0	0	0	0	0	0	0	0	0	1	0	0	0	0	0	0	0	0	0	0	0	0	0	0	0	0
Leptocharias smithii	82	1	0	0	0	0	0	0	0	0	0	0	0	0	0	0	0	0	0	0	0	0	0	0	0	0	0	0	0	0	0	0	0	1	0	0	0	0	0	0	0	0	0	0	0	0	0	0	0
Leucoraja circularis	120	0	0	0	0	0	0	0	1	0	0	0	0	0	0	0	0	0	0	0	0	0	0	0	0	0	0	0	0	0	0	0	0	0	0	0	0	0	0	0	0	0	0	0	0	0	0	0	0
Leucoraja compagnoi	52	0	0	0	0	0	0	0	1	0	0	0	0	0	0	0	0	0	0	0	0	0	0	0	0	0	0	0	0	0	0	0	0	0	0	0	0	0	0	0	0	0	0	0	0	0	0	0	0
Leucoraja erinacea	62	0	0	0	0	0	0	0	1	0	0	0	0	0	0	0	0	0	0	0	0	0	0	0	0	0	0	0	0	0	0	0	0	0	0	0	0	0	0	0	0	0	0	0	0	0	0	0	0
Leucoraja fullonica	120	0	0	0	0	0	0	0	1	0	0	0	0	0	0	0	0	0	0	0	0	0	0	0	0	0	0	0	0	0	0	0	0	0	0	0	0	0	0	0	0	0	0	0	0	0	0	0	0
Leucoraja garmani	57	0	0	0	0	0	0	0	1	0	0	0	0	0	0	0	0	0	0	0	0	0	0	0	0	0	0	0	0	0	0	0	0	0	0	0	0	0	0	0	0	0	0	0	0	0	0	0	0
Leucoraja lentiginosa	44	0	0	0	0	0	0	0	1	0	0	0	0	0	0	0	0	0	0	0	0	0	0	0	0	0	0	0	0	0	0	0	0	0	0	0	0	0	0	0	0	0	0	0	0	0	0	0	0
Leucoraja leucosticta	80	0	0	0	0	0	0	0	1	0	0	0	0	0	0	0	0	0	0	0	0	0	0	0	0	0	0	0	0	0	0	0	0	0	0	0	0	0	0	0	0	0	0	0	0	0	0	0	0
Leucoraja melitensis	50	0	0	0	0	0	0	0	1	0	0	0	0	0	0	0	0	0	0	0	0	0	0	0	0	0	0	0	0	0	0	0	0	0	0	0	0	0	0	0	0	0	0	0	0	0	0	0	0
Leucoraja naevus	81	0	0	0	0	0	0	0	1	0	0	0	0	0	0	0	0	0	0	0	0	0	0	0	0	0	0	0	0	0	0	0	0	0	0	0	0	0	0	0	0	0	0	0	0	0	0	0	0
Leucoraja ocellata	150	0	0	0	0	0	0	0	1	0	0	0	0	0	0	0	0	0	0	0	0	0	0	0	0	0	0	0	0	0	0	0	0	0	0	0	0	0	0	0	0	0	0	0	0	0	0	0	0
Leucoraja pristispina	40	0	0	0	0	0	0	0	1	0	0	0	0	0	0	0	0	0	0	0	0	0	0	0	0	0	0	0	0	0	0	0	0	0	0	0	0	0	0	0	0	0	0	0	0	0	0	0	0
Leucoraja wallacei	96	0	0	0	0	0	0	0	1	0	0	0	0	0	0	0	0	0	0	0	0	0	0	0	0	0	0	0	0	0	0	0	0	0	0	0	0	0	0	0	0	0	0	0	0	0	0	0	0
Leucoraja yucatanensis	30	0	0	0	0	0	0	0	1	0	0	0	0	0	0	0	0	0	0	0	0	0	0	0	0	0	0	0	0	0	0	0	0	0	0	0	0	0	0	0	0	0	0	0	0	0	0	0	0
Loxodon macrorhinus	99	1	0	0	0	0	0	0	0	0	0	0	0	0	0	0	1	0	0	0	0	0	0	0	0	0	0	0	0	0	0	0	0	0	0	0	0	0	0	0	0	0	0	0	0	0	0	0	0
Makararaja chindwinensis	50	0	0	0	0	1	0	0	0	0	0	0	0	0	0	0	0	0	0	0	0	1	0	0	0	0	0	0	0	0	0	0	0	0	0	0	0	0	0	0	0	0	0	0	0	0	0	0	0
Malacoraja kreffti	60	0	0	0	0	0	0	0	1	0	0	0	0	0	0	0	0	0	0	0	0	0	0	0	0	0	0	0	0	0	0	0	0	0	0	0	0	0	0	0	0	0	0	0	0	0	0	0	0
Malacoraja obscura	68	0	0	0	0	0	0	0	1	0	0	0	0	0	0	0	0	0	0	0	0	0	0	0	0	0	0	0	0	0	0	0	0	0	0	0	0	0	0	0	0	0	0	0	0	0	0	0	0
Malacoraja senta	71	0	0	0	0	0	0	0	1	0	0	0	0	0	0	0	0	0	0	0	0	0	0	0	0	0	0	0	0	0	0	0	0	0	0	0	0	0	0	0	0	0	0	0	0	0	0	0	0
Malacoraja spinacidermis	64	0	0	0	0	0	0	0	1	0	0	0	0	0	0	0	0	0	0	0	0	0	0	0	0	0	0	0	0	0	0	0	0	0	0	0	0	0	0	0	0	0	0	0	0	0	0	0	0
Manta alfredi	550	0	0	0	0	1	0	0	0	0	0	0	0	0	0	0	0	0	0	0	0	0	0	0	0	0	0	0	0	0	0	0	0	0	0	0	1	0	0	0	0	0	0	0	0	0	0	0	0
Manta birostris	910	0	0	0	0	1	0	0	0	0	0	0	0	0	0	0	0	0	0	0	0	0	0	0	0	0	0	0	0	0	0	0	0	0	0	0	1	0	0	0	0	0	0	0	0	0	0	0	0
Megachasma pelagios	820	0	0	0	1	0	0	0	0	0	0	0	0	0	0	0	0	0	0	0	0	0	0	0	0	0	0	0	0	0	0	0	0	0	1	0	0	0	0	0	0	0	0	0	0	0	0	0	0
Miroscyllium sheikoi	43	0	0	0	0	0	0	0	0	0	1	0	0	0	0	0	0	0	0	0	0	0	0	0	0	0	0	0	0	0	0	0	0	0	0	0	0	0	0	0	0	0	0	0	0	0	0	0	0
Mitsukurina owstoni	620	0	0	0	1	0	0	0	0	0	0	0	0	0	0	0	0	0	0	0	0	0	0	0	0	0	0	0	0	0	0	0	0	0	0	1	0	0	0	0	0	0	0	0	0	0	0	0	0
Mobula hypostoma	133	0	0	0	0	1	0	0	0	0	0	0	0	0	0	0	0	0	0	0	0	0	0	0	0	0	0	0	0	0	0	0	0	0	0	0	1	0	0	0	0	0	0	0	0	0	0	0	0
Mobula japanica	310	0	0	0	0	1	0	0	0	0	0	0	0	0	0	0	0	0	0	0	0	0	0	0	0	0	0	0	0	0	0	0	0	0	0	0	1	0	0	0	0	0	0	0	0	0	0	0	0
Mobula kuhlii	135	0	0	0	0	1	0	0	0	0	0	0	0	0	0	0	0	0	0	0	0	0	0	0	0	0	0	0	0	0	0	0	0	0	0	0	1	0	0	0	0	0	0	0	0	0	0	0	0
Mobula mobular	520	0	0	0	0	1	0	0	0	0	0	0	0	0	0	0	0	0	0	0	0	0	0	0	0	0	0	0	0	0	0	0	0	0	0	0	1	0	0	0	0	0	0	0	0	0	0	0	0
Mobula munkiana	110	0	0	0	0	1	0	0	0	0	0	0	0	0	0	0	0	0	0	0	0	0	0	0	0	0	0	0	0	0	0	0	0	0	0	0	1	0	0	0	0	0	0	0	0	0	0	0	0
Mobula rochebrunei	134	0	0	0	0	1	0	0	0	0	0	0	0	0	0	0	0	0	0	0	0	0	0	0	0	0	0	0	0	0	0	0	0	0	0	0	1	0	0	0	0	0	0	0	0	0	0	0	0
Mobula tarapacana	370	0	0	0	0	1	0	0	0	0	0	0	0	0	0	0	0	0	0	0	0	0	0	0	0	0	0	0	0	0	0	0	0	0	0	0	1	0	0	0	0	0	0	0	0	0	0	0	0
Mobula thurstoni	189	0	0	0	0	1	0	0	0	0	0	0	0	0	0	0	0	0	0	0	0	0	0	0	0	0	0	0	0	0	0	0	0	0	0	0	1	0	0	0	0	0	0	0	0	0	0	0	0
Mollisquama parini	40	0	0	0	0	0	0	0	0	0	1	0	0	0	0	0	0	0	0	0	1	0	0	0	0	0	0	0	0	0	0	0	0	0	0	0	0	0	0	0	0	0	0	0	0	0	0	0	0
Mustelus albipinnis	129	1	0	0	0	0	0	0	0	0	0	0	0	0	0	0	0	0	0	0	0	0	0	0	0	0	0	0	0	0	0	0	0	0	0	0	0	0	0	0	0	0	0	0	0	0	0	0	0
Mustelus antarcticus	185	1	0	0	0	0	0	0	0	0	0	0	0	0	0	0	0	0	0	0	0	0	0	0	0	0	0	0	0	0	0	0	0	0	0	0	0	0	0	0	0	0	0	0	0	0	0	0	0
Mustelus asterias	140	1	0	0	0	0	0	0	0	0	0	0	0	0	0	0	0	0	0	0	0	0	0	0	0	0	0	0	0	0	0	0	0	0	0	0	0	0	0	0	0	0	0	0	0	0	0	0	0
Mustelus californicus	125	1	0	0	0	0	0	0	0	0	0	0	0	0	0	0	0	0	0	0	0	0	0	0	0	0	0	0	0	0	0	0	0	0	0	0	0	0	0	0	0	0	0	0	0	0	0	0	0
Mustelus canis	155	1	0	0	0	0	0	0	0	0	0	0	0	0	0	0	0	0	0	0	0	0	0	0	0	0	0	0	0	0	0	0	0	0	0	0	0	0	0	0	0	0	0	0	0	0	0	0	0
Mustelus dorsalis	66	1	0	0	0	0	0	0	0	0	0	0	0	0	0	0	0	0	0	0	0	0	0	0	0	0	0	0	0	0	0	0	0	0	0	0	0	0	0	0	0	0	0	0	0	0	0	0	0
Mustelus fasciatus	177	1	0	0	0	0	0	0	0	0	0	0	0	0	0	0	0	0	0	0	0	0	0	0	0	0	0	0	0	0	0	0	0	0	0	0	0	0	0	0	0	0	0	0	0	0	0	0	0
Mustelus griseus	108	1	0	0	0	0	0	0	0	0	0	0	0	0	0	0	0	0	0	0	0	0	0	0	0	0	0	0	0	0	0	0	0	0	0	0	0	0	0	0	0	0	0	0	0	0	0	0	0
Mustelus henlei	100	1	0	0	0	0	0	0	0	0	0	0	0	0	0	0	0	0	0	0	0	0	0	0	0	0	0	0	0	0	0	0	0	0	0	0	0	0	0	0	0	0	0	0	0	0	0	0	0
Mustelus higmani	88	1	0	0	0	0	0	0	0	0	0	0	0	0	0	0	0	0	0	0	0	0	0	0	0	0	0	0	0	0	0	0	0	0	0	0	0	0	0	0	0	0	0	0	0	0	0	0	0
Mustelus lenticulatus	151	1	0	0	0	0	0	0	0	0	0	0	0	0	0	0	0	0	0	0	0	0	0	0	0	0	0	0	0	0	0	0	0	0	0	0	0	0	0	0	0	0	0	0	0	0	0	0	0
Mustelus lunulatus	175	1	0	0	0	0	0	0	0	0	0	0	0	0	0	0	0	0	0	0	0	0	0	0	0	0	0	0	0	0	0	0	0	0	0	0	0	0	0	0	0	0	0	0	0	0	0	0	0
Mustelus manazo	135	1	0	0	0	0	0	0	0	0	0	0	0	0	0	0	0	0	0	0	0	0	0	0	0	0	0	0	0	0	0	0	0	0	0	0	0	0	0	0	0	0	0	0	0	0	0	0	0
Mustelus mento	130	1	0	0	0	0	0	0	0	0	0	0	0	0	0	0	0	0	0	0	0	0	0	0	0	0	0	0	0	0	0	0	0	0	0	0	0	0	0	0	0	0	0	0	0	0	0	0	0
Mustelus minicanis	57	1	0	0	0	0	0	0	0	0	0	0	0	0	0	0	0	0	0	0	0	0	0	0	0	0	0	0	0	0	0	0	0	0	0	0	0	0	0	0	0	0	0	0	0	0	0	0	0
Mustelus mosis	150	1	0	0	0	0	0	0	0	0	0	0	0	0	0	0	0	0	0	0	0	0	0	0	0	0	0	0	0	0	0	0	0	0	0	0	0	0	0	0	0	0	0	0	0	0	0	0	0
Mustelus mustelus	175	1	0	0	0	0	0	0	0	0	0	0	0	0	0	0	0	0	0	0	0	0	0	0	0	0	0	0	0	0	0	0	0	0	0	0	0	0	0	0	0	0	0	0	0	0	0	0	0
Mustelus norrisi	123	1	0	0	0	0	0	0	0	0	0	0	0	0	0	0	0	0	0	0	0	0	0	0	0	0	0	0	0	0	0	0	0	0	0	0	0	0	0	0	0	0	0	0	0	0	0	0	0
Mustelus palumbes	113	1	0	0	0	0	0	0	0	0	0	0	0	0	0	0	0	0	0	0	0	0	0	0	0	0	0	0	0	0	0	0	0	0	0	0	0	0	0	0	0	0	0	0	0	0	0	0	0
Mustelus punctulatus	95	1	0	0	0	0	0	0	0	0	0	0	0	0	0	0	0	0	0	0	0	0	0	0	0	0	0	0	0	0	0	0	0	0	0	0	0	0	0	0	0	0	0	0	0	0	0	0	0
Mustelus ravidus	101	1	0	0	0	0	0	0	0	0	0	0	0	0	0	0	0	0	0	0	0	0	0	0	0	0	0	0	0	0	0	0	0	0	0	0	0	0	0	0	0	0	0	0	0	0	0	0	0
Mustelus schmitti	109	1	0	0	0	0	0	0	0	0	0	0	0	0	0	0	0	0	0	0	0	0	0	0	0	0	0	0	0	0	0	0	0	0	0	0	0	0	0	0	0	0	0	0	0	0	0	0	0
Mustelus sinusmexicanus	140	1	0	0	0	0	0	0	0	0	0	0	0	0	0	0	0	0	0	0	0	0	0	0	0	0	0	0	0	0	0	0	0	0	0	0	0	0	0	0	0	0	0	0	0	0	0	0	0
Mustelus stevensi	103	1	0	0	0	0	0	0	0	0	0	0	0	0	0	0	0	0	0	0	0	0	0	0	0	0	0	0	0	0	0	0	0	0	0	0	0	0	0	0	0	0	0	0	0	0	0	0	0
Mustelus walkeri	112	1	0	0	0	0	0	0	0	0	0	0	0	0	0	0	0	0	0	0	0	0	0	0	0	0	0	0	0	0	0	0	0	0	0	0	0	0	0	0	0	0	0	0	0	0	0	0	0
Mustelus whitneyi	87	1	0	0	0	0	0	0	0	0	0	0	0	0	0	0	0	0	0	0	0	0	0	0	0	0	0	0	0	0	0	0	0	0	0	0	0	0	0	0	0	0	0	0	0	0	0	0	0
Mustelus widodoi	110	1	0	0	0	0	0	0	0	0	0	0	0	0	0	0	0	0	0	0	0	0	0	0	0	0	0	0	0	0	0	0	0	0	0	0	0	0	0	0	0	0	0	0	0	0	0	0	0
Myliobatis aquila	150	0	0	0	0	1	0	0	0	0	0	0	0	0	0	0	0	0	0	0	0	0	0	0	0	0	0	0	0	0	0	0	0	0	0	0	0	1	0	0	0	0	0	0	0	0	0	0	0
Myliobatis californica	180	0	0	0	0	1	0	0	0	0	0	0	0	0	0	0	0	0	0	0	0	0	0	0	0	0	0	0	0	0	0	0	0	0	0	0	0	1	0	0	0	0	0	0	0	0	0	0	0
Myliobatis chilensis	200	0	0	0	0	1	0	0	0	0	0	0	0	0	0	0	0	0	0	0	0	0	0	0	0	0	0	0	0	0	0	0	0	0	0	0	0	1	0	0	0	0	0	0	0	0	0	0	0
Myliobatis freminvillei	106	0	0	0	0	1	0	0	0	0	0	0	0	0	0	0	0	0	0	0	0	0	0	0	0	0	0	0	0	0	0	0	0	0	0	0	0	1	0	0	0	0	0	0	0	0	0	0	0
Myliobatis goodei	99	0	0	0	0	1	0	0	0	0	0	0	0	0	0	0	0	0	0	0	0	0	0	0	0	0	0	0	0	0	0	0	0	0	0	0	0	1	0	0	0	0	0	0	0	0	0	0	0
Myliobatis hamlyni	114	0	0	0	0	1	0	0	0	0	0	0	0	0	0	0	0	0	0	0	0	0	0	0	0	0	0	0	0	0	0	0	0	0	0	0	0	1	0	0	0	0	0	0	0	0	0	0	0
Myliobatis longirostris	95	0	0	0	0	1	0	0	0	0	0	0	0	0	0	0	0	0	0	0	0	0	0	0	0	0	0	0	0	0	0	0	0	0	0	0	0	1	0	0	0	0	0	0	0	0	0	0	0
Myliobatis peruvianus	131	0	0	0	0	1	0	0	0	0	0	0	0	0	0	0	0	0	0	0	0	0	0	0	0	0	0	0	0	0	0	0	0	0	0	0	0	1	0	0	0	0	0	0	0	0	0	0	0
Myliobatis ridens	70	0	0	0	0	1	0	0	0	0	0	0	0	0	0	0	0	0	0	0	0	0	0	0	0	0	0	0	0	0	0	0	0	0	0	0	0	1	0	0	0	0	0	0	0	0	0	0	0
Myliobatis tenuicaudatus	160	0	0	0	0	1	0	0	0	0	0	0	0	0	0	0	0	0	0	0	0	0	0	0	0	0	0	0	0	0	0	0	0	0	0	0	0	1	0	0	0	0	0	0	0	0	0	0	0
Myliobatis tobijei	67	0	0	0	0	1	0	0	0	0	0	0	0	0	0	0	0	0	0	0	0	0	0	0	0	0	0	0	0	0	0	0	0	0	0	0	0	1	0	0	0	0	0	0	0	0	0	0	0
Narcine atzi	36	0	0	0	0	0	0	0	0	0	0	0	1	0	0	0	0	0	0	0	0	0	0	0	0	0	0	0	0	0	0	0	0	0	0	0	0	0	1	0	0	0	0	0	0	0	0	0	0
Narcine bancroftii	65	0	0	0	0	0	0	0	0	0	0	0	1	0	0	0	0	0	0	0	0	0	0	0	0	0	0	0	0	0	0	0	0	0	0	0	0	0	1	0	0	0	0	0	0	0	0	0	0
Narcine brasiliensis	45	0	0	0	0	0	0	0	0	0	0	0	1	0	0	0	0	0	0	0	0	0	0	0	0	0	0	0	0	0	0	0	0	0	0	0	0	0	1	0	0	0	0	0	0	0	0	0	0
Narcine brevilabiata	32	0	0	0	0	0	0	0	0	0	0	0	1	0	0	0	0	0	0	0	0	0	0	0	0	0	0	0	0	0	0	0	0	0	0	0	0	0	1	0	0	0	0	0	0	0	0	0	0
Narcine brunnea	22	0	0	0	0	0	0	0	0	0	0	0	1	0	0	0	0	0	0	0	0	0	0	0	0	0	0	0	0	0	0	0	0	0	0	0	0	0	1	0	0	0	0	0	0	0	0	0	0
Narcine entemedor	75	0	0	0	0	0	0	0	0	0	0	0	1	0	0	0	0	0	0	0	0	0	0	0	0	0	0	0	0	0	0	0	0	0	0	0	0	0	1	0	0	0	0	0	0	0	0	0	0
Narcine insolita	36	0	0	0	0	0	0	0	0	0	0	0	1	0	0	0	0	0	0	0	0	0	0	0	0	0	0	0	0	0	0	0	0	0	0	0	0	0	1	0	0	0	0	0	0	0	0	0	0
Narcine lasti	37	0	0	0	0	0	0	0	0	0	0	0	1	0	0	0	0	0	0	0	0	0	0	0	0	0	0	0	0	0	0	0	0	0	0	0	0	0	1	0	0	0	0	0	0	0	0	0	0
Narcine leoparda	30	0	0	0	0	0	0	0	0	0	0	0	1	0	0	0	0	0	0	0	0	0	0	0	0	0	0	0	0	0	0	0	0	0	0	0	0	0	1	0	0	0	0	0	0	0	0	0	0
Narcine lingula	35	0	0	0	0	0	0	0	0	0	0	0	1	0	0	0	0	0	0	0	0	0	0	0	0	0	0	0	0	0	0	0	0	0	0	0	0	0	1	0	0	0	0	0	0	0	0	0	0
Narcine maculata	40	0	0	0	0	0	0	0	0	0	0	0	1	0	0	0	0	0	0	0	0	0	0	0	0	0	0	0	0	0	0	0	0	0	0	0	0	0	1	0	0	0	0	0	0	0	0	0	0
Narcine nelsoni	35	0	0	0	0	0	0	0	0	0	0	0	1	0	0	0	0	0	0	0	0	0	0	0	0	0	0	0	0	0	0	0	0	0	0	0	0	0	1	0	0	0	0	0	0	0	0	0	0
Narcine oculifera	35	0	0	0	0	0	0	0	0	0	0	0	1	0	0	0	0	0	0	0	0	0	0	0	0	0	0	0	0	0	0	0	0	0	0	0	0	0	1	0	0	0	0	0	0	0	0	0	0
Narcine ornata	24	0	0	0	0	0	0	0	0	0	0	0	1	0	0	0	0	0	0	0	0	0	0	0	0	0	0	0	0	0	0	0	0	0	0	0	0	0	1	0	0	0	0	0	0	0	0	0	0
Narcine prodorsalis	35	0	0	0	0	0	0	0	0	0	0	0	1	0	0	0	0	0	0	0	0	0	0	0	0	0	0	0	0	0	0	0	0	0	0	0	0	0	1	0	0	0	0	0	0	0	0	0	0
Narcine rierai	30	0	0	0	0	0	0	0	0	0	0	0	1	0	0	0	0	0	0	0	0	0	0	0	0	0	0	0	0	0	0	0	0	0	0	0	0	0	1	0	0	0	0	0	0	0	0	0	0
Narcine tasmaniensis	47	0	0	0	0	0	0	0	0	0	0	0	1	0	0	0	0	0	0	0	0	0	0	0	0	0	0	0	0	0	0	0	0	0	0	0	0	0	1	0	0	0	0	0	0	0	0	0	0
Narcine timlei	24	0	0	0	0	0	0	0	0	0	0	0	1	0	0	0	0	0	0	0	0	0	0	0	0	0	0	0	0	0	0	0	0	0	0	0	0	0	1	0	0	0	0	0	0	0	0	0	0
Narcine vermiculatus	30	0	0	0	0	0	0	0	0	0	0	0	1	0	0	0	0	0	0	0	0	0	0	0	0	0	0	0	0	0	0	0	0	0	0	0	0	0	1	0	0	0	0	0	0	0	0	0	0
Narcine westraliensis	29	0	0	0	0	0	0	0	0	0	0	0	1	0	0	0	0	0	0	0	0	0	0	0	0	0	0	0	0	0	0	0	0	0	0	0	0	0	1	0	0	0	0	0	0	0	0	0	0
Narke capensis	38	0	0	0	0	0	0	0	0	0	0	0	1	0	0	0	0	0	0	0	0	0	0	0	0	0	0	0	0	0	0	0	0	0	0	0	0	0	0	1	0	0	0	0	0	0	0	0	0
Narke dipterygia	35	0	0	0	0	0	0	0	0	0	0	0	1	0	0	0	0	0	0	0	0	0	0	0	0	0	0	0	0	0	0	0	0	0	0	0	0	0	0	1	0	0	0	0	0	0	0	0	0
Narke japonica	30	0	0	0	0	0	0	0	0	0	0	0	1	0	0	0	0	0	0	0	0	0	0	0	0	0	0	0	0	0	0	0	0	0	0	0	0	0	0	1	0	0	0	0	0	0	0	0	0
Nasolamia velox	165	1	0	0	0	0	0	0	0	0	0	0	0	0	0	0	1	0	0	0	0	0	0	0	0	0	0	0	0	0	0	0	0	0	0	0	0	0	0	0	0	0	0	0	0	0	0	0	0
Nebrius ferrugineus	320	0	0	0	0	0	1	0	0	0	0	0	0	0	0	0	0	0	0	0	0	0	0	1	0	0	0	0	0	0	0	0	0	0	0	0	0	0	0	0	0	0	0	0	0	0	0	0	0
Negaprion acutidens	310	1	0	0	0	0	0	0	0	0	0	0	0	0	0	0	1	0	0	0	0	0	0	0	0	0	0	0	0	0	0	0	0	0	0	0	0	0	0	0	0	0	0	0	0	0	0	0	0
Negaprion brevirostris	368	1	0	0	0	0	0	0	0	0	0	0	0	0	0	0	1	0	0	0	0	0	0	0	0	0	0	0	0	0	0	0	0	0	0	0	0	0	0	0	0	0	0	0	0	0	0	0	0
Neoraja africana	30	0	0	0	0	0	0	0	1	0	0	0	0	0	0	0	0	0	0	0	0	0	0	0	0	0	0	0	0	0	0	0	0	0	0	0	0	0	0	0	0	0	0	0	0	0	0	0	0
Neoraja caerulea	35	0	0	0	0	0	0	0	1	0	0	0	0	0	0	0	0	0	0	0	0	0	0	0	0	0	0	0	0	0	0	0	0	0	0	0	0	0	0	0	0	0	0	0	0	0	0	0	0
Neoraja carolinensis	29	0	0	0	0	0	0	0	1	0	0	0	0	0	0	0	0	0	0	0	0	0	0	0	0	0	0	0	0	0	0	0	0	0	0	0	0	0	0	0	0	0	0	0	0	0	0	0	0
Neoraja iberica	35	0	0	0	0	0	0	0	1	0	0	0	0	0	0	0	0	0	0	0	0	0	0	0	0	0	0	0	0	0	0	0	0	0	0	0	0	0	0	0	0	0	0	0	0	0	0	0	0
Neoraja stehmanni	38	0	0	0	0	0	0	0	1	0	0	0	0	0	0	0	0	0	0	0	0	0	0	0	0	0	0	0	0	0	0	0	0	0	0	0	0	0	0	0	0	0	0	0	0	0	0	0	0
Neotrygon annotata	28	0	0	0	0	1	0	0	0	0	0	0	0	0	0	0	0	0	0	0	0	1	0	0	0	0	0	0	0	0	0	0	0	0	0	0	0	0	0	0	0	0	0	0	0	0	0	0	0
Neotrygon kuhlii	30	0	0	0	0	1	0	0	0	0	0	0	0	0	0	0	0	0	0	0	0	1	0	0	0	0	0	0	0	0	0	0	0	0	0	0	0	0	0	0	0	0	0	0	0	0	0	0	0
Neotrygon leylandi	27	0	0	0	0	1	0	0	0	0	0	0	0	0	0	0	0	0	0	0	0	1	0	0	0	0	0	0	0	0	0	0	0	0	0	0	0	0	0	0	0	0	0	0	0	0	0	0	0
Neotrygon ningalooensis	30	0	0	0	0	1	0	0	0	0	0	0	0	0	0	0	0	0	0	0	0	1	0	0	0	0	0	0	0	0	0	0	0	0	0	0	0	0	0	0	0	0	0	0	0	0	0	0	0
Neotrygon picta	32	0	0	0	0	1	0	0	0	0	0	0	0	0	0	0	0	0	0	0	0	1	0	0	0	0	0	0	0	0	0	0	0	0	0	0	0	0	0	0	0	0	0	0	0	0	0	0	0
Notoraja alisae	55	0	0	0	0	0	0	0	1	0	0	0	0	0	0	0	0	0	0	0	0	0	0	0	0	0	0	0	0	0	0	0	0	0	0	0	0	0	0	0	0	0	0	0	0	0	0	0	0
Notoraja azurea	65	0	0	0	0	0	0	0	1	0	0	0	0	0	0	0	0	0	0	0	0	0	0	0	0	0	0	0	0	0	0	0	0	0	0	0	0	0	0	0	0	0	0	0	0	0	0	0	0
Notoraja fijiensis	40	0	0	0	0	0	0	0	1	0	0	0	0	0	0	0	0	0	0	0	0	0	0	0	0	0	0	0	0	0	0	0	0	0	0	0	0	0	0	0	0	0	0	0	0	0	0	0	0
Notoraja hirticauda	45	0	0	0	0	0	0	0	1	0	0	0	0	0	0	0	0	0	0	0	0	0	0	0	0	0	0	0	0	0	0	0	0	0	0	0	0	0	0	0	0	0	0	0	0	0	0	0	0
Notoraja inusitata	44	0	0	0	0	0	0	0	1	0	0	0	0	0	0	0	0	0	0	0	0	0	0	0	0	0	0	0	0	0	0	0	0	0	0	0	0	0	0	0	0	0	0	0	0	0	0	0	0
Notoraja lira	42	0	0	0	0	0	0	0	1	0	0	0	0	0	0	0	0	0	0	0	0	0	0	0	0	0	0	0	0	0	0	0	0	0	0	0	0	0	0	0	0	0	0	0	0	0	0	0	0
Notoraja longiventralis	43	0	0	0	0	0	0	0	1	0	0	0	0	0	0	0	0	0	0	0	0	0	0	0	0	0	0	0	0	0	0	0	0	0	0	0	0	0	0	0	0	0	0	0	0	0	0	0	0
Notoraja ochroderma	37	0	0	0	0	0	0	0	1	0	0	0	0	0	0	0	0	0	0	0	0	0	0	0	0	0	0	0	0	0	0	0	0	0	0	0	0	0	0	0	0	0	0	0	0	0	0	0	0
Notoraja sapphira	41	0	0	0	0	0	0	0	1	0	0	0	0	0	0	0	0	0	0	0	0	0	0	0	0	0	0	0	0	0	0	0	0	0	0	0	0	0	0	0	0	0	0	0	0	0	0	0	0
Notoraja sticta	63	0	0	0	0	0	0	0	1	0	0	0	0	0	0	0	0	0	0	0	0	0	0	0	0	0	0	0	0	0	0	0	0	0	0	0	0	0	0	0	0	0	0	0	0	0	0	0	0
Notoraja tobitukai	51	0	0	0	0	0	0	0	1	0	0	0	0	0	0	0	0	0	0	0	0	0	0	0	0	0	0	0	0	0	0	0	0	0	0	0	0	0	0	0	0	0	0	0	0	0	0	0	0
Notorynchus cepedianus	296	0	0	1	0	0	0	0	0	0	0	0	0	0	0	0	0	0	0	0	0	0	0	0	0	0	0	0	0	1	0	0	0	0	0	0	0	0	0	0	0	0	0	0	0	0	0	0	0
Odontaspis ferox	450	0	0	0	1	0	0	0	0	0	0	0	0	0	0	0	0	0	0	0	0	0	0	0	0	0	0	0	0	0	0	0	0	0	0	0	0	0	0	0	1	0	0	0	0	0	0	0	0
Odontaspis noronhai	427	0	0	0	1	0	0	0	0	0	0	0	0	0	0	0	0	0	0	0	0	0	0	0	0	0	0	0	0	0	0	0	0	0	0	0	0	0	0	0	1	0	0	0	0	0	0	0	0
Okamejei acutispina	45	0	0	0	0	0	0	0	1	0	0	0	0	0	0	0	0	0	0	0	0	0	0	0	0	0	0	0	0	0	0	0	0	0	0	0	0	0	0	0	0	0	0	0	0	0	0	0	0
Okamejei arafurensis	50	0	0	0	0	0	0	0	1	0	0	0	0	0	0	0	0	0	0	0	0	0	0	0	0	0	0	0	0	0	0	0	0	0	0	0	0	0	0	0	0	0	0	0	0	0	0	0	0
Okamejei boesemani	55	0	0	0	0	0	0	0	1	0	0	0	0	0	0	0	0	0	0	0	0	0	0	0	0	0	0	0	0	0	0	0	0	0	0	0	0	0	0	0	0	0	0	0	0	0	0	0	0
Okamejei cairae	39	0	0	0	0	0	0	0	1	0	0	0	0	0	0	0	0	0	0	0	0	0	0	0	0	0	0	0	0	0	0	0	0	0	0	0	0	0	0	0	0	0	0	0	0	0	0	0	0
Okamejei heemstrai	61	0	0	0	0	0	0	0	1	0	0	0	0	0	0	0	0	0	0	0	0	0	0	0	0	0	0	0	0	0	0	0	0	0	0	0	0	0	0	0	0	0	0	0	0	0	0	0	0
Okamejei hollandi	45	0	0	0	0	0	0	0	1	0	0	0	0	0	0	0	0	0	0	0	0	0	0	0	0	0	0	0	0	0	0	0	0	0	0	0	0	0	0	0	0	0	0	0	0	0	0	0	0
Okamejei jensenae	53	0	0	0	0	0	0	0	1	0	0	0	0	0	0	0	0	0	0	0	0	0	0	0	0	0	0	0	0	0	0	0	0	0	0	0	0	0	0	0	0	0	0	0	0	0	0	0	0
Okamejei kenojei	52	0	0	0	0	0	0	0	1	0	0	0	0	0	0	0	0	0	0	0	0	0	0	0	0	0	0	0	0	0	0	0	0	0	0	0	0	0	0	0	0	0	0	0	0	0	0	0	0
Okamejei leptoura	56	0	0	0	0	0	0	0	1	0	0	0	0	0	0	0	0	0	0	0	0	0	0	0	0	0	0	0	0	0	0	0	0	0	0	0	0	0	0	0	0	0	0	0	0	0	0	0	0
Okamejei meerdervoortii	38	0	0	0	0	0	0	0	1	0	0	0	0	0	0	0	0	0	0	0	0	0	0	0	0	0	0	0	0	0	0	0	0	0	0	0	0	0	0	0	0	0	0	0	0	0	0	0	0
Okamejei philipi	36	0	0	0	0	0	0	0	1	0	0	0	0	0	0	0	0	0	0	0	0	0	0	0	0	0	0	0	0	0	0	0	0	0	0	0	0	0	0	0	0	0	0	0	0	0	0	0	0
Okamejei pita	47	0	0	0	0	0	0	0	1	0	0	0	0	0	0	0	0	0	0	0	0	0	0	0	0	0	0	0	0	0	0	0	0	0	0	0	0	0	0	0	0	0	0	0	0	0	0	0	0
Okamejei powelli	53	0	0	0	0	0	0	0	1	0	0	0	0	0	0	0	0	0	0	0	0	0	0	0	0	0	0	0	0	0	0	0	0	0	0	0	0	0	0	0	0	0	0	0	0	0	0	0	0
Okamejei schmidti	52	0	0	0	0	0	0	0	1	0	0	0	0	0	0	0	0	0	0	0	0	0	0	0	0	0	0	0	0	0	0	0	0	0	0	0	0	0	0	0	0	0	0	0	0	0	0	0	0
Orectolobus floridus	75	0	0	0	0	0	1	0	0	0	0	0	0	0	0	0	0	0	0	0	0	0	0	0	0	0	0	0	0	0	0	0	0	0	0	0	0	0	0	0	0	1	0	0	0	0	0	0	0
Orectolobus halei	206	0	0	0	0	0	1	0	0	0	0	0	0	0	0	0	0	0	0	0	0	0	0	0	0	0	0	0	0	0	0	0	0	0	0	0	0	0	0	0	0	1	0	0	0	0	0	0	0
Orectolobus hutchinsi	149	0	0	0	0	0	1	0	0	0	0	0	0	0	0	0	0	0	0	0	0	0	0	0	0	0	0	0	0	0	0	0	0	0	0	0	0	0	0	0	0	1	0	0	0	0	0	0	0
Orectolobus japonicus	118	0	0	0	0	0	1	0	0	0	0	0	0	0	0	0	0	0	0	0	0	0	0	0	0	0	0	0	0	0	0	0	0	0	0	0	0	0	0	0	0	1	0	0	0	0	0	0	0
Orectolobus leptolineatus	120	0	0	0	0	0	1	0	0	0	0	0	0	0	0	0	0	0	0	0	0	0	0	0	0	0	0	0	0	0	0	0	0	0	0	0	0	0	0	0	0	1	0	0	0	0	0	0	0
Orectolobus maculatus	320	0	0	0	0	0	1	0	0	0	0	0	0	0	0	0	0	0	0	0	0	0	0	0	0	0	0	0	0	0	0	0	0	0	0	0	0	0	0	0	0	1	0	0	0	0	0	0	0
Orectolobus ornatus	120	0	0	0	0	0	1	0	0	0	0	0	0	0	0	0	0	0	0	0	0	0	0	0	0	0	0	0	0	0	0	0	0	0	0	0	0	0	0	0	0	1	0	0	0	0	0	0	0
Orectolobus parvimaculatus	94	0	0	0	0	0	1	0	0	0	0	0	0	0	0	0	0	0	0	0	0	0	0	0	0	0	0	0	0	0	0	0	0	0	0	0	0	0	0	0	0	1	0	0	0	0	0	0	0
Orectolobus reticulatus	52	0	0	0	0	0	1	0	0	0	0	0	0	0	0	0	0	0	0	0	0	0	0	0	0	0	0	0	0	0	0	0	0	0	0	0	0	0	0	0	0	1	0	0	0	0	0	0	0
Orectolobus wardi	100	0	0	0	0	0	1	0	0	0	0	0	0	0	0	0	0	0	0	0	0	0	0	0	0	0	0	0	0	0	0	0	0	0	0	0	0	0	0	0	0	1	0	0	0	0	0	0	0
Oxynotus bruniensis	91	0	0	0	0	0	0	0	0	0	1	0	0	0	0	0	0	0	0	0	0	0	0	0	0	0	0	0	0	0	0	0	0	0	0	0	0	0	0	0	0	0	1	0	0	0	0	0	0
Oxynotus caribbaeus	150	0	0	0	0	0	0	0	0	0	1	0	0	0	0	0	0	0	0	0	0	0	0	0	0	0	0	0	0	0	0	0	0	0	0	0	0	0	0	0	0	0	1	0	0	0	0	0	0
Oxynotus centrina	150	0	0	0	0	0	0	0	0	0	1	0	0	0	0	0	0	0	0	0	0	0	0	0	0	0	0	0	0	0	0	0	0	0	0	0	0	0	0	0	0	0	1	0	0	0	0	0	0
Oxynotus japonicus	65	0	0	0	0	0	0	0	0	0	1	0	0	0	0	0	0	0	0	0	0	0	0	0	0	0	0	0	0	0	0	0	0	0	0	0	0	0	0	0	0	0	1	0	0	0	0	0	0
Oxynotus paradoxus	118	0	0	0	0	0	0	0	0	0	1	0	0	0	0	0	0	0	0	0	0	0	0	0	0	0	0	0	0	0	0	0	0	0	0	0	0	0	0	0	0	0	1	0	0	0	0	0	0
Paragaleus leucolomatus	96	1	0	0	0	0	0	0	0	0	0	0	0	0	0	0	0	0	0	0	0	0	0	0	0	0	1	0	0	0	0	0	0	0	0	0	0	0	0	0	0	0	0	0	0	0	0	0	0
Paragaleus pectoralis	138	1	0	0	0	0	0	0	0	0	0	0	0	0	0	0	0	0	0	0	0	0	0	0	0	0	1	0	0	0	0	0	0	0	0	0	0	0	0	0	0	0	0	0	0	0	0	0	0
Paragaleus randalli	84	1	0	0	0	0	0	0	0	0	0	0	0	0	0	0	0	0	0	0	0	0	0	0	0	0	1	0	0	0	0	0	0	0	0	0	0	0	0	0	0	0	0	0	0	0	0	0	0
Paragaleus tengi	93	1	0	0	0	0	0	0	0	0	0	0	0	0	0	0	0	0	0	0	0	0	0	0	0	0	1	0	0	0	0	0	0	0	0	0	0	0	0	0	0	0	0	0	0	0	0	0	0
Parascyllium collare	87	0	0	0	0	0	1	0	0	0	0	0	0	0	0	0	0	0	0	0	0	0	0	0	0	0	0	0	0	0	0	0	0	0	0	0	0	0	0	0	0	0	0	1	0	0	0	0	0
Parascyllium elongatum	42	0	0	0	0	0	1	0	0	0	0	0	0	0	0	0	0	0	0	0	0	0	0	0	0	0	0	0	0	0	0	0	0	0	0	0	0	0	0	0	0	0	0	1	0	0	0	0	0
Parascyllium ferrugineum	82	0	0	0	0	0	1	0	0	0	0	0	0	0	0	0	0	0	0	0	0	0	0	0	0	0	0	0	0	0	0	0	0	0	0	0	0	0	0	0	0	0	0	1	0	0	0	0	0
Parascyllium sparsimaculatum	79	0	0	0	0	0	1	0	0	0	0	0	0	0	0	0	0	0	0	0	0	0	0	0	0	0	0	0	0	0	0	0	0	0	0	0	0	0	0	0	0	0	0	1	0	0	0	0	0
Parascyllium variolatum	91	0	0	0	0	0	1	0	0	0	0	0	0	0	0	0	0	0	0	0	0	0	0	0	0	0	0	0	0	0	0	0	0	0	0	0	0	0	0	0	0	0	0	1	0	0	0	0	0
Paratrygon aiereba	160	0	0	0	0	1	0	0	0	0	0	0	0	0	0	0	0	0	0	0	0	0	0	0	0	0	0	0	0	0	0	0	0	0	0	0	0	0	0	0	0	0	0	0	0	0	1	0	0
Parmaturus albimarginatus	58	1	0	0	0	0	0	0	0	0	0	0	0	0	0	0	0	0	0	0	0	0	0	0	0	0	0	0	0	0	0	0	0	0	0	0	0	0	0	0	0	0	0	0	0	0	0	0	0
Parmaturus albipenis	41.5	1	0	0	0	0	0	0	0	0	0	0	0	0	0	0	0	0	0	0	0	0	0	0	0	0	0	0	0	0	0	0	0	0	0	0	0	0	0	0	0	0	0	0	0	0	0	0	0
Parmaturus bigus	71	1	0	0	0	0	0	0	0	0	0	0	0	0	0	0	0	0	0	0	0	0	0	0	0	0	0	0	0	0	0	0	0	0	0	0	0	0	0	0	0	0	0	0	0	0	0	0	0
Parmaturus campechiensis	16	1	0	0	0	0	0	0	0	0	0	0	0	0	0	0	0	0	0	0	0	0	0	0	0	0	0	0	0	0	0	0	0	0	0	0	0	0	0	0	0	0	0	0	0	0	0	0	0
Parmaturus lanatus	36	1	0	0	0	0	0	0	0	0	0	0	0	0	0	0	0	0	0	0	0	0	0	0	0	0	0	0	0	0	0	0	0	0	0	0	0	0	0	0	0	0	0	0	0	0	0	0	0
Parmaturus macmillani	53	1	0	0	0	0	0	0	0	0	0	0	0	0	0	0	0	0	0	0	0	0	0	0	0	0	0	0	0	0	0	0	0	0	0	0	0	0	0	0	0	0	0	0	0	0	0	0	0
Parmaturus melanobranchus	85	1	0	0	0	0	0	0	0	0	0	0	0	0	0	0	0	0	0	0	0	0	0	0	0	0	0	0	0	0	0	0	0	0	0	0	0	0	0	0	0	0	0	0	0	0	0	0	0
Parmaturus pilosus	64	1	0	0	0	0	0	0	0	0	0	0	0	0	0	0	0	0	0	0	0	0	0	0	0	0	0	0	0	0	0	0	0	0	0	0	0	0	0	0	0	0	0	0	0	0	0	0	0
Parmaturus xaniurus	61	1	0	0	0	0	0	0	0	0	0	0	0	0	0	0	0	0	0	0	0	0	0	0	0	0	0	0	0	0	0	0	0	0	0	0	0	0	0	0	0	0	0	0	0	0	0	0	0
Pastinachus atrus	200	0	0	0	0	1	0	0	0	0	0	0	0	0	0	0	0	0	0	0	0	1	0	0	0	0	0	0	0	0	0	0	0	0	0	0	0	0	0	0	0	0	0	0	0	0	0	0	0
Pastinachus gracilicaudus	83	0	0	0	0	1	0	0	0	0	0	0	0	0	0	0	0	0	0	0	0	1	0	0	0	0	0	0	0	0	0	0	0	0	0	0	0	0	0	0	0	0	0	0	0	0	0	0	0
Pastinachus sephen	89	0	0	0	0	1	0	0	0	0	0	0	0	0	0	0	0	0	0	0	0	1	0	0	0	0	0	0	0	0	0	0	0	0	0	0	0	0	0	0	0	0	0	0	0	0	0	0	0
Pastinachus solocirostris	69	0	0	0	0	1	0	0	0	0	0	0	0	0	0	0	0	0	0	0	0	1	0	0	0	0	0	0	0	0	0	0	0	0	0	0	0	0	0	0	0	0	0	0	0	0	0	0	0
Pastinachus stellurostris	43	0	0	0	0	1	0	0	0	0	0	0	0	0	0	0	0	0	0	0	0	1	0	0	0	0	0	0	0	0	0	0	0	0	0	0	0	0	0	0	0	0	0	0	0	0	0	0	0
Pavoraja alleni	35	0	0	0	0	0	0	0	1	0	0	0	0	0	0	0	0	0	0	0	0	0	0	0	0	0	0	0	0	0	0	0	0	0	0	0	0	0	0	0	0	0	0	0	0	0	0	0	0
Pavoraja arenaria	34	0	0	0	0	0	0	0	1	0	0	0	0	0	0	0	0	0	0	0	0	0	0	0	0	0	0	0	0	0	0	0	0	0	0	0	0	0	0	0	0	0	0	0	0	0	0	0	0
Pavoraja mosaica	28	0	0	0	0	0	0	0	1	0	0	0	0	0	0	0	0	0	0	0	0	0	0	0	0	0	0	0	0	0	0	0	0	0	0	0	0	0	0	0	0	0	0	0	0	0	0	0	0
Pavoraja nitida	37	0	0	0	0	0	0	0	1	0	0	0	0	0	0	0	0	0	0	0	0	0	0	0	0	0	0	0	0	0	0	0	0	0	0	0	0	0	0	0	0	0	0	0	0	0	0	0	0
Pavoraja pseudonitida	37	0	0	0	0	0	0	0	1	0	0	0	0	0	0	0	0	0	0	0	0	0	0	0	0	0	0	0	0	0	0	0	0	0	0	0	0	0	0	0	0	0	0	0	0	0	0	0	0
Pavoraja umbrosa	37	0	0	0	0	0	0	0	1	0	0	0	0	0	0	0	0	0	0	0	0	0	0	0	0	0	0	0	0	0	0	0	0	0	0	0	0	0	0	0	0	0	0	0	0	0	0	0	0
Pentanchus profundicolus	51	1	0	0	0	0	0	0	0	0	0	0	0	0	0	0	0	0	0	0	0	0	0	0	0	0	0	0	0	0	0	0	0	0	0	0	0	0	0	0	0	0	0	0	0	0	0	0	0
Planonasus parini	53	1	0	0	0	0	0	0	0	0	0	0	0	0	0	0	0	0	0	0	0	0	0	0	0	0	0	0	0	0	0	0	0	0	0	0	0	0	0	0	0	0	0	0	0	0	0	0	0
Platyrhina hyugaensis	43	0	0	0	0	0	0	0	0	0	0	0	1	0	0	0	0	0	0	0	0	0	0	0	0	0	0	0	0	0	0	0	0	0	0	0	0	0	0	0	0	0	0	0	0	0	0	0	0
Platyrhina sinensis	55	0	0	0	0	0	0	0	0	0	0	0	1	0	0	0	0	0	0	0	0	0	0	0	0	0	0	0	0	0	0	0	0	0	0	0	0	0	0	0	0	0	0	0	0	0	0	0	0
Platyrhina tangi	70	0	0	0	0	0	0	0	0	0	0	0	1	0	0	0	0	0	0	0	0	0	0	0	0	0	0	0	0	0	0	0	0	0	0	0	0	0	0	0	0	0	0	0	0	0	0	0	0
Platyrhinoidis triseriata	91	0	0	0	0	0	0	0	0	1	0	0	0	0	0	0	0	0	0	0	0	0	0	0	0	0	0	0	0	0	0	0	0	0	0	0	0	0	0	0	0	0	0	0	0	0	0	0	0
Plesiobatis daviesi	270	0	0	0	0	1	0	0	0	0	0	0	0	0	0	0	0	0	0	0	0	0	0	0	0	0	0	0	0	0	0	0	0	0	0	0	0	0	0	0	0	0	0	0	0	1	0	0	0
Plesiotrygon iwamae	65	0	0	0	0	1	0	0	0	0	0	0	0	0	0	0	0	0	0	0	0	0	0	0	0	0	0	0	0	0	0	0	0	0	0	0	0	0	0	0	0	0	0	0	0	0	1	0	0
Plesiotrygon nana	52	0	0	0	0	1	0	0	0	0	0	0	0	0	0	0	0	0	0	0	0	0	0	0	0	0	0	0	0	0	0	0	0	0	0	0	0	0	0	0	0	0	0	0	0	0	1	0	0
Pliotrema warreni	136	0	0	0	0	0	0	1	0	0	0	0	0	0	0	0	0	0	0	0	0	0	0	0	0	0	0	0	0	0	0	0	0	0	0	0	0	0	0	0	0	0	0	0	0	0	0	0	1
Poroderma africanum	109	1	0	0	0	0	0	0	0	0	0	0	0	0	0	0	0	0	0	0	0	0	0	0	0	0	0	0	0	0	0	0	0	0	0	0	0	0	0	0	0	0	0	0	0	0	0	0	0
Poroderma pantherinum	77	1	0	0	0	0	0	0	0	0	0	0	0	0	0	0	0	0	0	0	0	0	0	0	0	0	0	0	0	0	0	0	0	0	0	0	0	0	0	0	0	0	0	0	0	0	0	0	0
Potamotrygon amandae	34	0	0	0	0	1	0	0	0	0	0	0	0	0	0	0	0	0	0	0	0	0	0	0	0	0	0	0	0	0	0	0	0	0	0	0	0	0	0	0	0	0	0	0	0	0	1	0	0
Potamotrygon boesemani	43	0	0	0	0	1	0	0	0	0	0	0	0	0	0	0	0	0	0	0	0	0	0	0	0	0	0	0	0	0	0	0	0	0	0	0	0	0	0	0	0	0	0	0	0	0	1	0	0
Potamotrygon brachyura	150	0	0	0	0	1	0	0	0	0	0	0	0	0	0	0	0	0	0	0	0	0	0	0	0	0	0	0	0	0	0	0	0	0	0	0	0	0	0	0	0	0	0	0	0	0	1	0	0
Potamotrygon constellata	43	0	0	0	0	1	0	0	0	0	0	0	0	0	0	0	0	0	0	0	0	0	0	0	0	0	0	0	0	0	0	0	0	0	0	0	0	0	0	0	0	0	0	0	0	0	1	0	0
Potamotrygon falkneri	52	0	0	0	0	1	0	0	0	0	0	0	0	0	0	0	0	0	0	0	0	0	0	0	0	0	0	0	0	0	0	0	0	0	0	0	0	0	0	0	0	0	0	0	0	0	1	0	0
Potamotrygon henlei	72	0	0	0	0	1	0	0	0	0	0	0	0	0	0	0	0	0	0	0	0	0	0	0	0	0	0	0	0	0	0	0	0	0	0	0	0	0	0	0	0	0	0	0	0	0	1	0	0
Potamotrygon humerosa	33	0	0	0	0	1	0	0	0	0	0	0	0	0	0	0	0	0	0	0	0	0	0	0	0	0	0	0	0	0	0	0	0	0	0	0	0	0	0	0	0	0	0	0	0	0	1	0	0
Potamotrygon hystrix	40	0	0	0	0	1	0	0	0	0	0	0	0	0	0	0	0	0	0	0	0	0	0	0	0	0	0	0	0	0	0	0	0	0	0	0	0	0	0	0	0	0	0	0	0	0	1	0	0
Potamotrygon leopoldi	72	0	0	0	0	1	0	0	0	0	0	0	0	0	0	0	0	0	0	0	0	0	0	0	0	0	0	0	0	0	0	0	0	0	0	0	0	0	0	0	0	0	0	0	0	0	1	0	0
Potamotrygon limai	65	0	0	0	0	1	0	0	0	0	0	0	0	0	0	0	0	0	0	0	0	0	0	0	0	0	0	0	0	0	0	0	0	0	0	0	0	0	0	0	0	0	0	0	0	0	1	0	0
Potamotrygon magdalenae	47	0	0	0	0	1	0	0	0	0	0	0	0	0	0	0	0	0	0	0	0	0	0	0	0	0	0	0	0	0	0	0	0	0	0	0	0	0	0	0	0	0	0	0	0	0	1	0	0
Potamotrygon marinae	42	0	0	0	0	1	0	0	0	0	0	0	0	0	0	0	0	0	0	0	0	0	0	0	0	0	0	0	0	0	0	0	0	0	0	0	0	0	0	0	0	0	0	0	0	0	1	0	0
Potamotrygon motoro	48	0	0	0	0	1	0	0	0	0	0	0	0	0	0	0	0	0	0	0	0	0	0	0	0	0	0	0	0	0	0	0	0	0	0	0	0	0	0	0	0	0	0	0	0	0	1	0	0
Potamotrygon ocellata	19	0	0	0	0	1	0	0	0	0	0	0	0	0	0	0	0	0	0	0	0	0	0	0	0	0	0	0	0	0	0	0	0	0	0	0	0	0	0	0	0	0	0	0	0	0	1	0	0
Potamotrygon orbignyi	61	0	0	0	0	1	0	0	0	0	0	0	0	0	0	0	0	0	0	0	0	0	0	0	0	0	0	0	0	0	0	0	0	0	0	0	0	0	0	0	0	0	0	0	0	0	1	0	0
Potamotrygon pantanensis	34	0	0	0	0	1	0	0	0	0	0	0	0	0	0	0	0	0	0	0	0	0	0	0	0	0	0	0	0	0	0	0	0	0	0	0	0	0	0	0	0	0	0	0	0	0	1	0	0
Potamotrygon schroederi	44	0	0	0	0	1	0	0	0	0	0	0	0	0	0	0	0	0	0	0	0	0	0	0	0	0	0	0	0	0	0	0	0	0	0	0	0	0	0	0	0	0	0	0	0	0	1	0	0
Potamotrygon scobina	66	0	0	0	0	1	0	0	0	0	0	0	0	0	0	0	0	0	0	0	0	0	0	0	0	0	0	0	0	0	0	0	0	0	0	0	0	0	0	0	0	0	0	0	0	0	1	0	0
Potamotrygon signata	45	0	0	0	0	1	0	0	0	0	0	0	0	0	0	0	0	0	0	0	0	0	0	0	0	0	0	0	0	0	0	0	0	0	0	0	0	0	0	0	0	0	0	0	0	0	1	0	0
Potamotrygon tatianae	36	0	0	0	0	1	0	0	0	0	0	0	0	0	0	0	0	0	0	0	0	0	0	0	0	0	0	0	0	0	0	0	0	0	0	0	0	0	0	0	0	0	0	0	0	0	1	0	0
Potamotrygon tigrina	70	0	0	0	0	1	0	0	0	0	0	0	0	0	0	0	0	0	0	0	0	0	0	0	0	0	0	0	0	0	0	0	0	0	0	0	0	0	0	0	0	0	0	0	0	0	1	0	0
Potamotrygon yepezi	56	0	0	0	0	1	0	0	0	0	0	0	0	0	0	0	0	0	0	0	0	0	0	0	0	0	0	0	0	0	0	0	0	0	0	0	0	0	0	0	0	0	0	0	0	0	1	0	0
Prionace glauca	384	1	0	0	0	0	0	0	0	0	0	0	0	0	0	0	1	0	0	0	0	0	0	0	0	0	0	0	0	0	0	0	0	0	0	0	0	0	0	0	0	0	0	0	0	0	0	0	0
Pristiophorus cirratus	149	0	0	0	0	0	0	1	0	0	0	0	0	0	0	0	0	0	0	0	0	0	0	0	0	0	0	0	0	0	0	0	0	0	0	0	0	0	0	0	0	0	0	0	0	0	0	0	1
Pristiophorus delicatus	95	0	0	0	0	0	0	1	0	0	0	0	0	0	0	0	0	0	0	0	0	0	0	0	0	0	0	0	0	0	0	0	0	0	0	0	0	0	0	0	0	0	0	0	0	0	0	0	1
Pristiophorus japonicus	153	0	0	0	0	0	0	1	0	0	0	0	0	0	0	0	0	0	0	0	0	0	0	0	0	0	0	0	0	0	0	0	0	0	0	0	0	0	0	0	0	0	0	0	0	0	0	0	1
Pristiophorus lanae	89.5	0	0	0	0	0	0	1	0	0	0	0	0	0	0	0	0	0	0	0	0	0	0	0	0	0	0	0	0	0	0	0	0	0	0	0	0	0	0	0	0	0	0	0	0	0	0	0	1
Pristiophorus nancyae	62	0	0	0	0	0	0	1	0	0	0	0	0	0	0	0	0	0	0	0	0	0	0	0	0	0	0	0	0	0	0	0	0	0	0	0	0	0	0	0	0	0	0	0	0	0	0	0	1
Pristiophorus nudipinnis	124	0	0	0	0	0	0	1	0	0	0	0	0	0	0	0	0	0	0	0	0	0	0	0	0	0	0	0	0	0	0	0	0	0	0	0	0	0	0	0	0	0	0	0	0	0	0	0	1
Pristiophorus schroederi	87	0	0	0	0	0	0	1	0	0	0	0	0	0	0	0	0	0	0	0	0	0	0	0	0	0	0	0	0	0	0	0	0	0	0	0	0	0	0	0	0	0	0	0	0	0	0	0	1
Pristis clavata	310	0	0	0	0	0	0	0	0	1	0	0	0	0	0	0	0	0	0	0	0	0	0	0	0	0	0	0	0	0	0	0	0	0	0	0	0	0	0	0	0	0	0	0	0	0	0	1	0
Pristis pectinata	554	0	0	0	0	0	0	0	0	1	0	0	0	0	0	0	0	0	0	0	0	0	0	0	0	0	0	0	0	0	0	0	0	0	0	0	0	0	0	0	0	0	0	0	0	0	0	1	0
Pristis pristis	700	0	0	0	0	0	0	0	0	1	0	0	0	0	0	0	0	0	0	0	0	0	0	0	0	0	0	0	0	0	0	0	0	0	0	0	0	0	0	0	0	0	0	0	0	0	0	1	0
Pristis zijsron	730	0	0	0	0	0	0	0	0	1	0	0	0	0	0	0	0	0	0	0	0	0	0	0	0	0	0	0	0	0	0	0	0	0	0	0	0	0	0	0	0	0	0	0	0	0	0	1	0
Proscyllium habereri	65	1	0	0	0	0	0	0	0	0	0	0	0	0	0	0	0	0	0	0	0	0	0	0	0	0	0	0	0	0	0	0	0	0	0	0	0	0	0	0	0	0	0	0	0	0	0	0	0
Proscyllium magnificum	49	1	0	0	0	0	0	0	0	0	0	0	0	0	0	0	0	0	0	0	0	0	0	0	0	0	0	0	0	0	0	0	0	0	0	0	0	0	0	0	0	0	0	0	0	0	0	0	0
Proscyllium venustum	60	1	0	0	0	0	0	0	0	0	0	0	0	0	0	0	0	0	0	0	0	0	0	0	0	0	0	0	0	0	0	0	0	0	0	0	0	0	0	0	0	0	0	0	0	0	0	0	0
Psammobatis bergi	61	0	0	0	0	0	0	0	1	0	0	0	0	0	0	0	0	0	0	0	0	0	0	0	0	0	0	0	0	0	0	0	0	0	0	0	0	0	0	0	0	0	0	0	0	0	0	0	0
Psammobatis extenta	35	0	0	0	0	0	0	0	1	0	0	0	0	0	0	0	0	0	0	0	0	0	0	0	0	0	0	0	0	0	0	0	0	0	0	0	0	0	0	0	0	0	0	0	0	0	0	0	0
Psammobatis lentiginosa	55	0	0	0	0	0	0	0	1	0	0	0	0	0	0	0	0	0	0	0	0	0	0	0	0	0	0	0	0	0	0	0	0	0	0	0	0	0	0	0	0	0	0	0	0	0	0	0	0
Psammobatis normani	58	0	0	0	0	0	0	0	1	0	0	0	0	0	0	0	0	0	0	0	0	0	0	0	0	0	0	0	0	0	0	0	0	0	0	0	0	0	0	0	0	0	0	0	0	0	0	0	0
Psammobatis parvacauda	36	0	0	0	0	0	0	0	1	0	0	0	0	0	0	0	0	0	0	0	0	0	0	0	0	0	0	0	0	0	0	0	0	0	0	0	0	0	0	0	0	0	0	0	0	0	0	0	0
Psammobatis rudis	53	0	0	0	0	0	0	0	1	0	0	0	0	0	0	0	0	0	0	0	0	0	0	0	0	0	0	0	0	0	0	0	0	0	0	0	0	0	0	0	0	0	0	0	0	0	0	0	0
Psammobatis rutrum	32	0	0	0	0	0	0	0	1	0	0	0	0	0	0	0	0	0	0	0	0	0	0	0	0	0	0	0	0	0	0	0	0	0	0	0	0	0	0	0	0	0	0	0	0	0	0	0	0
Psammobatis scobina	50	0	0	0	0	0	0	0	1	0	0	0	0	0	0	0	0	0	0	0	0	0	0	0	0	0	0	0	0	0	0	0	0	0	0	0	0	0	0	0	0	0	0	0	0	0	0	0	0
Pseudocarcharias kamoharai	122	0	0	0	1	0	0	0	0	0	0	0	0	0	0	0	0	0	0	0	0	0	0	0	0	0	0	0	0	0	0	0	0	0	0	0	0	0	0	0	0	0	0	0	0	0	0	0	0
Pseudoginglymostoma brevicaudatum	75	0	0	0	0	0	1	0	0	0	0	0	0	0	0	0	0	0	0	0	0	0	0	1	0	0	0	0	0	0	0	0	0	0	0	0	0	0	0	0	0	0	0	0	0	0	0	0	0
Pseudoraja fischeri	58	0	0	0	0	0	0	0	1	0	0	0	0	0	0	0	0	0	0	0	0	0	0	0	0	0	0	0	0	0	0	0	0	0	0	0	0	0	0	0	0	0	0	0	0	0	0	0	0
Pseudotriakis microdon	296	1	0	0	0	0	0	0	0	0	0	0	0	0	0	0	0	0	0	0	0	0	0	0	0	0	0	0	0	0	0	0	0	0	0	0	0	0	0	0	0	0	0	0	0	0	0	0	0
Pteroplatytrygon violacea	80	0	0	0	0	1	0	0	0	0	0	0	0	0	0	0	0	0	0	0	0	1	0	0	0	0	0	0	0	0	0	0	0	0	0	0	0	0	0	0	0	0	0	0	0	0	0	0	0
Raja ackleyi	41	0	0	0	0	0	0	0	1	0	0	0	0	0	0	0	0	0	0	0	0	0	0	0	0	0	0	0	0	0	0	0	0	0	0	0	0	0	0	0	0	0	0	0	0	0	0	0	0
Raja asterias	94	0	0	0	0	0	0	0	1	0	0	0	0	0	0	0	0	0	0	0	0	0	0	0	0	0	0	0	0	0	0	0	0	0	0	0	0	0	0	0	0	0	0	0	0	0	0	0	0
Raja bahamensis	54	0	0	0	0	0	0	0	1	0	0	0	0	0	0	0	0	0	0	0	0	0	0	0	0	0	0	0	0	0	0	0	0	0	0	0	0	0	0	0	0	0	0	0	0	0	0	0	0
Raja binoculata	244	0	0	0	0	0	0	0	1	0	0	0	0	0	0	0	0	0	0	0	0	0	0	0	0	0	0	0	0	0	0	0	0	0	0	0	0	0	0	0	0	0	0	0	0	0	0	0	0
Raja brachyura	120	0	0	0	0	0	0	0	1	0	0	0	0	0	0	0	0	0	0	0	0	0	0	0	0	0	0	0	0	0	0	0	0	0	0	0	0	0	0	0	0	0	0	0	0	0	0	0	0
Raja cervigoni	51	0	0	0	0	0	0	0	1	0	0	0	0	0	0	0	0	0	0	0	0	0	0	0	0	0	0	0	0	0	0	0	0	0	0	0	0	0	0	0	0	0	0	0	0	0	0	0	0
Raja chinensis	68	0	0	0	0	0	0	0	1	0	0	0	0	0	0	0	0	0	0	0	0	0	0	0	0	0	0	0	0	0	0	0	0	0	0	0	0	0	0	0	0	0	0	0	0	0	0	0	0
Raja clavata	130	0	0	0	0	0	0	0	1	0	0	0	0	0	0	0	0	0	0	0	0	0	0	0	0	0	0	0	0	0	0	0	0	0	0	0	0	0	0	0	0	0	0	0	0	0	0	0	0
Raja cortezensis	39	0	0	0	0	0	0	0	1	0	0	0	0	0	0	0	0	0	0	0	0	0	0	0	0	0	0	0	0	0	0	0	0	0	0	0	0	0	0	0	0	0	0	0	0	0	0	0	0
Raja eglanteria	84	0	0	0	0	0	0	0	1	0	0	0	0	0	0	0	0	0	0	0	0	0	0	0	0	0	0	0	0	0	0	0	0	0	0	0	0	0	0	0	0	0	0	0	0	0	0	0	0
Raja equatorialis	88	0	0	0	0	0	0	0	1	0	0	0	0	0	0	0	0	0	0	0	0	0	0	0	0	0	0	0	0	0	0	0	0	0	0	0	0	0	0	0	0	0	0	0	0	0	0	0	0
Raja herwigi	55	0	0	0	0	0	0	0	1	0	0	0	0	0	0	0	0	0	0	0	0	0	0	0	0	0	0	0	0	0	0	0	0	0	0	0	0	0	0	0	0	0	0	0	0	0	0	0	0
Raja inornata	76	0	0	0	0	0	0	0	1	0	0	0	0	0	0	0	0	0	0	0	0	0	0	0	0	0	0	0	0	0	0	0	0	0	0	0	0	0	0	0	0	0	0	0	0	0	0	0	0
Raja maderensis	80	0	0	0	0	0	0	0	1	0	0	0	0	0	0	0	0	0	0	0	0	0	0	0	0	0	0	0	0	0	0	0	0	0	0	0	0	0	0	0	0	0	0	0	0	0	0	0	0
Raja microocellata	103	0	0	0	0	0	0	0	1	0	0	0	0	0	0	0	0	0	0	0	0	0	0	0	0	0	0	0	0	0	0	0	0	0	0	0	0	0	0	0	0	0	0	0	0	0	0	0	0
Raja miraletus	60	0	0	0	0	0	0	0	1	0	0	0	0	0	0	0	0	0	0	0	0	0	0	0	0	0	0	0	0	0	0	0	0	0	0	0	0	0	0	0	0	0	0	0	0	0	0	0	0
Raja montagui	80	0	0	0	0	0	0	0	1	0	0	0	0	0	0	0	0	0	0	0	0	0	0	0	0	0	0	0	0	0	0	0	0	0	0	0	0	0	0	0	0	0	0	0	0	0	0	0	0
Raja polystigma	71	0	0	0	0	0	0	0	1	0	0	0	0	0	0	0	0	0	0	0	0	0	0	0	0	0	0	0	0	0	0	0	0	0	0	0	0	0	0	0	0	0	0	0	0	0	0	0	0
Raja pulchra	115	0	0	0	0	0	0	0	1	0	0	0	0	0	0	0	0	0	0	0	0	0	0	0	0	0	0	0	0	0	0	0	0	0	0	0	0	0	0	0	0	0	0	0	0	0	0	0	0
Raja radula	70	0	0	0	0	0	0	0	1	0	0	0	0	0	0	0	0	0	0	0	0	0	0	0	0	0	0	0	0	0	0	0	0	0	0	0	0	0	0	0	0	0	0	0	0	0	0	0	0
Raja rhina	180	0	0	0	0	0	0	0	1	0	0	0	0	0	0	0	0	0	0	0	0	0	0	0	0	0	0	0	0	0	0	0	0	0	0	0	0	0	0	0	0	0	0	0	0	0	0	0	0
Raja rondeleti	50	0	0	0	0	0	0	0	1	0	0	0	0	0	0	0	0	0	0	0	0	0	0	0	0	0	0	0	0	0	0	0	0	0	0	0	0	0	0	0	0	0	0	0	0	0	0	0	0
Raja stellulata	76	0	0	0	0	0	0	0	1	0	0	0	0	0	0	0	0	0	0	0	0	0	0	0	0	0	0	0	0	0	0	0	0	0	0	0	0	0	0	0	0	0	0	0	0	0	0	0	0
Raja straeleni	91	0	0	0	0	0	0	0	1	0	0	0	0	0	0	0	0	0	0	0	0	0	0	0	0	0	0	0	0	0	0	0	0	0	0	0	0	0	0	0	0	0	0	0	0	0	0	0	0
Raja texana	63	0	0	0	0	0	0	0	1	0	0	0	0	0	0	0	0	0	0	0	0	0	0	0	0	0	0	0	0	0	0	0	0	0	0	0	0	0	0	0	0	0	0	0	0	0	0	0	0
Raja undulata	120	0	0	0	0	0	0	0	1	0	0	0	0	0	0	0	0	0	0	0	0	0	0	0	0	0	0	0	0	0	0	0	0	0	0	0	0	0	0	0	0	0	0	0	0	0	0	0	0
Raja velezi	83	0	0	0	0	0	0	0	1	0	0	0	0	0	0	0	0	0	0	0	0	0	0	0	0	0	0	0	0	0	0	0	0	0	0	0	0	0	0	0	0	0	0	0	0	0	0	0	0
Rajella annandalei	33	0	0	0	0	0	0	0	1	0	0	0	0	0	0	0	0	0	0	0	0	0	0	0	0	0	0	0	0	0	0	0	0	0	0	0	0	0	0	0	0	0	0	0	0	0	0	0	0
Rajella barnardi	75	0	0	0	0	0	0	0	1	0	0	0	0	0	0	0	0	0	0	0	0	0	0	0	0	0	0	0	0	0	0	0	0	0	0	0	0	0	0	0	0	0	0	0	0	0	0	0	0
Rajella bathyphila	95	0	0	0	0	0	0	0	1	0	0	0	0	0	0	0	0	0	0	0	0	0	0	0	0	0	0	0	0	0	0	0	0	0	0	0	0	0	0	0	0	0	0	0	0	0	0	0	0
Rajella bigelowi	55	0	0	0	0	0	0	0	1	0	0	0	0	0	0	0	0	0	0	0	0	0	0	0	0	0	0	0	0	0	0	0	0	0	0	0	0	0	0	0	0	0	0	0	0	0	0	0	0
Rajella caudaspinosa	65	0	0	0	0	0	0	0	1	0	0	0	0	0	0	0	0	0	0	0	0	0	0	0	0	0	0	0	0	0	0	0	0	0	0	0	0	0	0	0	0	0	0	0	0	0	0	0	0
Rajella challengeri	56	0	0	0	0	0	0	0	1	0	0	0	0	0	0	0	0	0	0	0	0	0	0	0	0	0	0	0	0	0	0	0	0	0	0	0	0	0	0	0	0	0	0	0	0	0	0	0	0
Rajella dissimilis	82	0	0	0	0	0	0	0	1	0	0	0	0	0	0	0	0	0	0	0	0	0	0	0	0	0	0	0	0	0	0	0	0	0	0	0	0	0	0	0	0	0	0	0	0	0	0	0	0
Rajella eisenhardti	39	0	0	0	0	0	0	0	1	0	0	0	0	0	0	0	0	0	0	0	0	0	0	0	0	0	0	0	0	0	0	0	0	0	0	0	0	0	0	0	0	0	0	0	0	0	0	0	0
Rajella fuliginea	45	0	0	0	0	0	0	0	1	0	0	0	0	0	0	0	0	0	0	0	0	0	0	0	0	0	0	0	0	0	0	0	0	0	0	0	0	0	0	0	0	0	0	0	0	0	0	0	0
Rajella fyllae	56	0	0	0	0	0	0	0	1	0	0	0	0	0	0	0	0	0	0	0	0	0	0	0	0	0	0	0	0	0	0	0	0	0	0	0	0	0	0	0	0	0	0	0	0	0	0	0	0
Rajella kukujevi	84	0	0	0	0	0	0	0	1	0	0	0	0	0	0	0	0	0	0	0	0	0	0	0	0	0	0	0	0	0	0	0	0	0	0	0	0	0	0	0	0	0	0	0	0	0	0	0	0
Rajella leoparda	95	0	0	0	0	0	0	0	1	0	0	0	0	0	0	0	0	0	0	0	0	0	0	0	0	0	0	0	0	0	0	0	0	0	0	0	0	0	0	0	0	0	0	0	0	0	0	0	0
Rajella lintea	125	0	0	0	0	0	0	0	1	0	0	0	0	0	0	0	0	0	0	0	0	0	0	0	0	0	0	0	0	0	0	0	0	0	0	0	0	0	0	0	0	0	0	0	0	0	0	0	0
Rajella nigerrima	46	0	0	0	0	0	0	0	1	0	0	0	0	0	0	0	0	0	0	0	0	0	0	0	0	0	0	0	0	0	0	0	0	0	0	0	0	0	0	0	0	0	0	0	0	0	0	0	0
Rajella paucispinosa	50	0	0	0	0	0	0	0	1	0	0	0	0	0	0	0	0	0	0	0	0	0	0	0	0	0	0	0	0	0	0	0	0	0	0	0	0	0	0	0	0	0	0	0	0	0	0	0	0
Rajella purpuriventralis	65	0	0	0	0	0	0	0	1	0	0	0	0	0	0	0	0	0	0	0	0	0	0	0	0	0	0	0	0	0	0	0	0	0	0	0	0	0	0	0	0	0	0	0	0	0	0	0	0
Rajella ravidula	79	0	0	0	0	0	0	0	1	0	0	0	0	0	0	0	0	0	0	0	0	0	0	0	0	0	0	0	0	0	0	0	0	0	0	0	0	0	0	0	0	0	0	0	0	0	0	0	0
Rajella sadowskii	75	0	0	0	0	0	0	0	1	0	0	0	0	0	0	0	0	0	0	0	0	0	0	0	0	0	0	0	0	0	0	0	0	0	0	0	0	0	0	0	0	0	0	0	0	0	0	0	0
Rhina ancylostoma	270	0	0	0	0	0	0	0	0	1	0	0	0	0	0	0	0	0	0	0	0	0	0	0	0	0	0	0	0	0	0	0	0	0	0	0	0	0	0	0	0	0	0	0	0	0	0	0	0
Rhincodon typus	2100	0	0	0	0	0	1	0	0	0	0	0	0	0	0	0	0	0	0	0	0	0	0	0	0	0	0	0	0	0	0	0	0	0	0	0	0	0	0	0	0	0	0	0	0	0	0	0	0
Rhinobatos albomaculatus	80	0	0	0	0	0	0	0	0	1	0	0	0	0	0	0	0	0	0	0	0	0	0	0	0	0	0	0	0	0	0	0	0	0	0	0	0	0	0	0	0	0	0	0	0	0	0	0	0
Rhinobatos annandalei	80	0	0	0	0	0	0	0	0	1	0	0	0	0	0	0	0	0	0	0	0	0	0	0	0	0	0	0	0	0	0	0	0	0	0	0	0	0	0	0	0	0	0	0	0	0	0	0	0
Rhinobatos formosensis	73	0	0	0	0	0	0	0	0	1	0	0	0	0	0	0	0	0	0	0	0	0	0	0	0	0	0	0	0	0	0	0	0	0	0	0	0	0	0	0	0	0	0	0	0	0	0	0	0
Rhinobatos glaucostigma	89	0	0	0	0	0	0	0	0	1	0	0	0	0	0	0	0	0	0	0	0	0	0	0	0	0	0	0	0	0	0	0	0	0	0	0	0	0	0	0	0	0	0	0	0	0	0	0	0
Rhinobatos holcorhynchus	127	0	0	0	0	0	0	0	0	1	0	0	0	0	0	0	0	0	0	0	0	0	0	0	0	0	0	0	0	0	0	0	0	0	0	0	0	0	0	0	0	0	0	0	0	0	0	0	0
Rhinobatos horkelii	138	0	0	0	0	0	0	0	0	1	0	0	0	0	0	0	0	0	0	0	0	0	0	0	0	0	0	0	0	0	0	0	0	0	0	0	0	0	0	0	0	0	0	0	0	0	0	0	0
Rhinobatos hynnicephalus	62	0	0	0	0	0	0	0	0	1	0	0	0	0	0	0	0	0	0	0	0	0	0	0	0	0	0	0	0	0	0	0	0	0	0	0	0	0	0	0	0	0	0	0	0	0	0	0	0
Rhinobatos irvinei	100	0	0	0	0	0	0	0	0	1	0	0	0	0	0	0	0	0	0	0	0	0	0	0	0	0	0	0	0	0	0	0	0	0	0	0	0	0	0	0	0	0	0	0	0	0	0	0	0
Rhinobatos jimbaranensis	99	0	0	0	0	0	0	0	0	1	0	0	0	0	0	0	0	0	0	0	0	0	0	0	0	0	0	0	0	0	0	0	0	0	0	0	0	0	0	0	0	0	0	0	0	0	0	0	0
Rhinobatos lentiginosus	78	0	0	0	0	0	0	0	0	1	0	0	0	0	0	0	0	0	0	0	0	0	0	0	0	0	0	0	0	0	0	0	0	0	0	0	0	0	0	0	0	0	0	0	0	0	0	0	0
Rhinobatos leucorhynchus	70	0	0	0	0	0	0	0	0	1	0	0	0	0	0	0	0	0	0	0	0	0	0	0	0	0	0	0	0	0	0	0	0	0	0	0	0	0	0	0	0	0	0	0	0	0	0	0	0
Rhinobatos lionotus	75	0	0	0	0	0	0	0	0	1	0	0	0	0	0	0	0	0	0	0	0	0	0	0	0	0	0	0	0	0	0	0	0	0	0	0	0	0	0	0	0	0	0	0	0	0	0	0	0
Rhinobatos nudidorsalis	50	0	0	0	0	0	0	0	0	1	0	0	0	0	0	0	0	0	0	0	0	0	0	0	0	0	0	0	0	0	0	0	0	0	0	0	0	0	0	0	0	0	0	0	0	0	0	0	0
Rhinobatos penggali	99	0	0	0	0	0	0	0	0	1	0	0	0	0	0	0	0	0	0	0	0	0	0	0	0	0	0	0	0	0	0	0	0	0	0	0	0	0	0	0	0	0	0	0	0	0	0	0	0
Rhinobatos percellens	100	0	0	0	0	0	0	0	0	1	0	0	0	0	0	0	0	0	0	0	0	0	0	0	0	0	0	0	0	0	0	0	0	0	0	0	0	0	0	0	0	0	0	0	0	0	0	0	0
Rhinobatos planiceps	114	0	0	0	0	0	0	0	0	1	0	0	0	0	0	0	0	0	0	0	0	0	0	0	0	0	0	0	0	0	0	0	0	0	0	0	0	0	0	0	0	0	0	0	0	0	0	0	0
Rhinobatos prahli	90	0	0	0	0	0	0	0	0	1	0	0	0	0	0	0	0	0	0	0	0	0	0	0	0	0	0	0	0	0	0	0	0	0	0	0	0	0	0	0	0	0	0	0	0	0	0	0	0
Rhinobatos productus	170	0	0	0	0	0	0	0	0	1	0	0	0	0	0	0	0	0	0	0	0	0	0	0	0	0	0	0	0	0	0	0	0	0	0	0	0	0	0	0	0	0	0	0	0	0	0	0	0
Rhinobatos punctifer	88	0	0	0	0	0	0	0	0	1	0	0	0	0	0	0	0	0	0	0	0	0	0	0	0	0	0	0	0	0	0	0	0	0	0	0	0	0	0	0	0	0	0	0	0	0	0	0	0
Rhinobatos rhinobatos	100	0	0	0	0	0	0	0	0	1	0	0	0	0	0	0	0	0	0	0	0	0	0	0	0	0	0	0	0	0	0	0	0	0	0	0	0	0	0	0	0	0	0	0	0	0	0	0	0
Rhinobatos sainsburyi	60	0	0	0	0	0	0	0	0	1	0	0	0	0	0	0	0	0	0	0	0	0	0	0	0	0	0	0	0	0	0	0	0	0	0	0	0	0	0	0	0	0	0	0	0	0	0	0	0
Rhinobatos schlegelii	100	0	0	0	0	0	0	0	0	1	0	0	0	0	0	0	0	0	0	0	0	0	0	0	0	0	0	0	0	0	0	0	0	0	0	0	0	0	0	0	0	0	0	0	0	0	0	0	0
Rhinobatos whitei	84	0	0	0	0	0	0	0	0	1	0	0	0	0	0	0	0	0	0	0	0	0	0	0	0	0	0	0	0	0	0	0	0	0	0	0	0	0	0	0	0	0	0	0	0	0	0	0	0
Rhinoptera bonasus	213	0	0	0	0	1	0	0	0	0	0	0	0	0	0	0	0	0	0	0	0	0	0	0	0	0	0	0	0	0	0	0	0	0	0	0	0	0	0	0	0	0	0	0	0	0	0	0	0
Rhinoptera brasiliensis	104	0	0	0	0	1	0	0	0	0	0	0	0	0	0	0	0	0	0	0	0	0	0	0	0	0	0	0	0	0	0	0	0	0	0	0	0	0	0	0	0	0	0	0	0	0	0	0	0
Rhinoptera javanica	150	0	0	0	0	1	0	0	0	0	0	0	0	0	0	0	0	0	0	0	0	0	0	0	0	0	0	0	0	0	0	0	0	0	0	0	0	0	0	0	0	0	0	0	0	0	0	0	0
Rhinoptera jayakari	90	0	0	0	0	1	0	0	0	0	0	0	0	0	0	0	0	0	0	0	0	0	0	0	0	0	0	0	0	0	0	0	0	0	0	0	0	0	0	0	0	0	0	0	0	0	0	0	0
Rhinoptera marginata	102	0	0	0	0	1	0	0	0	0	0	0	0	0	0	0	0	0	0	0	0	0	0	0	0	0	0	0	0	0	0	0	0	0	0	0	0	0	0	0	0	0	0	0	0	0	0	0	0
Rhinoptera neglecta	130	0	0	0	0	1	0	0	0	0	0	0	0	0	0	0	0	0	0	0	0	0	0	0	0	0	0	0	0	0	0	0	0	0	0	0	0	0	0	0	0	0	0	0	0	0	0	0	0
Rhinoptera steindachneri	104	0	0	0	0	1	0	0	0	0	0	0	0	0	0	0	0	0	0	0	0	0	0	0	0	0	0	0	0	0	0	0	0	0	0	0	0	0	0	0	0	0	0	0	0	0	0	0	0
Rhinoraja kujiensis	104	0	0	0	0	0	0	0	1	0	0	0	0	0	0	0	0	0	0	0	0	0	0	0	0	0	0	0	0	0	0	0	0	0	0	0	0	0	0	0	0	0	0	0	0	0	0	0	0
Rhinoraja longicauda	69	0	0	0	0	0	0	0	1	0	0	0	0	0	0	0	0	0	0	0	0	0	0	0	0	0	0	0	0	0	0	0	0	0	0	0	0	0	0	0	0	0	0	0	0	0	0	0	0
Rhinoraja odai	60	0	0	0	0	0	0	0	1	0	0	0	0	0	0	0	0	0	0	0	0	0	0	0	0	0	0	0	0	0	0	0	0	0	0	0	0	0	0	0	0	0	0	0	0	0	0	0	0
Rhizoprionodon acutus	178	1	0	0	0	0	0	0	0	0	0	0	0	0	0	0	1	0	0	0	0	0	0	0	0	0	0	0	0	0	0	0	0	0	0	0	0	0	0	0	0	0	0	0	0	0	0	0	0
Rhizoprionodon lalandii	102	1	0	0	0	0	0	0	0	0	0	0	0	0	0	0	1	0	0	0	0	0	0	0	0	0	0	0	0	0	0	0	0	0	0	0	0	0	0	0	0	0	0	0	0	0	0	0	0
Rhizoprionodon longurio	154	1	0	0	0	0	0	0	0	0	0	0	0	0	0	0	1	0	0	0	0	0	0	0	0	0	0	0	0	0	0	0	0	0	0	0	0	0	0	0	0	0	0	0	0	0	0	0	0
Rhizoprionodon oligolinx	88	1	0	0	0	0	0	0	0	0	0	0	0	0	0	0	1	0	0	0	0	0	0	0	0	0	0	0	0	0	0	0	0	0	0	0	0	0	0	0	0	0	0	0	0	0	0	0	0
Rhizoprionodon porosus	110	1	0	0	0	0	0	0	0	0	0	0	0	0	0	0	1	0	0	0	0	0	0	0	0	0	0	0	0	0	0	0	0	0	0	0	0	0	0	0	0	0	0	0	0	0	0	0	0
Rhizoprionodon taylori	88	1	0	0	0	0	0	0	0	0	0	0	0	0	0	0	1	0	0	0	0	0	0	0	0	0	0	0	0	0	0	0	0	0	0	0	0	0	0	0	0	0	0	0	0	0	0	0	0
Rhizoprionodon terraenovae	113	1	0	0	0	0	0	0	0	0	0	0	0	0	0	0	1	0	0	0	0	0	0	0	0	0	0	0	0	0	0	0	0	0	0	0	0	0	0	0	0	0	0	0	0	0	0	0	0
Rhynchobatus australiae	300	0	0	0	0	0	0	0	0	1	0	0	0	0	0	0	0	0	0	0	0	0	0	0	0	0	0	0	0	0	0	0	0	0	0	0	0	0	0	0	0	0	0	0	0	0	0	0	0
Rhynchobatus djiddensis	310	0	0	0	0	0	0	0	0	1	0	0	0	0	0	0	0	0	0	0	0	0	0	0	0	0	0	0	0	0	0	0	0	0	0	0	0	0	0	0	0	0	0	0	0	0	0	0	0
Rhynchobatus laevis	200	0	0	0	0	0	0	0	0	1	0	0	0	0	0	0	0	0	0	0	0	0	0	0	0	0	0	0	0	0	0	0	0	0	0	0	0	0	0	0	0	0	0	0	0	0	0	0	0
Rhynchobatus luebberti	300	0	0	0	0	0	0	0	0	1	0	0	0	0	0	0	0	0	0	0	0	0	0	0	0	0	0	0	0	0	0	0	0	0	0	0	0	0	0	0	0	0	0	0	0	0	0	0	0
Rhynchobatus palpebratus	262	0	0	0	0	0	0	0	0	1	0	0	0	0	0	0	0	0	0	0	0	0	0	0	0	0	0	0	0	0	0	0	0	0	0	0	0	0	0	0	0	0	0	0	0	0	0	0	0
Rhynchobatus springeri	213	0	0	0	0	0	0	0	0	1	0	0	0	0	0	0	0	0	0	0	0	0	0	0	0	0	0	0	0	0	0	0	0	0	0	0	0	0	0	0	0	0	0	0	0	0	0	0	0
Rioraja agassizii	71	0	0	0	0	0	0	0	1	0	0	0	0	0	0	0	0	0	0	0	0	0	0	0	0	0	0	0	0	0	0	0	0	0	0	0	0	0	0	0	0	0	0	0	0	0	0	0	0
Rostroraja alba	240	0	0	0	0	0	0	0	1	0	0	0	0	0	0	0	0	0	0	0	0	0	0	0	0	0	0	0	0	0	0	0	0	0	0	0	0	0	0	0	0	0	0	0	0	0	0	0	0
Schroederichthys bivius	86	1	0	0	0	0	0	0	0	0	0	0	0	0	0	0	0	0	0	0	0	0	0	0	0	0	0	0	0	0	0	0	0	0	0	0	0	0	0	0	0	0	0	0	0	0	0	0	0
Schroederichthys chilensis	70	1	0	0	0	0	0	0	0	0	0	0	0	0	0	0	0	0	0	0	0	0	0	0	0	0	0	0	0	0	0	0	0	0	0	0	0	0	0	0	0	0	0	0	0	0	0	0	0
Schroederichthys maculatus	35	1	0	0	0	0	0	0	0	0	0	0	0	0	0	0	0	0	0	0	0	0	0	0	0	0	0	0	0	0	0	0	0	0	0	0	0	0	0	0	0	0	0	0	0	0	0	0	0
Schroederichthys saurisqualus	69	1	0	0	0	0	0	0	0	0	0	0	0	0	0	0	0	0	0	0	0	0	0	0	0	0	0	0	0	0	0	0	0	0	0	0	0	0	0	0	0	0	0	0	0	0	0	0	0
Schroederichthys tenuis	47	1	0	0	0	0	0	0	0	0	0	0	0	0	0	0	0	0	0	0	0	0	0	0	0	0	0	0	0	0	0	0	0	0	0	0	0	0	0	0	0	0	0	0	0	0	0	0	0
Scoliodon laticaudus	74	1	0	0	0	0	0	0	0	0	0	0	0	0	0	0	1	0	0	0	0	0	0	0	0	0	0	0	0	0	0	0	0	0	0	0	0	0	0	0	0	0	0	0	0	0	0	0	0
Scoliodon macrorhynchos	71	1	0	0	0	0	0	0	0	0	0	0	0	0	0	0	1	0	0	0	0	0	0	0	0	0	0	0	0	0	0	0	0	0	0	0	0	0	0	0	0	0	0	0	0	0	0	0	0
Scyliorhinus besnardi	47	1	0	0	0	0	0	0	0	0	0	0	0	0	0	0	0	0	0	0	0	0	0	0	0	0	0	0	0	0	0	0	0	0	0	0	0	0	0	0	0	0	0	0	0	0	0	0	0
Scyliorhinus boa	54	1	0	0	0	0	0	0	0	0	0	0	0	0	0	0	0	0	0	0	0	0	0	0	0	0	0	0	0	0	0	0	0	0	0	0	0	0	0	0	0	0	0	0	0	0	0	0	0
Scyliorhinus canicula	80	1	0	0	0	0	0	0	0	0	0	0	0	0	0	0	0	0	0	0	0	0	0	0	0	0	0	0	0	0	0	0	0	0	0	0	0	0	0	0	0	0	0	0	0	0	0	0	0
Scyliorhinus capensis	122	1	0	0	0	0	0	0	0	0	0	0	0	0	0	0	0	0	0	0	0	0	0	0	0	0	0	0	0	0	0	0	0	0	0	0	0	0	0	0	0	0	0	0	0	0	0	0	0
Scyliorhinus cervigoni	76	1	0	0	0	0	0	0	0	0	0	0	0	0	0	0	0	0	0	0	0	0	0	0	0	0	0	0	0	0	0	0	0	0	0	0	0	0	0	0	0	0	0	0	0	0	0	0	0
Scyliorhinus comoroensis	46	1	0	0	0	0	0	0	0	0	0	0	0	0	0	0	0	0	0	0	0	0	0	0	0	0	0	0	0	0	0	0	0	0	0	0	0	0	0	0	0	0	0	0	0	0	0	0	0
Scyliorhinus garmani	38	1	0	0	0	0	0	0	0	0	0	0	0	0	0	0	0	0	0	0	0	0	0	0	0	0	0	0	0	0	0	0	0	0	0	0	0	0	0	0	0	0	0	0	0	0	0	0	0
Scyliorhinus haeckelii	57	1	0	0	0	0	0	0	0	0	0	0	0	0	0	0	0	0	0	0	0	0	0	0	0	0	0	0	0	0	0	0	0	0	0	0	0	0	0	0	0	0	0	0	0	0	0	0	0
Scyliorhinus hesperius	47	1	0	0	0	0	0	0	0	0	0	0	0	0	0	0	0	0	0	0	0	0	0	0	0	0	0	0	0	0	0	0	0	0	0	0	0	0	0	0	0	0	0	0	0	0	0	0	0
Scyliorhinus meadi	76	1	0	0	0	0	0	0	0	0	0	0	0	0	0	0	0	0	0	0	0	0	0	0	0	0	0	0	0	0	0	0	0	0	0	0	0	0	0	0	0	0	0	0	0	0	0	0	0
Scyliorhinus retifer	59	1	0	0	0	0	0	0	0	0	0	0	0	0	0	0	0	0	0	0	0	0	0	0	0	0	0	0	0	0	0	0	0	0	0	0	0	0	0	0	0	0	0	0	0	0	0	0	0
Scyliorhinus stellaris	162	1	0	0	0	0	0	0	0	0	0	0	0	0	0	0	0	0	0	0	0	0	0	0	0	0	0	0	0	0	0	0	0	0	0	0	0	0	0	0	0	0	0	0	0	0	0	0	0
Scyliorhinus tokubee	41.3	1	0	0	0	0	0	0	0	0	0	0	0	0	0	0	0	0	0	0	0	0	0	0	0	0	0	0	0	0	0	0	0	0	0	0	0	0	0	0	0	0	0	0	0	0	0	0	0
Scyliorhinus torazame	78	1	0	0	0	0	0	0	0	0	0	0	0	0	0	0	0	0	0	0	0	0	0	0	0	0	0	0	0	0	0	0	0	0	0	0	0	0	0	0	0	0	0	0	0	0	0	0	0
Scyliorhinus torrei	32	1	0	0	0	0	0	0	0	0	0	0	0	0	0	0	0	0	0	0	0	0	0	0	0	0	0	0	0	0	0	0	0	0	0	0	0	0	0	0	0	0	0	0	0	0	0	0	0
Scylliogaleus quecketti	102	1	0	0	0	0	0	0	0	0	0	0	0	0	0	0	0	0	0	0	0	0	0	0	0	0	0	0	0	0	0	0	0	0	0	0	0	0	0	0	0	0	0	0	0	0	0	0	0
Scymnodalatias albicauda	111	0	0	0	0	0	0	0	0	0	1	0	0	0	0	0	0	0	0	0	0	0	0	0	0	0	0	0	0	0	0	0	0	0	0	0	0	0	0	0	0	0	0	0	0	0	0	0	0
Scymnodalatias garricki	80	0	0	0	0	0	0	0	0	0	1	0	0	0	0	0	0	0	0	0	0	0	0	0	0	0	0	0	0	0	0	0	0	0	0	0	0	0	0	0	0	0	0	0	0	0	0	0	0
Scymnodalatias oligodon	26	0	0	0	0	0	0	0	0	0	1	0	0	0	0	0	0	0	0	0	0	0	0	0	0	0	0	0	0	0	0	0	0	0	0	0	0	0	0	0	0	0	0	0	0	0	0	0	0
Scymnodalatias sherwoodi	85	0	0	0	0	0	0	0	0	0	1	0	0	0	0	0	0	0	0	0	0	0	0	0	0	0	0	0	0	0	0	0	0	0	0	0	0	0	0	0	0	0	0	0	0	0	0	0	0
Scymnodon macracanthus	170	0	0	0	0	0	0	0	0	0	1	0	0	0	0	0	0	0	0	0	0	0	0	0	0	0	0	0	0	0	0	0	0	0	0	0	0	0	0	0	0	0	0	0	0	0	0	0	0
Scymnodon ringens	110	0	0	0	0	0	0	0	0	0	1	0	0	0	0	0	0	0	0	0	0	0	0	0	0	0	0	0	0	0	0	0	0	0	0	0	0	0	0	0	0	0	0	0	0	0	0	0	0
Sinobatis borneensis	35	0	0	0	0	0	0	0	1	0	0	0	0	0	1	0	0	0	0	0	0	0	0	0	0	0	0	0	0	0	0	0	0	0	0	0	0	0	0	0	0	0	0	0	0	0	0	0	0
Sinobatis bulbicauda	56	0	0	0	0	0	0	0	1	0	0	0	0	0	1	0	0	0	0	0	0	0	0	0	0	0	0	0	0	0	0	0	0	0	0	0	0	0	0	0	0	0	0	0	0	0	0	0	0
Sinobatis caerulea	68	0	0	0	0	0	0	0	1	0	0	0	0	0	1	0	0	0	0	0	0	0	0	0	0	0	0	0	0	0	0	0	0	0	0	0	0	0	0	0	0	0	0	0	0	0	0	0	0
Sinobatis filicauda	55	0	0	0	0	0	0	0	1	0	0	0	0	0	1	0	0	0	0	0	0	0	0	0	0	0	0	0	0	0	0	0	0	0	0	0	0	0	0	0	0	0	0	0	0	0	0	0	0
Sinobatis melanosoma	60	0	0	0	0	0	0	0	1	0	0	0	0	0	1	0	0	0	0	0	0	0	0	0	0	0	0	0	0	0	0	0	0	0	0	0	0	0	0	0	0	0	0	0	0	0	0	0	0
Sinobatis stenosoma	52	0	0	0	0	0	0	0	1	0	0	0	0	0	1	0	0	0	0	0	0	0	0	0	0	0	0	0	0	0	0	0	0	0	0	0	0	0	0	0	0	0	0	0	0	0	0	0	0
Somniosus antarcticus	600	0	0	0	0	0	0	0	0	0	1	0	0	0	0	0	0	0	0	0	0	0	0	0	0	0	0	0	0	0	0	0	0	0	0	0	0	0	0	0	0	0	0	0	0	0	0	0	0
Somniosus longus	150	0	0	0	0	0	0	0	0	0	1	0	0	0	0	0	0	0	0	0	0	0	0	0	0	0	0	0	0	0	0	0	0	0	0	0	0	0	0	0	0	0	0	0	0	0	0	0	0
Somniosus microcephalus	756	0	0	0	0	0	0	0	0	0	1	0	0	0	0	0	0	0	0	0	0	0	0	0	0	0	0	0	0	0	0	0	0	0	0	0	0	0	0	0	0	0	0	0	0	0	0	0	0
Somniosus pacificus	700	0	0	0	0	0	0	0	0	0	1	0	0	0	0	0	0	0	0	0	0	0	0	0	0	0	0	0	0	0	0	0	0	0	0	0	0	0	0	0	0	0	0	0	0	0	0	0	0
Somniosus rostratus	143	0	0	0	0	0	0	0	0	0	1	0	0	0	0	0	0	0	0	0	0	0	0	0	0	0	0	0	0	0	0	0	0	0	0	0	0	0	0	0	0	0	0	0	0	0	0	0	0
Sphyrna corona	92	1	0	0	0	0	0	0	0	0	0	0	0	0	0	0	0	0	0	0	0	0	0	0	0	0	0	0	0	0	0	0	0	0	0	0	0	0	0	0	0	0	0	0	0	0	0	0	0
Sphyrna gilberti	240	1	0	0	0	0	0	0	0	0	0	0	0	0	0	0	0	0	0	0	0	0	0	0	0	0	0	0	0	0	0	0	0	0	0	0	0	0	0	0	0	0	0	0	0	0	0	0	0
Sphyrna lewini	430	1	0	0	0	0	0	0	0	0	0	0	0	0	0	0	0	0	0	0	0	0	0	0	0	0	0	0	0	0	0	0	0	0	0	0	0	0	0	0	0	0	0	0	0	0	0	0	0
Sphyrna media	150	1	0	0	0	0	0	0	0	0	0	0	0	0	0	0	0	0	0	0	0	0	0	0	0	0	0	0	0	0	0	0	0	0	0	0	0	0	0	0	0	0	0	0	0	0	0	0	0
Sphyrna mokarran	610	1	0	0	0	0	0	0	0	0	0	0	0	0	0	0	0	0	0	0	0	0	0	0	0	0	0	0	0	0	0	0	0	0	0	0	0	0	0	0	0	0	0	0	0	0	0	0	0
Sphyrna tiburo	150	1	0	0	0	0	0	0	0	0	0	0	0	0	0	0	0	0	0	0	0	0	0	0	0	0	0	0	0	0	0	0	0	0	0	0	0	0	0	0	0	0	0	0	0	0	0	0	0
Sphyrna tudes	150	1	0	0	0	0	0	0	0	0	0	0	0	0	0	0	0	0	0	0	0	0	0	0	0	0	0	0	0	0	0	0	0	0	0	0	0	0	0	0	0	0	0	0	0	0	0	0	0
Sphyrna zygaena	400	1	0	0	0	0	0	0	0	0	0	0	0	0	0	0	0	0	0	0	0	0	0	0	0	0	0	0	0	0	0	0	0	0	0	0	0	0	0	0	0	0	0	0	0	0	0	0	0
Spiniraja whitleyi	200	0	0	0	0	0	0	0	1	0	0	0	0	0	0	0	0	0	0	0	0	0	0	0	0	0	0	0	0	0	0	0	0	0	0	0	0	0	0	0	0	0	0	0	0	0	0	0	0
Squaliolus aliae	24	0	0	0	0	0	0	0	0	0	1	0	0	0	0	0	0	0	0	0	1	0	0	0	0	0	0	0	0	0	0	0	0	0	0	0	0	0	0	0	0	0	0	0	0	0	0	0	0
Squaliolus laticaudus	28	0	0	0	0	0	0	0	0	0	1	0	0	0	0	0	0	0	0	0	1	0	0	0	0	0	0	0	0	0	0	0	0	0	0	0	0	0	0	0	0	0	0	0	0	0	0	0	0
Squalus acanthias	200	0	0	0	0	0	0	0	0	0	1	0	0	0	0	0	0	0	0	0	0	0	0	0	0	0	0	0	0	0	0	0	0	0	0	0	0	0	0	0	0	0	0	0	0	0	0	0	0
Squalus albifrons	86	0	0	0	0	0	0	0	0	0	1	0	0	0	0	0	0	0	0	0	0	0	0	0	0	0	0	0	0	0	0	0	0	0	0	0	0	0	0	0	0	0	0	0	0	0	0	0	0
Squalus altipinnis	71	0	0	0	0	0	0	0	0	0	1	0	0	0	0	0	0	0	0	0	0	0	0	0	0	0	0	0	0	0	0	0	0	0	0	0	0	0	0	0	0	0	0	0	0	0	0	0	0
Squalus blainville	92	0	0	0	0	0	0	0	0	0	1	0	0	0	0	0	0	0	0	0	0	0	0	0	0	0	0	0	0	0	0	0	0	0	0	0	0	0	0	0	0	0	0	0	0	0	0	0	0
Squalus brevirostris	59	0	0	0	0	0	0	0	0	0	1	0	0	0	0	0	0	0	0	0	0	0	0	0	0	0	0	0	0	0	0	0	0	0	0	0	0	0	0	0	0	0	0	0	0	0	0	0	0
Squalus bucephalus	90	0	0	0	0	0	0	0	0	0	1	0	0	0	0	0	0	0	0	0	0	0	0	0	0	0	0	0	0	0	0	0	0	0	0	0	0	0	0	0	0	0	0	0	0	0	0	0	0
Squalus chloroculus	99	0	0	0	0	0	0	0	0	0	1	0	0	0	0	0	0	0	0	0	0	0	0	0	0	0	0	0	0	0	0	0	0	0	0	0	0	0	0	0	0	0	0	0	0	0	0	0	0
Squalus crassispinus	67	0	0	0	0	0	0	0	0	0	1	0	0	0	0	0	0	0	0	0	0	0	0	0	0	0	0	0	0	0	0	0	0	0	0	0	0	0	0	0	0	0	0	0	0	0	0	0	0
Squalus cubensis	110	0	0	0	0	0	0	0	0	0	1	0	0	0	0	0	0	0	0	0	0	0	0	0	0	0	0	0	0	0	0	0	0	0	0	0	0	0	0	0	0	0	0	0	0	0	0	0	0
Squalus edmundsi	115	0	0	0	0	0	0	0	0	0	1	0	0	0	0	0	0	0	0	0	0	0	0	0	0	0	0	0	0	0	0	0	0	0	0	0	0	0	0	0	0	0	0	0	0	0	0	0	0
Squalus formosus	81	0	0	0	0	0	0	0	0	0	1	0	0	0	0	0	0	0	0	0	0	0	0	0	0	0	0	0	0	0	0	0	0	0	0	0	0	0	0	0	0	0	0	0	0	0	0	0	0
Squalus grahami	73	0	0	0	0	0	0	0	0	0	1	0	0	0	0	0	0	0	0	0	0	0	0	0	0	0	0	0	0	0	0	0	0	0	0	0	0	0	0	0	0	0	0	0	0	0	0	0	0
Squalus griffini	110	0	0	0	0	0	0	0	0	0	1	0	0	0	0	0	0	0	0	0	0	0	0	0	0	0	0	0	0	0	0	0	0	0	0	0	0	0	0	0	0	0	0	0	0	0	0	0	0
Squalus hemipinnis	78	0	0	0	0	0	0	0	0	0	1	0	0	0	0	0	0	0	0	0	0	0	0	0	0	0	0	0	0	0	0	0	0	0	0	0	0	0	0	0	0	0	0	0	0	0	0	0	0
Squalus japonicus	95	0	0	0	0	0	0	0	0	0	1	0	0	0	0	0	0	0	0	0	0	0	0	0	0	0	0	0	0	0	0	0	0	0	0	0	0	0	0	0	0	0	0	0	0	0	0	0	0
Squalus lalannei	79	0	0	0	0	0	0	0	0	0	1	0	0	0	0	0	0	0	0	0	0	0	0	0	0	0	0	0	0	0	0	0	0	0	0	0	0	0	0	0	0	0	0	0	0	0	0	0	0
Squalus megalops	89	0	0	0	0	0	0	0	0	0	1	0	0	0	0	0	0	0	0	0	0	0	0	0	0	0	0	0	0	0	0	0	0	0	0	0	0	0	0	0	0	0	0	0	0	0	0	0	0
Squalus melanurus	75	0	0	0	0	0	0	0	0	0	1	0	0	0	0	0	0	0	0	0	0	0	0	0	0	0	0	0	0	0	0	0	0	0	0	0	0	0	0	0	0	0	0	0	0	0	0	0	0
Squalus mitsukurii	125	0	0	0	0	0	0	0	0	0	1	0	0	0	0	0	0	0	0	0	0	0	0	0	0	0	0	0	0	0	0	0	0	0	0	0	0	0	0	0	0	0	0	0	0	0	0	0	0
Squalus montalbani	116	0	0	0	0	0	0	0	0	0	1	0	0	0	0	0	0	0	0	0	0	0	0	0	0	0	0	0	0	0	0	0	0	0	0	0	0	0	0	0	0	0	0	0	0	0	0	0	0
Squalus nasutus	77	0	0	0	0	0	0	0	0	0	1	0	0	0	0	0	0	0	0	0	0	0	0	0	0	0	0	0	0	0	0	0	0	0	0	0	0	0	0	0	0	0	0	0	0	0	0	0	0
Squalus notocaudatus	62	0	0	0	0	0	0	0	0	0	1	0	0	0	0	0	0	0	0	0	0	0	0	0	0	0	0	0	0	0	0	0	0	0	0	0	0	0	0	0	0	0	0	0	0	0	0	0	0
Squalus rancureli	93	0	0	0	0	0	0	0	0	0	1	0	0	0	0	0	0	0	0	0	0	0	0	0	0	0	0	0	0	0	0	0	0	0	0	0	0	0	0	0	0	0	0	0	0	0	0	0	0
Squalus raoulensis	93	0	0	0	0	0	0	0	0	0	1	0	0	0	0	0	0	0	0	0	0	0	0	0	0	0	0	0	0	0	0	0	0	0	0	0	0	0	0	0	0	0	0	0	0	0	0	0	0
Squalus suckleyi	150	0	0	0	0	0	0	0	0	0	1	0	0	0	0	0	0	0	0	0	0	0	0	0	0	0	0	0	0	0	0	0	0	0	0	0	0	0	0	0	0	0	0	0	0	0	0	0	0
Squatina aculeata	188	0	0	0	0	0	0	0	0	0	0	1	0	0	0	0	0	0	0	0	0	0	0	0	0	0	0	0	0	0	0	0	0	0	0	0	0	0	0	0	0	0	0	0	0	0	0	0	0
Squatina africana	122	0	0	0	0	0	0	0	0	0	0	1	0	0	0	0	0	0	0	0	0	0	0	0	0	0	0	0	0	0	0	0	0	0	0	0	0	0	0	0	0	0	0	0	0	0	0	0	0
Squatina albipunctata	130	0	0	0	0	0	0	0	0	0	0	1	0	0	0	0	0	0	0	0	0	0	0	0	0	0	0	0	0	0	0	0	0	0	0	0	0	0	0	0	0	0	0	0	0	0	0	0	0
Squatina argentina	170	0	0	0	0	0	0	0	0	0	0	1	0	0	0	0	0	0	0	0	0	0	0	0	0	0	0	0	0	0	0	0	0	0	0	0	0	0	0	0	0	0	0	0	0	0	0	0	0
Squatina armata	103	0	0	0	0	0	0	0	0	0	0	1	0	0	0	0	0	0	0	0	0	0	0	0	0	0	0	0	0	0	0	0	0	0	0	0	0	0	0	0	0	0	0	0	0	0	0	0	0
Squatina australis	152	0	0	0	0	0	0	0	0	0	0	1	0	0	0	0	0	0	0	0	0	0	0	0	0	0	0	0	0	0	0	0	0	0	0	0	0	0	0	0	0	0	0	0	0	0	0	0	0
Squatina caillieti	33	0	0	0	0	0	0	0	0	0	0	1	0	0	0	0	0	0	0	0	0	0	0	0	0	0	0	0	0	0	0	0	0	0	0	0	0	0	0	0	0	0	0	0	0	0	0	0	0
Squatina californica	175	0	0	0	0	0	0	0	0	0	0	1	0	0	0	0	0	0	0	0	0	0	0	0	0	0	0	0	0	0	0	0	0	0	0	0	0	0	0	0	0	0	0	0	0	0	0	0	0
Squatina dumeril	152	0	0	0	0	0	0	0	0	0	0	1	0	0	0	0	0	0	0	0	0	0	0	0	0	0	0	0	0	0	0	0	0	0	0	0	0	0	0	0	0	0	0	0	0	0	0	0	0
Squatina formosa	150	0	0	0	0	0	0	0	0	0	0	1	0	0	0	0	0	0	0	0	0	0	0	0	0	0	0	0	0	0	0	0	0	0	0	0	0	0	0	0	0	0	0	0	0	0	0	0	0
Squatina guggenheim	130	0	0	0	0	0	0	0	0	0	0	1	0	0	0	0	0	0	0	0	0	0	0	0	0	0	0	0	0	0	0	0	0	0	0	0	0	0	0	0	0	0	0	0	0	0	0	0	0
Squatina japonica	200	0	0	0	0	0	0	0	0	0	0	1	0	0	0	0	0	0	0	0	0	0	0	0	0	0	0	0	0	0	0	0	0	0	0	0	0	0	0	0	0	0	0	0	0	0	0	0	0
Squatina legnota	134	0	0	0	0	0	0	0	0	0	0	1	0	0	0	0	0	0	0	0	0	0	0	0	0	0	0	0	0	0	0	0	0	0	0	0	0	0	0	0	0	0	0	0	0	0	0	0	0
Squatina nebulosa	200	0	0	0	0	0	0	0	0	0	0	1	0	0	0	0	0	0	0	0	0	0	0	0	0	0	0	0	0	0	0	0	0	0	0	0	0	0	0	0	0	0	0	0	0	0	0	0	0
Squatina occulta	131	0	0	0	0	0	0	0	0	0	0	1	0	0	0	0	0	0	0	0	0	0	0	0	0	0	0	0	0	0	0	0	0	0	0	0	0	0	0	0	0	0	0	0	0	0	0	0	0
Squatina oculata	160	0	0	0	0	0	0	0	0	0	0	1	0	0	0	0	0	0	0	0	0	0	0	0	0	0	0	0	0	0	0	0	0	0	0	0	0	0	0	0	0	0	0	0	0	0	0	0	0
Squatina pseudocellata	114	0	0	0	0	0	0	0	0	0	0	1	0	0	0	0	0	0	0	0	0	0	0	0	0	0	0	0	0	0	0	0	0	0	0	0	0	0	0	0	0	0	0	0	0	0	0	0	0
Squatina squatina	244	0	0	0	0	0	0	0	0	0	0	1	0	0	0	0	0	0	0	0	0	0	0	0	0	0	0	0	0	0	0	0	0	0	0	0	0	0	0	0	0	0	0	0	0	0	0	0	0
Squatina tergocellata	140	0	0	0	0	0	0	0	0	0	0	1	0	0	0	0	0	0	0	0	0	0	0	0	0	0	0	0	0	0	0	0	0	0	0	0	0	0	0	0	0	0	0	0	0	0	0	0	0
Squatina tergocellatoides	100	0	0	0	0	0	0	0	0	0	0	1	0	0	0	0	0	0	0	0	0	0	0	0	0	0	0	0	0	0	0	0	0	0	0	0	0	0	0	0	0	0	0	0	0	0	0	0	0
Stegostoma fasciatum	354	0	0	0	0	0	1	0	0	0	0	0	0	0	0	0	0	0	0	0	0	0	0	0	0	0	0	0	0	0	0	0	0	0	0	0	0	0	0	0	0	0	0	0	0	0	0	0	0
Sutorectus tentaculatus	92	0	0	0	0	0	1	0	0	0	0	0	0	0	0	0	0	0	0	0	0	0	0	0	0	0	0	0	0	0	0	0	0	0	0	0	0	0	0	0	0	1	0	0	0	0	0	0	0
Sympterygia acuta	62	0	0	0	0	0	0	0	1	0	0	0	0	0	0	0	0	0	0	0	0	0	0	0	0	0	0	0	0	0	0	0	0	0	0	0	0	0	0	0	0	0	0	0	0	0	0	0	0
Sympterygia bonapartii	88	0	0	0	0	0	0	0	1	0	0	0	0	0	0	0	0	0	0	0	0	0	0	0	0	0	0	0	0	0	0	0	0	0	0	0	0	0	0	0	0	0	0	0	0	0	0	0	0
Sympterygia brevicaudata	55	0	0	0	0	0	0	0	1	0	0	0	0	0	0	0	0	0	0	0	0	0	0	0	0	0	0	0	0	0	0	0	0	0	0	0	0	0	0	0	0	0	0	0	0	0	0	0	0
Sympterygia lima	65	0	0	0	0	0	0	0	1	0	0	0	0	0	0	0	0	0	0	0	0	0	0	0	0	0	0	0	0	0	0	0	0	0	0	0	0	0	0	0	0	0	0	0	0	0	0	0	0
Taeniura grabata	100	0	0	0	0	1	0	0	0	0	0	0	0	0	0	0	0	0	0	0	0	1	0	0	0	0	0	0	0	0	0	0	0	0	0	0	0	0	0	0	0	0	0	0	0	0	0	0	0
Taeniura lymma	35	0	0	0	0	1	0	0	0	0	0	0	0	0	0	0	0	0	0	0	0	1	0	0	0	0	0	0	0	0	0	0	0	0	0	0	0	0	0	0	0	0	0	0	0	0	0	0	0
Taeniurops meyeni	180	0	0	0	0	1	0	0	0	0	0	0	0	0	0	0	0	0	0	0	0	1	0	0	0	0	0	0	0	0	0	0	0	0	0	0	0	0	0	0	0	0	0	0	0	0	0	0	0
Temera hardwickii	48	0	0	0	0	0	0	0	0	0	0	0	1	0	0	0	0	0	0	0	0	0	0	0	0	0	0	0	0	0	0	0	0	0	0	0	0	0	0	1	0	0	0	0	0	0	0	0	0
Tetronarce californica	137	0	0	0	0	0	0	0	0	0	0	0	1	0	0	0	0	0	0	0	0	0	0	0	0	0	0	0	0	0	0	0	0	0	0	0	0	0	0	0	0	0	0	0	0	0	0	0	0
Tetronarce cowleyi	113	0	0	0	0	0	0	0	0	0	0	0	1	0	0	0	0	0	0	0	0	0	0	0	0	0	0	0	0	0	0	0	0	0	0	0	0	0	0	0	0	0	0	0	0	0	0	0	0
Tetronarce fairchildi	100	0	0	0	0	0	0	0	0	0	0	0	1	0	0	0	0	0	0	0	0	0	0	0	0	0	0	0	0	0	0	0	0	0	0	0	0	0	0	0	0	0	0	0	0	0	0	0	0
Tetronarce formosa	62	0	0	0	0	0	0	0	0	0	0	0	1	0	0	0	0	0	0	0	0	0	0	0	0	0	0	0	0	0	0	0	0	0	0	0	0	0	0	0	0	0	0	0	0	0	0	0	0
Tetronarce macneilli	107	0	0	0	0	0	0	0	0	0	0	0	1	0	0	0	0	0	0	0	0	0	0	0	0	0	0	0	0	0	0	0	0	0	0	0	0	0	0	0	0	0	0	0	0	0	0	0	0
Tetronarce puelcha	120	0	0	0	0	0	0	0	0	0	0	0	1	0	0	0	0	0	0	0	0	0	0	0	0	0	0	0	0	0	0	0	0	0	0	0	0	0	0	0	0	0	0	0	0	0	0	0	0
Tetronarce tokionis	114	0	0	0	0	0	0	0	0	0	0	0	1	0	0	0	0	0	0	0	0	0	0	0	0	0	0	0	0	0	0	0	0	0	0	0	0	0	0	0	0	0	0	0	0	0	0	0	0
Tetronarce tremens	90	0	0	0	0	0	0	0	0	0	0	0	1	0	0	0	0	0	0	0	0	0	0	0	0	0	0	0	0	0	0	0	0	0	0	0	0	0	0	0	0	0	0	0	0	0	0	0	0
Torpedo adenensis	41	0	0	0	0	0	0	0	0	0	0	0	1	0	0	0	0	0	0	0	0	0	0	0	0	0	0	0	0	0	0	0	0	0	0	0	0	0	0	0	0	0	0	0	0	0	0	0	0
Torpedo andersoni	22	0	0	0	0	0	0	0	0	0	0	0	1	0	0	0	0	0	0	0	0	0	0	0	0	0	0	0	0	0	0	0	0	0	0	0	0	0	0	0	0	0	0	0	0	0	0	0	0
Torpedo bauchotae	60	0	0	0	0	0	0	0	0	0	0	0	1	0	0	0	0	0	0	0	0	0	0	0	0	0	0	0	0	0	0	0	0	0	0	0	0	0	0	0	0	0	0	0	0	0	0	0	0
Torpedo fuscomaculata	65	0	0	0	0	0	0	0	0	0	0	0	1	0	0	0	0	0	0	0	0	0	0	0	0	0	0	0	0	0	0	0	0	0	0	0	0	0	0	0	0	0	0	0	0	0	0	0	0
Torpedo mackayana	40	0	0	0	0	0	0	0	0	0	0	0	1	0	0	0	0	0	0	0	0	0	0	0	0	0	0	0	0	0	0	0	0	0	0	0	0	0	0	0	0	0	0	0	0	0	0	0	0
Torpedo marmorata	100	0	0	0	0	0	0	0	0	0	0	0	1	0	0	0	0	0	0	0	0	0	0	0	0	0	0	0	0	0	0	0	0	0	0	0	0	0	0	0	0	0	0	0	0	0	0	0	0
Tetronarce nobiliana	180	0	0	0	0	0	0	0	0	0	0	0	1	0	0	0	0	0	0	0	0	0	0	0	0	0	0	0	0	0	0	0	0	0	0	0	0	0	0	0	0	0	0	0	0	0	0	0	0
Torpedo panthera	60	0	0	0	0	0	0	0	0	0	0	0	1	0	0	0	0	0	0	0	0	0	0	0	0	0	0	0	0	0	0	0	0	0	0	0	0	0	0	0	0	0	0	0	0	0	0	0	0
Torpedo sinuspersici	130	0	0	0	0	0	0	0	0	0	0	0	1	0	0	0	0	0	0	0	0	0	0	0	0	0	0	0	0	0	0	0	0	0	0	0	0	0	0	0	0	0	0	0	0	0	0	0	0
Torpedo suessii	40	0	0	0	0	0	0	0	0	0	0	0	1	0	0	0	0	0	0	0	0	0	0	0	0	0	0	0	0	0	0	0	0	0	0	0	0	0	0	0	0	0	0	0	0	0	0	0	0
Torpedo torpedo	60	0	0	0	0	0	0	0	0	0	0	0	1	0	0	0	0	0	0	0	0	0	0	0	0	0	0	0	0	0	0	0	0	0	0	0	0	0	0	0	0	0	0	0	0	0	0	0	0
Triaenodon obesus	213	1	0	0	0	0	0	0	0	0	0	0	0	0	0	0	1	0	0	0	0	0	0	0	0	0	0	0	0	0	0	0	0	0	0	0	0	0	0	0	0	0	0	0	0	0	0	0	0
Triakis acutipinna	102	1	0	0	0	0	0	0	0	0	0	0	0	0	0	0	0	0	0	0	0	0	0	0	0	0	0	0	0	0	0	0	0	0	0	0	0	0	0	0	0	0	0	0	0	0	0	0	0
Triakis maculata	240	1	0	0	0	0	0	0	0	0	0	0	0	0	0	0	0	0	0	0	0	0	0	0	0	0	0	0	0	0	0	0	0	0	0	0	0	0	0	0	0	0	0	0	0	0	0	0	0
Triakis megalopterus	208	1	0	0	0	0	0	0	0	0	0	0	0	0	0	0	0	0	0	0	0	0	0	0	0	0	0	0	0	0	0	0	0	0	0	0	0	0	0	0	0	0	0	0	0	0	0	0	0
Triakis scyllium	150	1	0	0	0	0	0	0	0	0	0	0	0	0	0	0	0	0	0	0	0	0	0	0	0	0	0	0	0	0	0	0	0	0	0	0	0	0	0	0	0	0	0	0	0	0	0	0	0
Triakis semifasciata	210	1	0	0	0	0	0	0	0	0	0	0	0	0	0	0	0	0	0	0	0	0	0	0	0	0	0	0	0	0	0	0	0	0	0	0	0	0	0	0	0	0	0	0	0	0	0	0	0
Trigonognathus kabeyai	54	0	0	0	0	0	0	0	0	0	1	0	0	0	0	0	0	0	0	0	0	0	0	0	0	0	0	0	0	0	0	0	0	0	0	0	0	0	0	0	0	0	0	0	0	0	0	0	0
Trygonoptera galba	39	0	0	0	0	1	0	0	0	0	0	0	0	0	0	0	0	0	0	0	0	0	0	0	0	0	0	0	0	0	0	0	0	0	0	0	0	0	0	0	0	0	0	0	0	0	0	0	0
Trygonoptera imitata	80	0	0	0	0	1	0	0	0	0	0	0	0	0	0	0	0	0	0	0	0	0	0	0	0	0	0	0	0	0	0	0	0	0	0	0	0	0	0	0	0	0	0	0	0	0	0	0	0
Trygonoptera mucosa	47	0	0	0	0	1	0	0	0	0	0	0	0	0	0	0	0	0	0	0	0	0	0	0	0	0	0	0	0	0	0	0	0	0	0	0	0	0	0	0	0	0	0	0	0	0	0	0	0
Trygonoptera ovalis	61	0	0	0	0	1	0	0	0	0	0	0	0	0	0	0	0	0	0	0	0	0	0	0	0	0	0	0	0	0	0	0	0	0	0	0	0	0	0	0	0	0	0	0	0	0	0	0	0
Trygonoptera personata	55	0	0	0	0	1	0	0	0	0	0	0	0	0	0	0	0	0	0	0	0	0	0	0	0	0	0	0	0	0	0	0	0	0	0	0	0	0	0	0	0	0	0	0	0	0	0	0	0
Trygonoptera testacea	61	0	0	0	0	1	0	0	0	0	0	0	0	0	0	0	0	0	0	0	0	0	0	0	0	0	0	0	0	0	0	0	0	0	0	0	0	0	0	0	0	0	0	0	0	0	0	0	0
Trygonorrhina dumerilii	146	0	0	0	0	0	0	0	0	1	0	0	0	0	0	0	0	0	0	0	0	0	0	0	0	0	0	0	0	0	0	0	0	0	0	0	0	0	0	0	0	0	0	0	0	0	0	0	0
Trygonorrhina fasciata	120	0	0	0	0	0	0	0	0	1	0	0	0	0	0	0	0	0	0	0	0	0	0	0	0	0	0	0	0	0	0	0	0	0	0	0	0	0	0	0	0	0	0	0	0	0	0	0	0
Typhlonarke aysoni	45	0	0	0	0	0	0	0	0	0	0	0	1	0	0	0	0	0	0	0	0	0	0	0	0	0	0	0	0	0	0	0	0	0	0	0	0	0	0	1	0	0	0	0	0	0	0	0	0
Typhlonarke tarakea	35	0	0	0	0	0	0	0	0	0	0	0	1	0	0	0	0	0	0	0	0	0	0	0	0	0	0	0	0	0	0	0	0	0	0	0	0	0	0	1	0	0	0	0	0	0	0	0	0
Urobatis concentricus	48	0	0	0	0	1	0	0	0	0	0	0	0	0	0	0	0	0	0	0	0	0	0	0	0	0	0	0	0	0	0	0	0	0	0	0	0	0	0	0	0	0	0	0	0	0	0	0	0
Urobatis halleri	55	0	0	0	0	1	0	0	0	0	0	0	0	0	0	0	0	0	0	0	0	0	0	0	0	0	0	0	0	0	0	0	0	0	0	0	0	0	0	0	0	0	0	0	0	0	0	0	0
Urobatis jamaicensis	70	0	0	0	0	1	0	0	0	0	0	0	0	0	0	0	0	0	0	0	0	0	0	0	0	0	0	0	0	0	0	0	0	0	0	0	0	0	0	0	0	0	0	0	0	0	0	0	0
Urobatis maculatus	42	0	0	0	0	1	0	0	0	0	0	0	0	0	0	0	0	0	0	0	0	0	0	0	0	0	0	0	0	0	0	0	0	0	0	0	0	0	0	0	0	0	0	0	0	0	0	0	0
Urobatis marmoratus	38.5	0	0	0	0	1	0	0	0	0	0	0	0	0	0	0	0	0	0	0	0	0	0	0	0	0	0	0	0	0	0	0	0	0	0	0	0	0	0	0	0	0	0	0	0	0	0	0	0
Urobatis tumbesensis	41	0	0	0	0	1	0	0	0	0	0	0	0	0	0	0	0	0	0	0	0	0	0	0	0	0	0	0	0	0	0	0	0	0	0	0	0	0	0	0	0	0	0	0	0	0	0	0	0
Urogymnus asperrimus	115	0	0	0	0	1	0	0	0	0	0	0	0	0	0	0	0	0	0	0	0	1	0	0	0	0	0	0	0	0	0	0	0	0	0	0	0	0	0	0	0	0	0	0	0	0	0	0	0
Urolophus armatus	17	0	0	0	0	1	0	0	0	0	0	0	0	0	0	0	0	0	0	0	0	0	0	0	0	0	0	0	0	0	0	0	0	0	0	0	0	0	0	0	0	0	0	0	0	0	0	0	0
Urolophus aurantiacus	40	0	0	0	0	1	0	0	0	0	0	0	0	0	0	0	0	0	0	0	0	0	0	0	0	0	0	0	0	0	0	0	0	0	0	0	0	0	0	0	0	0	0	0	0	0	0	0	0
Urolophus bucculentus	89	0	0	0	0	1	0	0	0	0	0	0	0	0	0	0	0	0	0	0	0	0	0	0	0	0	0	0	0	0	0	0	0	0	0	0	0	0	0	0	0	0	0	0	0	0	0	0	0
Urolophus circularis	60	0	0	0	0	1	0	0	0	0	0	0	0	0	0	0	0	0	0	0	0	0	0	0	0	0	0	0	0	0	0	0	0	0	0	0	0	0	0	0	0	0	0	0	0	0	0	0	0
Urolophus cruciatus	50	0	0	0	0	1	0	0	0	0	0	0	0	0	0	0	0	0	0	0	0	0	0	0	0	0	0	0	0	0	0	0	0	0	0	0	0	0	0	0	0	0	0	0	0	0	0	0	0
Urolophus deforgesi	34	0	0	0	0	1	0	0	0	0	0	0	0	0	0	0	0	0	0	0	0	0	0	0	0	0	0	0	0	0	0	0	0	0	0	0	0	0	0	0	0	0	0	0	0	0	0	0	0
Urolophus expansus	52	0	0	0	0	1	0	0	0	0	0	0	0	0	0	0	0	0	0	0	0	0	0	0	0	0	0	0	0	0	0	0	0	0	0	0	0	0	0	0	0	0	0	0	0	0	0	0	0
Urolophus flavomosaicus	59	0	0	0	0	1	0	0	0	0	0	0	0	0	0	0	0	0	0	0	0	0	0	0	0	0	0	0	0	0	0	0	0	0	0	0	0	0	0	0	0	0	0	0	0	0	0	0	0
Urolophus gigas	80	0	0	0	0	1	0	0	0	0	0	0	0	0	0	0	0	0	0	0	0	0	0	0	0	0	0	0	0	0	0	0	0	0	0	0	0	0	0	0	0	0	0	0	0	0	0	0	0
Urolophus javanicus	34	0	0	0	0	1	0	0	0	0	0	0	0	0	0	0	0	0	0	0	0	0	0	0	0	0	0	0	0	0	0	0	0	0	0	0	0	0	0	0	0	0	0	0	0	0	0	0	0
Urolophus kaianus	23	0	0	0	0	1	0	0	0	0	0	0	0	0	0	0	0	0	0	0	0	0	0	0	0	0	0	0	0	0	0	0	0	0	0	0	0	0	0	0	0	0	0	0	0	0	0	0	0
Urolophus kapalensis	52	0	0	0	0	1	0	0	0	0	0	0	0	0	0	0	0	0	0	0	0	0	0	0	0	0	0	0	0	0	0	0	0	0	0	0	0	0	0	0	0	0	0	0	0	0	0	0	0
Urolophus lobatus	43	0	0	0	0	1	0	0	0	0	0	0	0	0	0	0	0	0	0	0	0	0	0	0	0	0	0	0	0	0	0	0	0	0	0	0	0	0	0	0	0	0	0	0	0	0	0	0	0
Urolophus mitosis	33	0	0	0	0	1	0	0	0	0	0	0	0	0	0	0	0	0	0	0	0	0	0	0	0	0	0	0	0	0	0	0	0	0	0	0	0	0	0	0	0	0	0	0	0	0	0	0	0
Urolophus neocaledoniensis	37	0	0	0	0	1	0	0	0	0	0	0	0	0	0	0	0	0	0	0	0	0	0	0	0	0	0	0	0	0	0	0	0	0	0	0	0	0	0	0	0	0	0	0	0	0	0	0	0
Urolophus orarius	31	0	0	0	0	1	0	0	0	0	0	0	0	0	0	0	0	0	0	0	0	0	0	0	0	0	0	0	0	0	0	0	0	0	0	0	0	0	0	0	0	0	0	0	0	0	0	0	0
Urolophus papilio	31	0	0	0	0	1	0	0	0	0	0	0	0	0	0	0	0	0	0	0	0	0	0	0	0	0	0	0	0	0	0	0	0	0	0	0	0	0	0	0	0	0	0	0	0	0	0	0	0
Urolophus paucimaculatus	57	0	0	0	0	1	0	0	0	0	0	0	0	0	0	0	0	0	0	0	0	0	0	0	0	0	0	0	0	0	0	0	0	0	0	0	0	0	0	0	0	0	0	0	0	0	0	0	0
Urolophus piperatus	48	0	0	0	0	1	0	0	0	0	0	0	0	0	0	0	0	0	0	0	0	0	0	0	0	0	0	0	0	0	0	0	0	0	0	0	0	0	0	0	0	0	0	0	0	0	0	0	0
Urolophus sufflavus	42	0	0	0	0	1	0	0	0	0	0	0	0	0	0	0	0	0	0	0	0	0	0	0	0	0	0	0	0	0	0	0	0	0	0	0	0	0	0	0	0	0	0	0	0	0	0	0	0
Urolophus viridis	51	0	0	0	0	1	0	0	0	0	0	0	0	0	0	0	0	0	0	0	0	0	0	0	0	0	0	0	0	0	0	0	0	0	0	0	0	0	0	0	0	0	0	0	0	0	0	0	0
Urolophus westraliensis	36	0	0	0	0	1	0	0	0	0	0	0	0	0	0	0	0	0	0	0	0	0	0	0	0	0	0	0	0	0	0	0	0	0	0	0	0	0	0	0	0	0	0	0	0	0	0	0	0
Urotrygon aspidura	42	0	0	0	0	1	0	0	0	0	0	0	0	0	0	0	0	0	0	0	0	0	0	0	0	0	0	0	0	0	0	0	0	0	0	0	0	0	0	0	0	0	0	0	0	0	0	0	0
Urotrygon chilensis	43	0	0	0	0	1	0	0	0	0	0	0	0	0	0	0	0	0	0	0	0	0	0	0	0	0	0	0	0	0	0	0	0	0	0	0	0	0	0	0	0	0	0	0	0	0	0	0	0
Urotrygon cimar	38	0	0	0	0	1	0	0	0	0	0	0	0	0	0	0	0	0	0	0	0	0	0	0	0	0	0	0	0	0	0	0	0	0	0	0	0	0	0	0	0	0	0	0	0	0	0	0	0
Urotrygon microphthalmum	30	0	0	0	0	1	0	0	0	0	0	0	0	0	0	0	0	0	0	0	0	0	0	0	0	0	0	0	0	0	0	0	0	0	0	0	0	0	0	0	0	0	0	0	0	0	0	0	0
Urotrygon munda	25	0	0	0	0	1	0	0	0	0	0	0	0	0	0	0	0	0	0	0	0	0	0	0	0	0	0	0	0	0	0	0	0	0	0	0	0	0	0	0	0	0	0	0	0	0	0	0	0
Urotrygon nana	26	0	0	0	0	1	0	0	0	0	0	0	0	0	0	0	0	0	0	0	0	0	0	0	0	0	0	0	0	0	0	0	0	0	0	0	0	0	0	0	0	0	0	0	0	0	0	0	0
Urotrygon reticulata	24	0	0	0	0	1	0	0	0	0	0	0	0	0	0	0	0	0	0	0	0	0	0	0	0	0	0	0	0	0	0	0	0	0	0	0	0	0	0	0	0	0	0	0	0	0	0	0	0
Urotrygon rogersi	46	0	0	0	0	1	0	0	0	0	0	0	0	0	0	0	0	0	0	0	0	0	0	0	0	0	0	0	0	0	0	0	0	0	0	0	0	0	0	0	0	0	0	0	0	0	0	0	0
Urotrygon simulatrix	27	0	0	0	0	1	0	0	0	0	0	0	0	0	0	0	0	0	0	0	0	0	0	0	0	0	0	0	0	0	0	0	0	0	0	0	0	0	0	0	0	0	0	0	0	0	0	0	0
Urotrygon venezuelae	29	0	0	0	0	1	0	0	0	0	0	0	0	0	0	0	0	0	0	0	0	0	0	0	0	0	0	0	0	0	0	0	0	0	0	0	0	0	0	0	0	0	0	0	0	0	0	0	0
Zameus ichiharai	151	0	0	0	0	0	0	0	0	0	1	0	0	0	0	0	0	0	0	0	0	0	0	0	0	0	0	0	0	0	0	0	0	0	0	0	0	0	0	0	0	0	0	0	0	0	0	0	0
Zameus squamulosus	84	0	0	0	0	0	0	0	0	0	1	0	0	0	0	0	0	0	0	0	0	0	0	0	0	0	0	0	0	0	0	0	0	0	0	0	0	0	0	0	0	0	0	0	0	0	0	0	0
Zanobatus schoenleinii	60	0	0	0	0	0	0	0	0	1	0	0	0	0	0	0	0	0	0	0	0	0	0	0	0	0	0	0	0	0	0	0	0	0	0	0	0	0	0	0	0	0	0	0	0	0	0	0	0
Zapteryx brevirostris	66	0	0	0	0	0	0	0	0	1	0	0	0	0	0	0	0	0	0	0	0	0	0	0	0	0	0	0	0	0	0	0	0	0	0	0	0	0	0	0	0	0	0	0	0	0	0	0	0
Zapteryx exasperata	97	0	0	0	0	0	0	0	0	1	0	0	0	0	0	0	0	0	0	0	0	0	0	0	0	0	0	0	0	0	0	0	0	0	0	0	0	0	0	0	0	0	0	0	0	0	0	0	0
Zapteryx xyster	78	0	0	0	0	0	0	0	0	1	0	0	0	0	0	0	0	0	0	0	0	0	0	0	0	0	0	0	0	0	0	0	0	0	0	0	0	0	0	0	0	0	0	0	0	0	0	0	0
Zearaja argentinensis	94	0	0	0	0	0	0	0	1	0	0	0	0	0	0	0	0	0	0	0	0	0	0	0	0	0	0	0	0	0	0	0	0	0	0	0	0	0	0	0	0	0	0	0	0	0	0	0	0
Zearaja chilensis	168	0	0	0	0	0	0	0	1	0	0	0	0	0	0	0	0	0	0	0	0	0	0	0	0	0	0	0	0	0	0	0	0	0	0	0	0	0	0	0	0	0	0	0	0	0	0	0	0
Zearaja maugeana	84	0	0	0	0	0	0	0	1	0	0	0	0	0	0	0	0	0	0	0	0	0	0	0	0	0	0	0	0	0	0	0	0	0	0	0	0	0	0	0	0	0	0	0	0	0	0	0	0
Zearaja nasuta	108	0	0	0	0	0	0	0	1	0	0	0	0	0	0	0	0	0	0	0	0	0	0	0	0	0	0	0	0	0	0	0	0	0	0	0	0	0	0	0	0	0	0	0	0	0	0	0	0
[truncated: 47 more columns]

## Sheet: Mode Imputations
Species	habitat.coastal	habitat.oceanic	terrestriality	diet.plankton	diet.inverts	diet.fish	diet.highverts	size	iucn	arctic	north.atlantic	north.pacific	indian	south.pacific	south.atlantic	southern
Acroteriobatus annulatus	1	0	2	0	1	1	0	140	2	0	0	0	1	0	1	0
Acroteriobatus blochii	1	0	1	0	1	1	0	96	0	0	0	0	0	0	1	0
Acroteriobatus leucospilus	1	0	1	0	1	1	0	120	3	0	0	0	1	0	0	0
Acroteriobatus ocellatus	1	0	1	0	1	0	0	81	2	0	0	0	1	0	1	0
Acroteriobatus salalah	1	0	1	0	1	1	0	78	1	0	0	0	1	0	0	0
Acroteriobatus variegatus	1	0	1	0	1	0	0	75	4	0	0	0	1	0	0	0
Acroteriobatus zanzibarens	1	0	1	0	1	1	0	75	1	0	0	0	1	0	0	0
Aculeola nigra	1	1	1	0	1	1	0	67	1	0	0	0	0	1	0	0
Aetobatus flagellum	1	0	2	0	1	0	0	90	3	0	0	1	1	1	0	0
Aetobatus narinari	1	0	2	0	1	1	0	230	3	0	1	1	1	1	1	0
Aetobatus narutobiei	1	1	2	0	1	1	0	150	2	0	0	0	1	0	0	0
Aetobatus ocellatus	1	1	2	0	1	1	0	300	2	0	0	1	1	1	0	0
Aetomylaeus asperrimus	1	0	1	0	1	0	0	79	2	0	0	1	0	1	0	0
Aetomylaeus bovinus	1	0	2	0	1	0	0	222	4	0	1	0	1	0	1	0
Aetomylaeus maculatus	1	0	2	0	1	0	0	100	3	0	0	1	1	1	0	0
Aetomylaeus milvus	1	0	1	0	1	0	0	123	3	0	0	0	1	0	0	0
Aetomylaeus nichofii	1	0	1	0	1	1	0	72	2	0	0	1	1	1	0	0
Aetomylaeus vespertilio	1	0	2	0	1	1	0	300	3	0	0	1	1	1	0	0
Alopias pelagicus	1	1	1	0	1	1	0	428	3	0	0	1	1	1	0	0
Alopias superciliosus	1	1	1	0	1	1	0	484	2	0	1	1	1	1	1	0
Alopias vulpinus	1	1	1	0	1	1	0	635	2	0	1	1	1	1	1	0
Amblyraja doellojuradoi	1	1	1	0	1	1	0	69	0	0	0	0	0	1	1	0
Amblyraja hyperborea	1	1	1	0	1	1	0	112	0	1	1	1	1	1	1	1
Amblyraja radiata	1	1	1	0	1	1	0	111	2	1	1	0	0	0	0	0
Anacanthobatis americana	1	1	1	0	1	1	0	38	0	0	0	0	1	0	0	0
Anacanthobatis folirostris	0	1	1	0	1	0	0	62	0	0	1	0	0	0	1	0
Anacanthobatis longirostris	0	1	1	0	1	1	0	75	0	0	1	0	0	0	0	0
Anacanthobatis marmorata	0	1	1	0	1	1	0	29	1	0	0	0	1	0	0	0
Anoxypristis cuspidata	1	0	2	0	1	1	0	470	3	0	0	1	1	1	0	0
Apristurus albisoma	0	1	1	0	1	0	0	60	0	0	0	0	0	1	0	0
Apristurus ampliceps	1	1	1	0	1	1	0	90	0	0	0	0	1	1	0	0
Apristurus aphyodes	0	1	1	0	1	1	0	55	0	0	1	0	0	0	0	0
Apristurus australis	0	1	1	0	1	1	0	83	0	0	0	0	1	1	0	0
Apristurus breviventralis	0	1	1	0	1	1	0	49	0	0	0	0	1	0	0	0
Apristurus brunneus	1	1	1	0	1	1	0	69	0	0	0	1	0	1	0	0
Apristurus bucephalus	0	1	1	0	1	1	0	68	0	0	0	0	1	0	0	0
Apristurus canutus	0	1	1	0	1	1	0	46	0	0	1	0	0	0	0	0
Apristurus exsanguis	0	1	1	0	1	1	0	91	0	0	0	0	0	1	0	0
Apristurus fedorovi	0	1	1	0	1	1	0	68	0	0	0	1	0	0	0	0
Apristurus garricki	0	1	1	0	1	1	0	85	0	0	0	0	0	1	0	0
Apristurus gibbosus	0	1	1	0	1	1	0	57	0	0	0	1	0	0	0	0
Apristurus herklotsi	0	1	1	0	1	1	0	52	0	0	0	1	0	0	0	0
Apristurus indicus	0	1	1	0	1	1	0	34	0	0	0	0	1	0	0	0
Apristurus investigatoris	0	1	1	0	1	1	0	26	0	0	0	0	1	0	0	0
Apristurus japonicus	0	1	1	0	1	1	0	71	0	0	0	1	0	0	0	0
Apristurus kampae	1	1	1	0	1	1	0	65	0	0	0	1	0	1	0	0
Apristurus laurussonii	0	1	1	0	1	1	0	76	0	0	1	0	0	0	0	0
Apristurus longicephalus	0	1	1	0	1	1	0	60	0	0	0	1	1	1	0	0
Apristurus macrorhynchus	0	1	1	0	1	1	0	67	0	0	0	1	0	0	0	0
Apristurus macrostomus	0	1	1	0	1	1	0	57	0	0	0	1	1	1	0	0
Apristurus manis	0	1	1	0	1	1	0	88	0	0	1	0	0	0	1	0
Apristurus melanoasper	0	1	1	0	1	1	0	79	0	0	1	0	1	1	0	0
Apristurus microps	0	1	1	0	1	1	0	73	0	0	1	0	1	0	1	0
Apristurus micropterygeus	0	1	1	0	1	1	0	37	0	0	0	0	1	0	0	0
Apristurus nakayai	0	1	1	0	1	1	0	68	0	0	0	0	0	1	0	0
Apristurus nasutus	0	1	1	0	1	0	0	59	0	0	0	1	0	1	0	0
Apristurus parvipinnis	0	1	1	0	1	1	0	59	0	0	1	0	0	0	0	0
Apristurus pinguis	0	1	1	0	1	1	0	84	0	0	0	1	1	1	0	0
Apristurus platyrhynchus	0	1	1	0	1	1	0	80	0	0	0	1	1	1	0	0
Apristurus profundorum	0	1	1	0	1	1	0	76	0	0	1	0	0	0	0	0
Apristurus riveri	0	1	1	0	1	1	0	48	0	0	1	0	0	0	0	0
Apristurus saldanha	0	1	1	0	1	1	0	51	0	0	0	0	1	0	1	0
Apristurus sibogae	0	1	1	0	1	1	0	21	0	0	0	0	1	0	0	0
Apristurus sinensis	0	1	1	0	1	1	0	82	0	0	0	1	1	1	0	0
Apristurus spongiceps	0	1	1	0	1	1	0	51	0	0	0	1	0	1	0	0
Apristurus stenseni	0	1	1	0	1	1	0	46	0	0	0	1	0	0	0	0
Aptychotrema rostrata	1	0	2	0	1	1	0	120	0	0	0	0	0	1	0	0
Aptychotrema timorensis	1	0	1	0	1	0	0	58	2	0	0	0	1	0	0	0
Aptychotrema vincentiana	1	0	1	0	1	1	0	84	0	0	0	0	1	1	0	0
Arhynchobatis asperrimus	1	1	1	0	1	1	0	75	0	0	0	0	0	1	0	0
Asymbolus analis	1	0	1	0	1	1	0	61	0	0	0	0	0	1	0	0
Asymbolus funebris	1	0	1	0	1	1	0	44	0	0	0	0	1	0	0	0
Asymbolus galacticus	0	1	1	0	1	1	0	48	0	0	0	0	0	1	0	0
Asymbolus occiduus	1	0	1	0	1	1	0	60	0	0	0	0	1	0	0	0
Asymbolus pallidus	1	0	1	0	1	1	0	47	0	0	0	0	0	1	0	0
Asymbolus parvus	1	1	1	0	1	1	0	40	0	0	0	0	1	0	0	0
Asymbolus rubiginosus	1	1	1	0	1	1	0	53	0	0	0	0	1	1	0	0
Asymbolus submaculatus	1	0	1	0	1	1	0	44	0	0	0	0	1	0	0	0
Asymbolus vincenti	1	0	1	0	1	1	0	61	0	0	0	0	1	1	0	0
Atelomycterus baliensis	1	0	1	0	1	1	0	52	0	0	0	0	1	0	0	0
Atelomycterus erdmanni	1	0	1	0	1	1	0	51	0	0	0	0	1	0	0	0
Atelomycterus fasciatus	1	0	1	0	1	1	0	45	0	0	0	0	1	0	0	0
Atelomycterus macleayi	1	0	1	0	1	1	0	60	0	0	0	0	1	1	0	0
Atelomycterus marmoratus	1	0	1	0	1	1	0	70	1	0	0	1	1	1	0	0
Atelomycterus marnkalha	1	0	1	0	1	1	0	49	0	0	0	0	0	1	0	0
Atlantoraja castelnaui	1	0	1	0	1	1	0	147	4	0	0	0	0	0	1	0
Atlantoraja cyclophora	1	0	1	0	1	1	0	74	3	0	0	0	0	0	1	0
Atlantoraja platana	1	1	1	0	1	1	0	91	3	0	0	0	0	0	1	0
Aulohalaelurus kanakorum	1	0	1	0	1	1	0	79	0	0	0	0	0	1	0	0
Aulohalaelurus labiosus	1	0	1	0	1	1	0	67	0	0	0	0	1	0	0	0
Bathyraja abyssicola	0	1	1	0	1	1	0	157	0	0	0	1	0	0	0	0
Bathyraja aguja	0	1	1	0	1	0	0	48	0	0	0	0	1	0	0	0
Bathyraja albomaculata	1	1	1	0	1	0	0	100	2	0	0	0	0	1	1	0
Bathyraja aleutica	1	1	1	0	1	1	0	154	0	0	0	1	0	0	0	0
Bathyraja andriashevi	0	1	1	0	1	1	0	120	0	0	0	1	0	0	0	0
Bathyraja bergi	1	1	1	0	1	1	0	102	0	0	0	1	0	0	0	0
Bathyraja brachyurops	1	1	1	0	1	1	0	125	1	0	0	0	0	1	1	0
Bathyraja cousseauae	1	1	1	0	1	1	0	122	0	0	0	0	0	1	1	0
Bathyraja diplotaenia	1	1	1	0	1	1	0	88	0	0	0	1	0	0	0	0
Bathyraja eatonii	1	1	1	0	1	1	0	126	0	0	0	0	1	0	1	1
Bathyraja fedorovi	0	1	1	0	1	1	0	150	0	0	0	1	0	0	0	0
Bathyraja griseocauda	1	1	1	0	1	1	0	157	3	0	0	0	0	1	1	0
Bathyraja hesperafricana	0	1	1	0	1	1	0	87	0	0	1	0	0	0	1	0
Bathyraja interrupta	0	1	1	0	1	1	0	87	0	0	0	1	0	0	0	0
Bathyraja irrasa	0	1	1	0	1	1	0	120	2	0	0	0	1	0	0	0
Bathyraja ishiharai	0	1	1	0	1	1	0	123	0	0	0	0	1	0	0	0
Bathyraja isotrachys	0	1	1	0	1	1	0	93	0	0	0	1	0	0	0	0
Bathyraja leucomelanos	0	1	1	0	1	1	0	90	0	0	0	0	0	1	0	0
Bathyraja lindbergi	1	1	1	0	1	1	0	102	0	0	0	1	0	0	0	0
Bathyraja longicauda	0	1	1	0	1	1	0	80	0	0	0	0	1	0	0	0
Bathyraja maccaini	1	1	1	0	1	1	0	120	0	0	0	0	1	0	0	1
Bathyraja macloviana	1	1	1	0	1	0	0	71	1	0	0	0	0	1	1	0
Bathyraja maculata	1	1	1	0	1	1	0	134	0	0	0	1	0	0	0	0
Bathyraja magellanica	1	0	1	0	1	1	0	105	0	0	0	0	0	1	1	0
Bathyraja mariposa	1	1	1	0	1	1	0	76	0	0	0	1	0	0	0	0
Bathyraja matsubarai	0	1	1	0	1	1	0	126	0	0	0	1	0	0	0	0
Bathyraja meridionalis	0	1	1	0	1	1	0	150	0	0	0	0	0	1	1	0
Bathyraja minispinosa	1	1	1	0	1	1	0	90	0	0	0	1	0	0	0	0
Bathyraja multispinis	1	1	1	0	1	1	0	126	1	0	0	0	0	1	1	0
Bathyraja murrayi	1	1	1	0	1	1	0	60	0	0	0	0	1	0	0	0
Bathyraja pallida	0	1	1	0	1	1	0	162	0	0	1	0	0	0	0	0
Bathyraja panthera	1	1	1	0	1	1	0	139	0	0	0	1	0	0	0	0
Bathyraja papilionifera	0	1	1	0	1	1	0	150	0	0	0	0	0	0	1	0
Bathyraja parmifera	1	1	1	0	1	1	0	135	0	0	0	1	0	0	0	0
Bathyraja peruana	0	1	1	0	1	1	0	105	0	0	0	1	0	1	0	0
Bathyraja richardsoni	0	1	1	0	1	1	0	175	0	0	1	0	1	1	0	0
Bathyraja scaphiops	1	1	1	0	1	1	0	117	0	0	0	0	0	0	1	0
Bathyraja schroederi	0	1	1	0	1	1	0	130	0	0	0	0	0	1	1	0
Bathyraja shuntovi	0	1	1	0	1	1	0	175	0	0	0	0	0	1	0	0
Bathyraja simoterus	1	1	1	0	1	1	0	101	0	0	0	0	1	0	0	0
Bathyraja smirnovi	1	1	1	0	1	1	0	116	1	0	0	1	0	0	0	0
Bathyraja smithii	0	1	1	0	1	1	0	120	0	0	0	0	1	0	1	0
Bathyraja spinicauda	1	1	1	0	1	1	0	182	1	1	1	0	0	0	0	0
Bathyraja spinosissima	0	1	1	0	0	1	0	203	0	0	0	1	0	0	0	0
Bathyraja taranetzi	1	1	1	0	1	1	0	77	0	0	0	1	0	0	0	0
Bathyraja trachouros	1	1	1	0	1	1	0	102	1	0	0	1	0	0	0	0
Bathyraja trachura	1	1	1	0	1	1	0	94	0	0	0	1	0	0	0	0
Bathyraja tunae	0	1	1	0	1	1	0	97	0	0	0	0	1	0	0	0
Bathyraja tzinovskii	0	1	1	0	1	1	0	94	0	0	0	1	0	0	0	0
Bathyraja violacea	1	1	1	0	1	1	0	107	0	0	0	1	0	0	0	0
Benthobatis kreffti	0	1	1	0	1	0	0	27	2	0	0	0	0	0	1	0
Benthobatis marcida	0	1	1	0	1	0	0	50	0	0	1	0	0	0	0	0
Benthobatis moresbyi	0	1	1	0	1	0	0	40	0	0	0	0	1	0	0	0
Benthobatis yangi	0	1	1	0	1	0	0	37	2	0	0	1	0	0	0	0
Brachaelurus colcloughi	1	0	1	0	0	1	0	85	2	0	0	0	0	1	0	0
Brachaelurus waddi	1	0	1	0	1	1	0	120	0	0	0	0	0	1	0	0
Breviraja claramaculata	0	1	1	0	1	1	0	29	0	0	1	0	0	0	0	0
Breviraja colesi	0	1	1	0	1	1	0	40	0	0	1	0	0	0	0	0
Breviraja mouldi	0	1	1	0	1	0	0	41	0	0	1	0	0	0	0	0
Breviraja nigriventralis	0	1	1	0	1	0	0	44	0	0	1	0	0	0	0	0
Breviraja spinosa	0	1	1	0	1	1	0	33	0	0	1	0	0	0	0	0
Brochiraja aenigma	0	1	1	0	1	0	0	44	0	0	0	0	0	1	0	0
Brochiraja albilabiata	0	1	1	0	1	1	0	65	0	0	0	0	0	1	0	0
Brochiraja asperula	0	1	1	0	1	1	0	78	0	0	0	0	0	1	0	0
Brochiraja heuresa	0	1	1	0	1	0	0	38	0	0	0	0	0	1	0	0
Brochiraja leviveneta	0	1	1	0	1	1	0	51	0	0	0	0	0	1	0	0
Brochiraja microspinifera	0	1	1	0	1	1	0	33	0	0	0	0	0	1	0	0
Brochiraja spinifera	1	1	1	0	1	1	0	84	0	0	0	0	0	1	0	0
Brochiraja vittacauda	0	1	1	0	1	1	0	72	0	0	0	0	0	1	0	0
Bythaelurus alcockii	0	1	1	0	1	1	0	30	0	0	0	0	1	0	0	0
Bythaelurus canescens	0	1	1	0	1	1	0	124	2	0	0	0	0	1	0	0
Bythaelurus clevai	0	1	1	0	1	0	0	42	0	0	0	0	1	0	0	0
Bythaelurus dawsoni	0	1	1	0	1	1	0	42	0	0	0	0	0	1	0	0
Bythaelurus giddingsi	0	1	1	0	1	1	0	45	0	0	0	1	0	1	0	0
Bythaelurus hispidus	0	1	1	0	1	1	0	37	1	0	0	0	1	0	0	0
Bythaelurus immaculatus	0	1	1	0	1	1	0	76	0	0	0	1	0	0	0	0
Bythaelurus incanus	0	1	1	0	1	1	0	45	0	0	0	0	1	0	0	0
Bythaelurus lutarius	0	1	1	0	1	1	0	39	0	0	0	0	1	0	0	0
Carcharhinus acronotus	1	0	1	0	1	1	0	164	3	0	0	0	0	1	1	0
Carcharhinus albimarginatus	1	1	1	0	1	1	0	300	2	0	0	0	1	0	1	0
Carcharhinus altimus	1	1	1	0	1	1	0	300	1	0	0	0	1	1	0	0
Carcharhinus amblyrhynchoides	1	0	1	0	1	1	0	243	2	0	1	0	0	0	1	0
Carcharhinus amblyrhynchos	1	1	1	0	1	1	0	265	3	0	1	1	1	1	0	0
Carcharhinus amboinensis	1	0	2	0	1	1	0	280	2	0	1	1	1	1	1	0
Carcharhinus borneensis	1	0	1	0	0	1	0	65	4	0	0	1	1	1	0	0
Carcharhinus brachyurus	1	1	3	0	1	1	0	325	2	0	0	1	1	1	0	0
Carcharhinus brevipinna	1	0	1	0	1	1	0	304	2	0	1	1	1	1	1	0
Carcharhinus cautus	1	0	2	0	1	1	0	150	0	0	0	1	1	1	0	0
Carcharhinus cerdale	1	0	2	0	1	1	0	140	4	0	1	1	1	1	1	0
Carcharhinus coatesi	1	0	1	0	1	1	0	88	0	0	1	1	1	1	1	0
Carcharhinus dussumieri	1	0	1	0	1	1	0	101	3	0	0	0	1	1	0	0
Carcharhinus falciformis	1	1	1	0	1	1	0	371	2	0	0	1	0	1	0	0
Carcharhinus fitzroyensis	1	0	2	0	1	1	0	139	0	0	0	0	1	1	0	0
Carcharhinus galapagensis	1	1	1	0	0	1	0	370	0	0	0	0	1	0	0	0
Carcharhinus hemiodon	1	0	3	0	1	1	0	102	4	0	1	1	1	1	1	0
Carcharhinus humani	1	0	1	0	1	1	0	94.6	3	0	0	0	1	1	0	0
Carcharhinus isodon	1	0	1	0	1	1	0	200	1	0	1	1	1	1	1	0
Carcharhinus leiodon	1	0	1	0	0	1	0	165	3	0	0	1	1	1	0	0
Carcharhinus leucas	1	0	3	0	1	1	1	366	2	0	0	0	1	0	0	0
Carcharhinus limbatus	1	0	2	0	1	1	0	286	2	0	1	0	0	0	1	0
Carcharhinus longimanus	1	1	1	0	1	1	1	395	4	0	0	0	1	0	0	0
Carcharhinus macloti	1	1	1	0	1	1	0	110	1	0	1	1	1	1	1	0
Carcharhinus melanopterus	1	0	3	0	1	1	0	180	2	0	1	1	1	1	1	0
Carcharhinus obscurus	1	1	1	0	1	1	0	420	3	0	1	1	1	1	1	0
Carcharhinus perezi	1	1	2	0	0	1	0	295	3	0	1	1	1	1	0	0
Carcharhinus plumbeus	1	1	2	0	1	1	0	300	3	0	1	1	1	1	1	0
Carcharhinus porosus	1	0	2	0	1	1	0	134	4	0	0	1	1	0	0	0
Carcharhinus sealei	1	0	1	0	1	1	0	86	2	0	1	0	0	0	1	0
Carcharhinus signatus	1	1	1	0	1	1	0	280	3	0	1	1	1	1	1	0
Carcharhinus sorrah	1	0	2	0	1	1	0	180	1	0	1	0	0	0	1	0
Carcharhinus tilstoni	1	0	2	0	1	1	0	200	0	0	0	1	1	1	0	0
Carcharhinus tjutjot	1	0	1	0	1	1	0	115	2	0	1	0	0	0	1	0
Carcharias taurus	1	0	2	0	1	1	0	325	4	0	0	1	1	1	0	0
Carcharodon carcharias	1	1	2	0	1	1	1	640	2	0	0	0	1	1	0	0
Centrophorus atromarginatus	1	1	1	0	1	1	0	99	4	0	0	1	1	1	0	0
Centrophorus granulosus	1	1	1	0	1	1	0	176	3	0	1	1	1	1	1	0
Centrophorus harrissoni	0	1	1	0	1	1	0	114	3	0	1	1	1	1	1	0
Centrophorus isodon	0	1	1	0	1	1	0	108	3	0	0	1	1	1	0	0
Centrophorus lusitanicus	1	1	1	0	1	1	0	160	3	0	0	0	1	0	0	0
Centrophorus moluccensis	1	1	1	0	1	1	0	102	2	0	0	0	1	1	0	0
Centrophorus seychellorum	0	1	1	0	1	1	0	80	0	0	0	1	1	1	0	0
Centrophorus squamosus	1	1	1	0	1	1	0	166	3	0	0	1	1	1	0	0
Centrophorus tessellatus	0	1	1	0	1	1	0	90	3	0	0	1	1	1	0	0
Centrophorus uyato	0	1	1	0	1	1	0	128	3	0	0	0	1	0	0	0
Centrophorus westraliensis	0	1	1	0	1	1	0	91	3	0	1	1	1	1	1	0
Centrophorus zeehaani	0	1	1	0	1	1	0	102.7	3	0	0	0	1	0	0	0
Centroscyllium excelsum	0	1	1	0	0	1	0	64	1	0	1	1	0	0	0	0
Centroscyllium fabricii	1	1	1	0	1	1	0	120	0	0	1	1	1	1	1	0
Centroscyllium granulatum	0	1	1	0	1	1	0	62	2	0	0	0	1	0	0	0
Centroscyllium kamoharai	1	0	1	0	1	1	0	63	0	0	0	1	0	0	0	0
Centroscyllium nigrum	1	1	1	0	1	1	0	52	0	1	1	0	1	1	1	0
Centroscyllium ornatum	0	1	1	0	1	1	0	51	0	0	0	0	0	1	0	0
Centroscyllium ritteri	0	1	1	0	1	1	0	49	0	0	0	1	1	1	0	0
Centroscymnus coelolepis	0	1	1	0	1	1	1	130	1	0	0	1	0	1	0	0
Centroscymnus crepidater	0	1	1	0	1	1	0	105	1	0	0	1	0	0	0	0
Centroscymnus owstonii	0	1	1	0	1	1	0	120	2	0	0	0	1	0	0	0
Centroscymnus plunketi	0	1	1	0	1	1	0	170	2	0	0	1	1	1	0	0
Cephaloscyllium albipinnum	0	1	1	0	1	1	0	110	4	0	1	1	1	1	1	0
Cephaloscyllium cooki	0	1	1	0	1	1	0	30	0	0	1	1	1	1	1	0
Cephaloscyllium fasciatum	0	1	1	0	1	1	0	42	4	0	1	1	1	1	1	0
Cephaloscyllium formosanum	0	1	1	0	1	1	0	66	0	0	0	0	1	0	0	0
Cephaloscyllium hiscosellum	0	1	1	0	1	1	0	52	0	0	0	0	1	1	0	0
Cephaloscyllium isabellum	1	1	1	0	1	1	0	150	0	0	0	0	1	1	0	0
Cephaloscyllium laticeps	1	0	1	0	1	1	0	150	0	0	0	1	0	0	0	0
Cephaloscyllium pictum	0	1	1	0	1	1	0	72	0	0	0	0	1	0	0	0
Cephaloscyllium sarawakensis	1	0	1	0	1	1	0	44	4	0	0	0	0	1	0	0
Cephaloscyllium signourum	0	1	1	0	1	1	0	74	0	0	0	0	1	1	0	0
Cephaloscyllium silasi	0	1	1	0	1	0	0	50	4	0	0	0	1	1	0	0
Cephaloscyllium speccum	1	1	1	0	1	1	0	69	0	0	0	1	0	0	0	0
Cephaloscyllium stevensi	0	1	1	0	1	1	0	66	0	0	0	0	0	1	0	0
Cephaloscyllium sufflans	1	1	1	0	1	1	0	110	1	0	0	0	1	0	0	0
Cephaloscyllium umbratile	1	0	1	0	1	1	0	120	1	0	0	0	1	0	0	0
Cephaloscyllium variegatum	1	1	1	0	1	1	0	74	1	0	0	0	0	1	0	0
Cephaloscyllium ventriosum	1	1	1	0	1	1	0	100	0	0	0	0	1	0	0	0
Cephaloscyllium zebrum	0	1	1	0	1	1	0	45	0	0	0	1	0	0	0	0
Cephalurus cephalus	1	1	1	0	1	1	0	37	0	0	0	0	0	1	0	0
Cetorhinus maximus	1	1	1	1	0	0	0	1097	3	0	0	1	0	1	0	0
Chaenogaleus macrostoma	1	0	1	0	1	1	0	125	2	0	0	0	0	1	0	0
Chiloscyllium arabicum	1	0	2	0	1	1	0	80	1	0	0	1	0	0	0	0
Chiloscyllium burmensis	1	0	1	0	0	1	0	57.5	2	0	1	1	1	1	1	0
Chiloscyllium caeruleopunctatum	1	0	1	0	1	0	0	67	2	0	0	0	1	0	0	0
Chiloscyllium griseum	1	0	2	0	1	0	0	77	2	0	0	1	1	1	0	0
Chiloscyllium hasseltii	1	0	1	0	1	0	0	61	3	0	0	0	1	0	0	0
Chiloscyllium indicum	1	0	3	0	1	1	0	65	2	0	0	0	1	0	0	0
Chiloscyllium plagiosum	1	0	1	0	1	1	0	95	1	0	0	1	1	0	0	0
Chiloscyllium punctatum	1	0	1	0	1	1	0	132	1	0	0	1	1	1	0	0
Chlamydoselachus africana	0	1	1	0	1	1	0	117	0	0	0	1	1	1	0	0
Chlamydoselachus anguineus	1	1	1	0	1	1	0	196	0	0	0	1	1	1	0	0
Cirrhigaleus asper	1	1	1	0	1	1	0	124	3	0	0	1	1	1	0	0
Cirrhigaleus australis	1	1	1	0	1	1	0	123	0	0	0	0	1	0	0	0
Cirrhigaleus barbifer	1	1	1	0	1	1	0	126	0	0	1	0	0	0	0	0
Cirrhoscyllium expolitum	1	0	1	0	1	0	0	33.5	2	0	0	0	1	0	0	0
Cirrhoscyllium formosanum	1	0	1	0	1	1	0	40	2	0	0	0	0	1	0	0
Cirrhoscyllium japonicum	1	1	1	0	1	1	0	49	0	0	1	0	0	0	0	0
Cruriraja andamanica	0	1	1	0	1	1	0	50	0	0	0	0	1	1	0	0
Cruriraja atlantis	0	1	1	0	1	1	0	34	0	0	0	1	0	0	0	0
Cruriraja cadenati	0	1	1	0	1	1	0	38	0	0	0	0	1	1	0	0
Cruriraja durbanensis	0	1	1	0	1	0	0	31	0	0	0	0	1	1	0	0
Cruriraja hulleyi	1	1	1	0	1	1	0	59	0	1	1	0	0	0	0	0
Cruriraja parcomaculata	1	1	1	0	1	0	0	43	0	0	0	0	1	0	1	0
Cruriraja poeyi	0	1	1	0	1	0	0	34	0	0	0	0	0	1	0	0
Cruriraja rugosa	0	1	1	0	1	0	0	51	0	0	0	0	1	1	0	0
Ctenacis fehlmanni	1	1	1	0	1	0	0	46	0	0	1	0	0	0	0	0
Dactylobatus armatus	0	1	1	0	1	0	0	32	0	0	0	1	0	1	0	0
Dactylobatus clarkii	0	1	1	0	0	1	0	75	0	0	0	1	0	0	0	0
Dalatias licha	1	1	1	0	1	1	0	182	2	0	0	0	0	1	0	0
Dasyatis acutirostra	1	0	1	0	1	0	0	73	2	0	0	0	1	0	0	0
Dasyatis akajei	1	0	2	0	1	1	0	66	1	0	0	0	1	0	0	0
Dasyatis americana	1	0	2	0	1	1	0	150	1	0	0	1	0	0	0	0
Dasyatis bennettii	1	0	2	0	1	1	0	61	2	0	0	0	1	0	0	0
Dasyatis brevicaudata	1	1	2	0	1	1	0	210	0	0	0	0	1	1	1	0
Dasyatis centroura	1	0	2	0	1	1	0	220	2	0	1	0	0	0	1	0
Dasyatis chrysonota	1	0	2	0	1	1	0	75	1	0	0	1	1	0	0	0
Dasyatis colarensis	1	0	2	0	1	1	0	165	4	0	0	1	0	0	0	0
Dasyatis dipterura	1	0	1	0	1	1	0	100	2	0	0	0	1	0	0	0
Dasyatis fluviorum	1	0	2	0	1	0	0	160	1	0	0	0	1	0	1	0
Dasyatis garouaensis	1	0	3	0	1	0	0	40	4	0	1	0	0	0	1	0
Dasyatis geijskesi	1	0	2	0	1	1	0	150	4	0	0	1	0	0	0	0
Dasyatis gigantea	1	0	1	0	1	1	0	178	3	0	0	0	1	0	0	0
Dasyatis guttata	1	0	2	0	1	1	0	200	1	0	0	0	1	1	0	0
Dasyatis hypostigma	1	0	2	0	1	0	0	58	3	0	0	0	1	0	0	0
Dasyatis izuensis	1	0	1	0	1	0	0	42	2	0	0	0	1	0	0	0
Dasyatis laevigata	1	0	2	0	1	0	0	37	2	0	0	0	1	0	0	0
Dasyatis laosensis	1	0	3	0	1	0	0	48	3	0	0	0	1	0	1	0
Dasyatis lata	1	1	1	0	1	1	0	260	2	0	0	1	0	0	0	0
Dasyatis longa	1	0	1	0	1	1	0	158	2	0	0	0	0	1	0	0
Dasyatis margarita	1	0	2	0	1	0	0	78	2	0	0	1	1	1	0	0
Dasyatis margaritella	1	0	2	0	1	0	0	28	1	0	0	0	1	1	1	0
Dasyatis marianae	1	0	2	0	1	0	0	40	3	0	0	0	1	0	0	0
Dasyatis marmorata	1	0	1	0	1	1	0	38	1	0	0	0	1	0	1	0
Dasyatis matsubarai	1	0	1	0	1	1	0	183	3	0	0	0	1	0	0	0
Dasyatis microphthalma	1	0	1	0	1	0	0	73.7030928549247	3	0	0	0	1	0	0	0
Dasyatis microps	1	0	2	0	1	1	0	222	3	0	0	1	1	1	0	0
Dasyatis multispinosa	1	0	1	0	1	0	0	85	3	0	0	0	1	0	0	0
Dasyatis navarrae	1	0	1	0	1	0	0	32	2	0	1	0	1	1	1	0
Dasyatis parvonigra	1	0	2	0	1	0	0	51	2	0	1	1	1	1	1	0
Dasyatis pastinaca	1	0	2	0	1	1	0	68	2	0	1	1	1	1	0	0
Dasyatis rudis	1	0	2	0	1	1	0	198	4	0	0	1	1	1	0	0
Dasyatis sabina	1	0	3	0	1	0	0	45	0	0	0	0	1	0	0	0
Dasyatis say	1	0	2	0	1	1	0	78	1	0	0	0	1	0	0	0
Dasyatis sinensis	1	0	1	0	1	0	0	40	3	0	0	0	1	1	0	0
Dasyatis thetidis	1	1	3	0	1	1	0	180	3	0	0	0	1	0	0	0
Dasyatis tortonesei	1	0	2	0	1	1	0	84	1	0	0	0	1	0	0	0
Dasyatis ukpam	1	0	3	0	1	0	0	120	4	0	0	1	0	0	0	0
Dasyatis ushiei	1	0	1	0	1	1	0	202	3	0	0	0	1	0	0	0
Dasyatis zugei	1	0	2	0	1	1	0	29	2	0	0	0	0	0	1	0
Deania calcea	0	1	1	0	1	1	0	162	1	0	1	1	1	0	1	0
Deania hystricosa	0	1	1	0	1	1	0	120	3	0	0	0	0	1	0	0
Deania profundorum	0	1	1	0	1	1	0	97	1	0	0	1	1	1	0	0
Deania quadrispinosa	1	1	1	0	0	1	0	118	2	0	0	1	0	0	0	0
Dentiraja lemprieri	1	0	1	0	1	1	0	55	0	0	0	1	0	0	0	0
Diplobatis colombiensis	1	0	1	0	1	0	0	17	2	0	0	1	0	0	0	0
Diplobatis guamachensis	1	0	1	0	1	0	0	20	2	0	0	0	1	0	0	0
Diplobatis ommata	1	0	1	0	1	0	0	25	0	0	1	0	0	0	0	0
Diplobatis pictus	1	0	2	0	1	0	0	18	2	0	1	0	0	0	0	0
Dipturus acrobelus	0	1	1	0	1	1	0	137	0	0	0	0	0	0	1	0
Dipturus amphispinus	0	1	1	0	1	1	0	90	0	0	0	0	1	0	0	0
Dipturus apricus	1	1	1	0	0	1	0	77	0	0	0	0	1	0	1	0
Dipturus australis	1	1	1	0	1	1	0	55	1	0	1	0	0	0	0	0
Dipturus batis	1	1	1	0	1	1	0	143	4	0	1	0	0	0	1	0
Dipturus bullisi	1	1	1	0	1	1	0	77	0	0	0	0	1	0	0	0
Dipturus campbelli	1	1	1	0	1	1	0	66	1	0	1	0	0	0	0	0
Dipturus canutus	0	1	1	0	1	1	0	90	3	0	1	0	0	0	1	0
Dipturus cerva	1	1	1	0	1	1	0	66	1	0	1	1	1	1	0	0
Dipturus confusus	1	0	1	0	1	0	0	70	4	0	1	0	0	0	1	0
Dipturus crosnieri	0	1	1	0	1	1	0	61	2	0	1	0	0	0	0	0
Dipturus doutrei	1	1	1	0	1	1	0	115	0	0	1	1	1	1	1	0
Dipturus ecuadoriensis	1	1	1	0	1	1	0	39	0	0	0	0	1	0	0	0
Dipturus endeavouri	1	1	1	0	1	1	0	37	1	0	1	1	0	0	1	0
Dipturus falloargus	1	1	1	0	1	1	0	49	1	0	1	1	1	0	1	0
Dipturus flindersi	1	0	1	0	1	1	0	33	1	0	0	1	0	0	0	0
Dipturus garricki	0	1	1	0	1	1	0	107	0	0	0	0	1	1	1	0
Dipturus gigas	0	1	1	0	1	1	0	186	1	0	0	0	1	0	0	0
Dipturus grahami	0	1	1	0	1	1	0	64	0	0	0	0	1	1	0	0
Dipturus gudgeri	1	1	1	0	0	1	0	184	1	0	1	0	0	0	0	0
Dipturus healdi	0	1	1	0	1	1	0	72	0	0	1	0	0	0	0	0
Dipturus innominatus	1	1	1	0	1	1	0	240	0	0	0	1	0	1	0	0
Dipturus johannisdavisi	0	1	1	0	1	0	0	54	0	0	1	0	0	0	1	0
Dipturus kwangtungensis	1	0	1	0	1	1	0	50	2	0	0	0	1	0	0	0
Dipturus laevis	1	1	2	0	1	1	0	163	0	0	0	0	1	1	0	0
Dipturus lanceorostratus	0	1	1	0	1	1	0	82	0	0	0	0	0	0	1	0
Dipturus leptocauda	0	1	1	0	1	1	0	88	0	0	0	0	1	0	0	0
Dipturus macrocauda	0	1	1	0	1	1	0	130	1	0	1	0	0	0	0	0
Dipturus melanospilus	0	1	1	0	1	1	0	78	0	0	0	0	1	0	0	0
Dipturus mennii	0	1	1	0	1	1	0	167	4	0	0	0	1	1	0	0
Dipturus nidarosiensis	1	1	1	0	1	1	0	250	1	0	0	0	0	1	0	0
Dipturus oculus	0	1	1	0	1	1	0	56	0	0	0	1	0	0	0	0
Dipturus olseni	1	1	1	0	1	1	0	69	0	0	0	0	1	1	0	0
Dipturus oregoni	0	1	1	0	1	1	0	144	0	0	0	0	1	0	0	0
Dipturus oxyrinchus	1	1	1	0	1	1	0	150	1	0	1	0	0	0	1	0
Dipturus polyommata	1	1	1	0	1	0	0	38	0	0	0	0	0	1	0	0
Dipturus pullopunctatus	1	1	1	0	1	1	0	130	0	0	0	0	1	0	0	0
Dipturus queenslandicus	0	1	1	0	1	1	0	76	0	0	1	0	0	0	1	0
Dipturus springeri	1	1	1	0	1	1	0	192	0	0	0	1	0	0	0	0
Dipturus stenorhynchus	0	1	1	0	1	1	0	101	0	0	0	0	0	1	0	0
Dipturus teevani	0	1	1	0	1	1	0	84	0	0	0	0	1	1	0	0
Dipturus tengu	1	1	1	0	1	1	0	113	1	0	0	0	1	0	0	0
Dipturus trachyderma	1	1	1	0	1	1	0	264	3	0	0	0	0	1	0	0
Dipturus wengi	0	1	1	0	0	1	0	128	0	0	0	0	1	0	0	0
Dipturus wuhanlingi	0	1	1	0	1	1	0	78	0	0	0	0	1	0	0	0
Discopyge castelloi	1	0	1	0	1	0	0	31	2	0	1	0	0	0	0	0
Discopyge tschudii	1	0	1	0	1	0	0	55	0	0	0	0	0	0	1	0
Echinorhinus brucus	1	1	1	0	1	1	0	394	3	0	0	0	1	0	0	0
Echinorhinus cookei	1	1	1	0	1	1	0	450	3	0	0	0	0	0	1	0
Electrolux addisoni	1	0	1	0	1	0	0	52	0	0	0	1	0	0	0	0
Eridacnis barbouri	0	1	1	0	1	1	0	34	0	0	0	0	1	0	0	0
Eridacnis radcliffei	1	1	1	0	1	1	0	26	0	0	0	0	0	1	0	0
Eridacnis sinuans	1	1	1	0	1	1	0	37	0	0	0	0	0	0	1	0
Etmopterus bigelowi	1	1	1	0	1	1	0	73	0	0	0	0	1	0	0	0
Etmopterus brachyurus	1	1	1	0	1	1	0	50	0	0	1	0	0	0	0	0
Etmopterus bullisi	0	1	1	0	1	0	0	30	0	0	1	0	0	0	0	0
Etmopterus burgessi	0	1	1	0	0	1	0	41	0	0	1	0	0	0	0	0
Etmopterus carteri	0	1	1	0	1	1	0	21	0	0	0	0	0	1	0	0
Etmopterus caudistigmus	0	1	1	0	1	1	0	34	0	0	0	0	1	0	1	0
Etmopterus compagnoi	0	1	1	0	1	1	0	67	0	0	0	0	0	1	0	0
Etmopterus decacuspidatus	0	1	1	0	1	1	0	29	0	0	0	0	1	0	1	0
Etmopterus dianthus	0	1	1	0	1	1	0	41	0	0	0	0	1	0	0	0
Etmopterus dislineatus	0	1	1	0	1	1	0	45	0	0	1	0	0	0	1	0
Etmopterus evansi	1	1	1	0	1	1	0	34	0	0	0	1	0	0	0	0
Etmopterus fusus	0	1	1	0	1	1	0	30	0	0	0	0	0	1	1	0
Etmopterus gracilispinis	1	1	1	0	1	1	0	33	0	0	0	0	1	1	0	0
Etmopterus granulosus	1	1	1	0	1	1	0	102	0	0	0	0	1	0	0	0
Etmopterus hillianus	0	1	1	0	1	1	0	30	0	0	0	0	0	0	1	0
Etmopterus litvinovi	0	1	1	0	1	1	0	61	0	0	0	1	0	1	0	0
Etmopterus lucifer	1	1	1	0	1	1	0	47	0	0	0	0	0	0	0	0
Etmopterus molleri	1	1	1	0	1	1	0	46	0	0	0	1	1	0	0	0
Etmopterus perryi	0	1	1	0	1	1	0	21	0	0	0	0	1	0	0	0
Etmopterus polli	0	1	1	0	1	1	0	24	0	0	0	0	1	0	0	0
Etmopterus princeps	0	1	1	0	1	1	0	94	0	0	0	1	0	0	0	0
Etmopterus pseudosqualiolus	0	1	1	0	1	1	0	45	0	0	1	1	1	1	1	0
Etmopterus pusillus	0	1	1	0	1	1	0	50	0	0	0	1	1	1	1	0
Etmopterus pycnolepis	0	1	1	0	1	1	0	46	0	0	1	0	0	0	0	0
Etmopterus robinsi	0	1	1	0	1	0	0	34	0	0	0	1	0	0	0	0
Etmopterus schultzi	0	1	1	0	1	1	0	30	0	0	0	0	0	1	0	0
Etmopterus sculptus	0	1	1	0	1	1	0	59	0	0	0	0	1	0	1	0
Etmopterus sentosus	0	1	1	0	1	1	0	27	0	0	0	1	0	0	0	0
Etmopterus spinax	1	1	1	0	1	1	0	55	2	0	0	0	0	1	0	0
Etmopterus splendidus	0	1	1	0	1	1	0	31	0	0	0	0	1	1	0	0
Etmopterus unicolor	0	1	1	0	1	1	0	79	0	0	0	0	1	0	0	0
Etmopterus viator	0	1	1	0	1	1	0	58	0	0	1	0	1	0	1	0
Etmopterus villosus	0	1	1	0	1	1	0	65.2	0	0	1	0	0	0	0	0
Etmopterus virens	0	1	1	0	1	0	0	26	0	0	0	1	0	0	0	0
Eucrossorhinus dasypogon	1	0	1	0	1	1	0	125	0	0	0	1	0	0	0	0
Euprotomicroides zantedeschia	1	1	1	0	1	1	0	53	0	0	0	0	0	1	0	0
Euprotomicrus bispinatus	0	1	1	0	1	1	0	27	0	0	0	1	1	1	1	0
Eusphyra blochii	1	0	2	0	1	1	0	186	3	0	0	0	0	0	0	0
Fenestraja atripinna	0	1	1	0	1	1	0	29	0	0	0	1	0	1	0	0
Fenestraja cubensis	0	1	1	0	1	0	0	30	0	0	1	0	0	0	0	0
Fenestraja ishiyamai	0	1	1	0	1	0	0	36	0	0	1	0	0	0	1	0
Fenestraja maceachrani	0	1	1	0	1	1	0	42	0	0	1	0	0	0	0	0
Fenestraja mamillidens	0	1	1	0	1	0	0	29	0	0	0	0	0	1	0	0
Fenestraja plutonia	0	1	1	0	1	1	0	27	0	0	1	1	1	1	1	0
Fenestraja sibogae	1	0	1	0	1	1	0	31	2	0	0	0	1	0	0	0
Fenestraja sinusmexicanus	1	1	1	0	1	1	0	36	0	0	0	0	0	1	0	0
Figaro boardmani	1	1	1	0	1	1	0	61	0	0	1	0	0	0	0	0
Figaro striatus	1	0	1	0	1	1	0	42	0	0	0	0	0	1	0	0
Furgaleus macki	1	0	1	0	1	1	0	160	0	0	1	0	0	0	0	0
Galeocerdo cuvier	1	1	2	0	1	1	1	740	1	0	0	1	1	1	0	0
Galeorhinus galeus	1	1	2	0	1	1	0	195	4	0	0	0	0	0	1	0
Galeus antillensis	0	1	1	0	1	0	0	46	0	0	1	1	1	1	1	0
Galeus arae	0	1	1	0	1	0	0	33	0	0	1	1	1	1	0	0
Galeus atlanticus	0	1	1	0	1	1	0	46	1	0	1	0	0	0	0	0
Galeus eastmani	0	1	1	0	1	1	0	50	0	0	0	0	1	0	0	0
Galeus gracilis	0	1	1	0	1	1	0	34	0	0	0	0	1	0	0	0
Galeus longirostris	0	1	1	0	1	1	0	80	0	0	1	0	0	0	0	0
Galeus melastomus	1	1	1	0	1	1	0	90	0	0	1	0	0	0	0	0
Galeus mincaronei	0	1	1	0	1	1	0	43	2	0	0	0	1	1	0	0
Galeus murinus	0	1	1	0	1	1	0	63	0	0	0	0	0	1	0	0
Galeus nipponensis	0	1	1	0	1	1	0	76	0	0	0	0	1	0	0	0
Galeus piperatus	0	1	1	0	1	1	0	37	0	0	0	1	1	0	0	0
Galeus polli	1	1	1	0	1	1	0	43	2	0	0	1	1	1	0	0
Galeus priapus	0	1	1	0	1	1	0	46	0	0	1	0	0	0	1	0
Galeus sauteri	1	0	1	0	1	1	0	50	0	0	1	0	0	0	0	0
Galeus schultzi	0	1	1	0	1	1	0	30	0	0	1	0	0	0	1	0
Galeus springeri	0	1	1	0	1	1	0	53	0	0	1	0	0	0	1	0
Ginglymostoma cirratum	1	0	2	0	1	1	0	308	2	0	1	0	0	0	1	0
Glaucostegus cemiculus	1	0	2	0	1	1	0	265	4	0	1	0	0	0	1	0
Glaucostegus granulatus	1	0	1	0	1	0	0	229	4	0	0	0	1	1	0	0
Glaucostegus halavi	1	0	1	0	1	0	0	171	4	0	1	1	1	1	1	0
Glaucostegus obtusus	1	0	1	0	1	0	0	93	4	0	1	1	1	1	1	0
Glaucostegus thouin	1	0	1	0	1	0	0	300	4	0	1	0	0	0	0	0
Glaucostegus typus	1	0	3	0	1	0	0	270	4	0	1	0	0	0	0	0
Glyphis gangeticus	1	0	3	0	0	1	0	275	4	0	1	0	0	0	0	0
Glyphis garricki	1	0	2	0	0	1	0	251	2	0	1	0	0	0	0	0
Glyphis glyphis	1	0	3	0	1	1	0	260	2	0	0	1	0	1	0	0
Gogolia filewoodi	1	0	1	0	1	1	0	74	2	0	0	0	1	0	0	0
Gollum attenuatus	1	1	1	0	1	1	0	110	0	0	0	0	1	1	0	0
Gollum suluensis	1	1	1	0	1	1	0	65	0	0	0	0	1	0	0	0
Gurgesiella atlantica	0	1	1	0	1	1	0	52	0	0	0	1	0	0	0	0
Gurgesiella dorsalifera	0	1	1	0	1	1	0	53	2	0	1	0	0	0	0	0
Gurgesiella furvescens	0	1	1	0	1	0	0	57	0	0	0	0	0	0	1	0
Gymnura altavela	1	0	2	0	1	1	0	260	3	0	1	0	0	0	0	0
Gymnura australis	1	0	2	0	1	1	0	94	0	0	0	1	0	0	0	0
Gymnura crebripunctata	1	0	2	0	0	1	0	81	1	0	0	1	0	0	0	0
Gymnura japonica	1	0	1	0	0	1	0	145	2	0	1	0	0	0	1	0
Gymnura marmorata	1	0	2	0	1	1	0	150	1	0	0	0	0	1	0	0
Gymnura micrura	1	0	2	0	1	1	0	110	1	0	0	1	0	0	0	0
Gymnura natalensis	1	0	2	0	1	1	0	250	0	0	0	1	0	0	0	0
Gymnura poecilura	1	0	1	0	0	1	0	104	2	0	1	0	0	0	0	0
Gymnura tentaculata	1	0	1	0	0	1	0	76	4	0	1	1	0	1	1	0
Gymnura zonura	1	0	1	0	1	1	0	108	3	0	1	0	0	0	1	0
Halaelurus boesemani	1	0	1	0	0	1	0	48	2	0	0	1	1	1	0	0
Halaelurus buergeri	1	0	1	0	1	1	0	49	3	0	0	0	1	0	0	0
Halaelurus lineatus	1	0	1	0	1	1	0	56	0	0	0	1	1	0	0	0
Halaelurus maculosus	1	0	1	0	1	1	0	53	1	0	0	1	1	1	0	0
Halaelurus natalensis	1	0	1	0	1	1	0	50	2	0	0	1	1	1	0	0
Halaelurus quagga	1	0	1	0	1	0	0	37	0	0	0	0	1	0	0	0
Halaelurus sellus	1	0	1	0	1	1	0	42	0	0	0	0	1	1	0	0
Haploblepharus edwardsii	1	0	1	0	1	1	0	64	3	0	0	0	1	1	0	0
Haploblepharus fuscus	1	0	1	0	1	1	0	69	2	0	0	0	1	0	0	0
Haploblepharus kistnasamyi	1	0	1	0	1	1	0	50	2	0	0	0	0	1	0	0
Haploblepharus pictus	1	0	1	0	1	1	0	70	0	0	1	0	0	0	0	0
Heliotrygon gomesi	1	0	3	0	0	1	0	58	3	0	0	0	1	0	0	0
Heliotrygon rosai	1	0	3	0	0	1	0	58	3	0	0	0	1	0	0	0
Hemigaleus australiensis	1	0	1	0	1	1	0	110	0	0	0	0	0	0	1	0
Hemigaleus microstoma	1	0	1	0	1	0	0	114	2	0	0	1	0	1	0	0
Hemipristis elongata	1	0	1	0	1	1	0	240	2	0	1	0	1	0	1	0
Hemiscyllium freycineti	1	0	1	0	1	1	0	69	1	0	0	0	1	1	0	0
Hemiscyllium galei	1	0	1	0	1	0	0	57	2	0	0	1	0	1	0	0
Hemiscyllium hallstromi	1	0	1	0	1	0	0	77	2	0	0	1	1	0	0	0
Hemiscyllium halmahera	1	0	1	0	1	1	0	66	1	0	0	1	0	0	0	0
Hemiscyllium henryi	1	0	1	0	1	1	0	82	2	0	1	0	0	0	1	0
Hemiscyllium michaeli	1	0	1	0	1	0	0	70	2	0	0	0	1	0	1	0
Hemiscyllium ocellatum	1	0	1	0	1	1	0	107	0	0	0	1	1	1	0	0
Hemiscyllium strahani	1	0	1	0	1	0	0	80	2	0	0	0	1	0	0	0
Hemiscyllium trispeculare	1	0	1	0	1	0	0	79	0	0	0	1	1	0	0	0
Hemitriakis abdita	0	1	1	0	1	0	0	80	0	0	0	0	1	0	0	0
Hemitriakis complicofasciata	1	0	1	0	1	1	0	93	2	0	0	1	0	0	0	0
Hemitriakis falcata	1	0	1	0	1	0	0	80	0	0	0	0	1	0	0	0
Hemitriakis indroyonoi	1	0	1	0	1	1	0	120	3	0	0	0	1	0	0	0
Hemitriakis japanica	1	0	1	0	1	1	0	120	3	0	0	1	1	1	0	0
Hemitriakis leucoperiptera	1	0	1	0	1	1	0	96	4	0	0	0	1	0	1	0
Heptranchias perlo	1	1	1	0	1	1	0	139	1	0	0	1	1	1	0	0
Heterodontus francisci	1	0	1	0	1	1	0	122	0	0	0	1	1	1	0	0
Heterodontus galeatus	1	0	1	0	1	1	0	130	0	0	0	1	0	1	0	0
Heterodontus japonicus	1	0	1	0	1	1	0	120	0	0	0	0	0	1	0	0
Heterodontus mexicanus	1	0	1	0	1	1	0	74	0	0	0	0	0	1	0	0
Heterodontus omanensis	1	0	1	0	1	0	0	61	0	0	0	1	0	1	0	0
Heterodontus portusjacksoni	1	1	2	0	1	1	0	165	0	0	0	0	0	1	0	0
Heterodontus quoyi	1	0	1	0	1	0	0	105	0	0	0	0	0	1	0	0
Heterodontus ramalheira	1	1	1	0	1	0	0	83	0	0	0	1	1	1	0	0
Heterodontus zebra	1	0	1	0	1	1	0	122	0	0	0	0	0	1	0	0
Heteronarce bentuviai	1	0	1	0	1	1	0	20	2	0	0	1	1	1	0	0
Heteronarce garmani	1	1	1	0	1	1	0	30	1	0	0	0	0	1	0	0
Heteronarce mollis	1	1	1	0	1	0	0	30	0	0	0	1	0	0	0	0
Heteronarce prabhui	0	1	1	0	1	0	0	22	0	0	0	0	1	0	0	0
Heteroscymnoides marleyi	0	1	1	0	1	1	0	37	0	0	0	1	0	1	0	0
Hexanchus griseus	1	1	1	0	1	1	1	550	1	0	0	1	0	0	0	0
Hexanchus nakamurai	1	1	1	0	1	1	0	180	1	0	0	1	1	0	0	0
Hexatrygon bickelli	0	1	1	0	1	1	0	170	0	0	0	0	1	1	0	0
Himantura astra	1	0	1	0	1	1	0	80	0	0	0	1	0	0	0	0
Himantura bleekeri	1	0	2	0	1	1	0	119	3	0	0	1	0	0	0	0
Himantura dalyensis	1	0	3	0	1	1	0	124	0	0	0	1	1	1	0	0
Himantura fai	1	0	1	0	1	1	0	146	2	0	0	1	0	0	0	0
Himantura fava	1	0	1	0	1	1	0	120	3	0	0	0	1	0	0	0
Himantura gerrardi	1	0	2	0	1	0	0	116	3	0	0	0	0	1	0	0
Himantura granulata	1	0	2	0	1	1	0	141	2	0	0	1	0	0	0	0
Himantura hortlei	1	0	2	0	1	1	0	71	1	0	0	0	1	0	0	0
Himantura imbricata	1	0	2	0	1	1	0	23	2	0	0	1	1	1	0	0
Himantura jenkinsii	1	0	2	0	1	1	0	150	2	0	0	1	0	0	0	0
Himantura kittipongi	1	0	3	0	1	0	0	37	3	0	1	0	0	0	0	0
Himantura leoparda	1	0	1	0	1	1	0	140	2	0	0	1	0	0	0	0
Himantura lobistoma	1	0	2	0	1	1	0	100	3	0	0	1	1	1	0	0
Himantura marginata	1	0	2	0	1	1	0	179	3	0	0	0	1	0	0	0
Himantura oxyrhyncha	1	0	3	0	1	0	0	37	3	0	0	0	1	0	1	0
Himantura pacifica	1	0	1	0	1	0	0	60	2	0	0	0	1	1	0	0
Himantura pastinacoides	1	0	2	0	1	0	0	86	3	0	1	0	0	0	1	0
Himantura polylepis	1	0	3	0	1	0	0	223	3	0	0	1	1	0	0	0
Himantura randalli	1	0	1	0	1	0	0	62	0	0	0	1	0	1	0	0
Himantura schmardae	1	0	2	0	1	1	0	180	3	0	1	0	0	0	0	0
Himantura signifer	1	0	3	0	1	0	0	37	3	0	0	0	1	0	0	0
Himantura toshi	1	0	1	0	1	1	0	82	0	0	1	0	0	0	1	0
Himantura uarnacoides	1	0	2	0	1	0	0	119	3	0	0	0	1	0	0	0
Himantura uarnak	1	0	3	0	1	1	0	160	3	0	0	1	0	0	0	0
Himantura undulata	1	0	1	0	1	1	0	130	3	0	0	0	0	0	0	0
Himantura walga	1	0	1	0	1	1	0	32	1	0	0	0	1	0	0	0
Holohalaelurus favus	0	1	1	0	1	1	0	52	3	0	0	1	1	0	0	0
Holohalaelurus grennian	0	1	1	0	1	1	0	27	0	0	0	0	1	0	0	0
Holohalaelurus melanostigma	0	1	1	0	1	1	0	38	0	0	0	1	0	0	0	0
Holohalaelurus punctatus	1	1	1	0	1	1	0	36	3	0	1	1	1	1	1	0
Holohalaelurus regani	1	1	1	0	1	1	0	69	0	0	0	1	0	0	0	0
Hongeo koreana	1	0	1	0	1	1	0	84	4	0	0	0	0	1	0	0
Hypnos monopterygius	1	1	1	0	1	1	0	63	0	0	0	0	1	0	0	0
Hypogaleus hyugaensis	0	1	1	0	1	0	0	150	0	0	0	0	1	0	0	0
Iago garricki	0	1	1	0	1	0	0	75	0	0	0	0	1	1	1	0
Iago omanensis	1	1	1	0	1	1	0	89	0	0	1	1	1	1	1	0
Indobatis ori	0	1	1	0	1	1	0	43	0	0	1	1	1	1	0	0
Insentiraja laxipella	0	1	1	0	1	1	0	57	0	0	1	0	0	0	0	0
Insentiraja subtilispinosa	0	1	1	0	1	0	0	57	0	0	0	1	1	1	1	0
Irolita waitii	1	0	1	0	1	0	0	52	0	0	0	1	1	1	0	0
Irolita westraliensis	1	0	1	0	1	1	0	43	2	0	1	1	1	1	0	0
Isistius brasiliensis	0	1	1	0	1	1	1	56	0	0	0	1	1	1	0	0
Isistius plutodus	0	1	1	0	0	1	0	42	0	0	0	0	1	0	0	0
Isogomphodon oxyrhynchus	1	0	2	0	0	1	0	244	4	0	0	0	1	0	0	0
Isurus oxyrinchus	1	1	1	0	1	1	1	445	3	0	0	0	1	0	0	0
Isurus paucus	0	1	1	0	1	1	0	430	3	0	0	0	1	0	1	0
Lamiopsis temminckii	1	0	2	0	1	1	0	178	3	0	0	1	0	0	0	0
Lamiopsis tephrodes	1	0	2	0	1	1	0	157	3	0	0	0	1	0	0	0
Lamna ditropis	1	1	1	0	0	1	0	305	0	0	1	0	1	0	1	0
Lamna nasus	1	1	1	0	1	1	0	365	2	0	0	1	1	0	1	0
Leptocharias smithii	1	0	2	0	1	1	0	82	2	0	1	0	0	0	0	0
Leucoraja circularis	1	1	1	0	1	1	0	120	3	0	0	1	0	1	0	0
Leucoraja compagnoi	0	1	1	0	1	1	0	52	0	0	0	1	0	0	0	0
Leucoraja erinacea	1	0	1	0	1	1	0	62	0	0	0	0	0	1	0	0
Leucoraja fullonica	1	1	1	0	1	1	0	120	2	0	0	1	0	0	0	0
Leucoraja garmani	1	1	1	0	1	1	0	57	0	0	0	0	1	0	1	0
Leucoraja lentiginosa	1	1	1	0	1	1	0	44	0	0	0	0	1	1	0	0
Leucoraja leucosticta	1	1	1	0	1	1	0	80	1	0	1	0	0	0	0	0
Leucoraja melitensis	1	1	1	0	1	0	0	50	4	0	0	1	0	1	1	0
Leucoraja naevus	1	1	1	0	1	1	0	81	0	0	0	0	0	1	0	0
Leucoraja ocellata	1	1	1	0	1	1	0	150	3	0	0	0	0	0	1	0
Leucoraja pristispina	0	1	1	0	1	1	0	40	0	0	0	0	0	1	0	0
Leucoraja wallacei	1	1	2	0	1	1	0	96	2	0	0	1	0	1	0	0
Leucoraja yucatanensis	1	1	1	0	1	1	0	30	0	0	1	0	0	0	1	0
Loxodon macrorhinus	1	0	1	0	1	1	0	99	1	0	0	1	0	1	0	0
Makararaja chindwinensis	1	0	3	0	1	0	0	50	3	0	0	1	0	1	0	0
Malacoraja kreffti	0	1	1	0	1	0	0	60	0	0	1	0	0	0	1	0
Malacoraja obscura	0	1	1	0	1	1	0	68	0	0	1	0	0	0	0	0
Malacoraja senta	1	1	2	0	1	1	0	71	2	0	1	0	0	0	0	0
Malacoraja spinacidermis	0	1	1	0	1	1	0	64	0	0	1	0	0	0	1	0
Manta alfredi	1	0	1	1	0	1	0	550	2	0	0	0	1	0	0	0
Manta birostris	1	1	1	1	0	1	0	910	3	0	0	0	1	0	0	0
Megachasma pelagios	1	1	1	1	0	0	0	820	0	0	0	0	1	1	0	0
Miroscyllium sheikoi	0	1	1	0	1	1	0	43	0	0	0	0	0	1	0	0
Mitsukurina owstoni	1	1	1	0	1	1	0	620	0	0	0	1	1	1	0	0
Mobula hypostoma	1	1	1	1	0	1	0	133	3	0	0	1	1	1	0	0
Mobula japanica	1	1	1	1	0	0	0	310	3	0	0	0	1	0	0	0
Mobula kuhlii	1	1	1	1	0	0	0	135	3	0	0	0	1	1	0	0
Mobula mobular	1	1	1	1	0	1	0	520	3	0	0	0	1	0	0	0
Mobula munkiana	1	0	1	1	0	0	0	110	2	0	1	1	1	1	1	0
Mobula rochebrunei	1	1	1	1	0	0	0	134	3	0	0	0	1	0	0	0
Mobula tarapacana	1	1	1	1	0	1	0	370	3	0	0	1	0	0	0	0
Mobula thurstoni	1	1	1	1	0	0	0	189	3	0	1	1	0	1	1	0
Mollisquama parini	0	1	1	0	1	1	0	40	0	0	1	1	1	1	1	0
Mustelus albipinnis	1	0	1	0	1	1	0	129	0	0	1	1	1	1	1	0
Mustelus antarcticus	1	1	1	0	1	1	0	185	0	0	0	1	1	1	0	0
Mustelus asterias	1	0	1	0	1	0	0	140	1	0	0	1	0	0	0	0
Mustelus californicus	1	0	1	0	1	0	0	125	0	0	1	0	1	1	1	1
Mustelus canis	1	1	3	0	1	1	0	155	1	0	1	0	0	0	1	0
Mustelus dorsalis	1	0	1	0	1	0	0	66	2	0	1	0	0	0	0	0
Mustelus fasciatus	1	1	1	0	1	1	0	177	4	0	0	0	1	0	1	0
Mustelus griseus	1	0	1	0	1	0	0	108	3	0	1	0	0	0	0	0
Mustelus henlei	1	0	2	0	1	1	0	100	0	0	1	0	0	0	0	0
Mustelus higmani	1	1	2	0	1	1	0	88	3	0	1	0	0	0	0	0
Mustelus lenticulatus	1	1	2	0	1	0	0	151	0	0	1	0	0	0	0	0
Mustelus lunulatus	1	0	1	0	1	0	0	175	0	0	1	0	0	0	1	0
Mustelus manazo	1	0	1	0	1	1	0	135	3	0	1	0	0	0	0	0
Mustelus mento	1	0	1	0	1	1	0	130	4	0	1	0	0	0	0	0
Mustelus minicanis	1	0	1	0	1	1	0	57	3	1	1	0	0	0	0	0
Mustelus mosis	1	0	1	0	1	1	0	150	1	0	0	0	1	0	0	0
Mustelus mustelus	1	1	1	0	1	1	0	175	3	0	0	0	1	0	1	0
Mustelus norrisi	1	0	1	0	1	1	0	123	1	0	1	0	0	0	0	0
Mustelus palumbes	1	1	1	0	1	0	0	113	0	0	0	1	1	1	0	0
Mustelus punctulatus	1	0	1	0	1	0	0	95	2	0	0	0	1	0	0	0
Mustelus ravidus	1	0	1	0	1	1	0	101	0	0	0	0	1	0	0	0
Mustelus schmitti	1	0	1	0	1	1	0	109	4	0	0	0	1	1	0	0
Mustelus sinusmexicanus	1	1	1	0	1	1	0	140	0	0	0	1	1	1	0	0
Mustelus stevensi	1	1	1	0	1	1	0	103	0	0	0	1	1	1	0	0
Mustelus walkeri	1	1	1	0	1	1	0	112	0	0	0	1	1	1	0	0
Mustelus whitneyi	1	0	1	0	1	1	0	87	4	0	0	0	1	0	0	0
Mustelus widodoi	1	0	1	0	1	1	0	110	2	0	0	0	1	1	0	0
Myliobatis aquila	1	0	2	0	1	1	0	150	4	0	0	0	0	0	0	0
Myliobatis californica	1	0	1	0	1	1	0	180	0	0	1	0	0	0	0	0
Myliobatis chilensis	1	1	1	0	1	0	0	200	2	0	0	0	0	0	1	0
Myliobatis freminvillei	1	0	3	0	1	1	0	106	2	0	1	0	0	0	0	0
Myliobatis goodei	1	0	1	0	1	0	0	99	2	1	1	0	0	0	1	0
Myliobatis hamlyni	1	1	1	0	1	0	0	114	1	0	1	1	1	1	1	0
Myliobatis longirostris	1	0	1	0	1	0	0	95	2	0	0	1	1	1	0	0
Myliobatis peruvianus	1	1	1	0	1	0	0	131	2	0	1	1	1	1	1	0
Myliobatis ridens	1	0	2	0	1	0	0	70	4	0	1	1	1	1	0	0
Myliobatis tenuicaudatus	1	1	1	0	1	0	0	160	0	0	1	1	1	1	1	0
Myliobatis tobijei	1	0	1	0	1	1	0	67	2	0	0	1	1	1	0	0
Narcine atzi	1	0	1	0	1	0	0	36	2	0	1	0	0	0	1	0
Narcine bancroftii	1	0	1	0	1	0	0	65	0	0	0	1	1	1	0	0
Narcine brasiliensis	1	0	1	0	1	1	0	45	1	0	1	1	1	1	1	0
Narcine brevilabiata	1	0	1	0	1	0	0	32	2	0	1	1	0	1	0	0
Narcine brunnea	1	1	1	0	1	0	0	22	0	0	0	0	1	0	0	0
Narcine entemedor	1	0	2	0	1	0	0	75	2	0	1	1	1	1	1	0
Narcine insolita	1	0	1	0	1	0	0	36	2	0	1	1	1	1	1	0
Narcine lasti	1	1	1	0	1	0	0	37	0	0	1	0	0	0	0	0
Narcine leoparda	1	0	1	0	1	0	0	30	2	0	0	0	0	1	0	0
Narcine lingula	1	0	1	0	1	0	0	35	2	0	0	1	0	0	0	0
Narcine maculata	1	0	1	0	1	0	0	40	2	0	0	0	1	1	0	0
Narcine nelsoni	1	1	1	0	1	0	0	35	0	0	1	0	0	0	0	0
Narcine oculifera	1	0	1	0	1	0	0	35	2	0	0	1	0	0	0	0
Narcine ornata	1	0	1	0	1	0	0	24	0	0	1	0	0	0	1	0
Narcine prodorsalis	1	0	1	0	1	0	0	35	3	0	0	1	0	1	0	0
Narcine rierai	1	1	1	0	1	0	0	30	2	0	0	0	0	0	1	0
Narcine tasmaniensis	1	1	1	0	1	0	0	47	0	0	0	1	0	0	0	0
Narcine timlei	1	0	1	0	1	1	0	24	2	0	1	1	0	1	0	0
Narcine vermiculatus	1	0	1	0	1	0	0	30	0	0	1	0	0	0	1	0
Narcine westraliensis	1	0	1	0	1	0	0	29	0	0	0	0	0	1	0	0
Narke capensis	1	0	1	0	1	0	0	38	0	0	1	1	0	0	0	0
Narke dipterygia	1	0	1	0	1	0	0	35	2	0	0	1	1	0	0	0
Narke japonica	1	0	1	0	1	0	0	30	2	0	0	0	1	1	1	0
Nasolamia velox	1	0	1	0	1	1	0	165	3	0	1	0	0	0	0	0
Nebrius ferrugineus	1	0	1	0	1	1	1	320	2	0	0	0	1	0	0	0
Negaprion acutidens	1	0	2	0	0	1	0	310	3	0	1	0	0	0	0	0
Negaprion brevirostris	1	0	3	0	1	1	1	368	2	0	1	0	0	0	1	0
Neoraja africana	0	1	1	0	1	0	0	30	0	0	0	0	0	0	1	0
Neoraja caerulea	0	1	1	0	1	1	0	35	0	0	1	0	0	0	0	0
Neoraja carolinensis	0	1	1	0	1	0	0	29	0	0	0	0	1	0	0	0
Neoraja iberica	0	1	1	0	1	0	0	35	0	0	0	0	0	1	0	0
Neoraja stehmanni	1	1	1	0	1	0	0	38	0	0	0	0	0	1	0	0
Neotrygon annotata	1	0	1	0	1	1	0	28	1	0	0	0	1	1	0	0
Neotrygon kuhlii	1	0	1	0	1	1	0	30	1	0	1	0	1	0	1	0
Neotrygon leylandi	1	0	1	0	1	0	0	27	0	0	0	1	0	0	0	0
Neotrygon ningalooensis	1	0	1	0	1	0	0	30	3	0	0	0	0	1	0	0
Neotrygon picta	1	0	1	0	1	1	0	32	0	0	1	0	0	0	1	0
Notoraja alisae	0	1	1	0	1	0	0	55	0	0	1	0	0	0	1	0
Notoraja azurea	0	1	1	0	1	0	0	65	0	0	0	1	1	1	0	0
Notoraja fijiensis	0	1	1	0	1	0	0	40	0	0	0	1	0	1	0	0
Notoraja hirticauda	0	1	1	0	1	0	0	45	0	0	0	0	0	1	0	0
Notoraja inusitata	0	1	1	0	1	0	0	44	0	0	0	0	0	0	1	0
Notoraja lira	0	1	1	0	1	1	0	42	0	0	0	0	1	1	0	0
Notoraja longiventralis	0	1	1	0	1	1	0	43	0	0	0	1	0	0	0	0
Notoraja ochroderma	0	1	1	0	1	0	0	37	0	0	1	0	0	0	0	0
Notoraja sapphira	0	1	1	0	1	0	0	41	0	0	0	0	0	0	1	0
Notoraja sticta	0	1	1	0	1	1	0	63	0	0	0	1	0	1	0	0
Notoraja tobitukai	0	1	1	0	1	0	0	51	0	0	0	0	1	0	0	0
Notorynchus cepedianus	1	0	2	0	1	1	1	296	2	0	0	0	1	0	0	0
Odontaspis ferox	1	1	1	0	1	1	0	450	2	0	0	1	0	1	0	0
Odontaspis noronhai	0	1	1	0	1	1	0	427	0	0	0	1	1	0	0	0
Okamejei acutispina	1	0	1	0	1	1	0	45	2	0	0	1	1	0	0	0
Okamejei arafurensis	1	1	1	0	1	0	0	50	0	0	0	0	0	1	0	0
Okamejei boesemani	1	0	1	0	1	1	0	55	2	0	0	0	1	0	0	0
Okamejei cairae	1	0	1	0	1	1	0	39	2	0	0	0	1	1	0	0
Okamejei heemstrai	0	1	1	0	1	1	0	61	0	0	0	1	1	1	0	0
Okamejei hollandi	1	0	1	0	1	1	0	45	2	0	0	0	1	0	0	0
Okamejei jensenae	1	0	1	0	1	1	0	53	1	0	0	1	1	0	0	0
Okamejei kenojei	1	1	1	0	1	1	0	52	2	0	0	0	1	1	0	0
Okamejei leptoura	0	1	1	0	1	1	0	56	0	0	0	1	1	1	0	0
Okamejei meerdervoortii	1	0	1	0	1	1	0	38	2	0	0	1	0	0	0	0
Okamejei philipi	1	0	1	0	1	1	0	36	1	0	0	1	0	0	0	0
Okamejei pita	1	0	1	0	1	1	0	47	1	0	1	0	0	0	0	0
Okamejei powelli	1	1	1	0	1	1	0	53	1	0	0	1	0	1	0	0
Okamejei schmidti	1	0	1	0	1	1	0	52	2	0	0	0	1	0	1	0
Orectolobus floridus	1	0	1	0	1	1	0	75	0	0	0	1	1	1	0	0
Orectolobus halei	1	0	1	0	0	1	0	206	0	0	0	1	1	1	0	0
Orectolobus hutchinsi	1	0	1	0	1	1	0	149	0	0	1	1	0	1	1	0
Orectolobus japonicus	1	0	1	0	1	1	0	118	0	0	1	0	0	0	0	0
Orectolobus leptolineatus	1	0	1	0	1	1	0	120	1	0	0	0	1	0	0	0
Orectolobus maculatus	1	0	2	0	1	1	0	320	0	0	1	0	1	0	1	0
Orectolobus ornatus	1	0	1	0	1	1	0	120	0	0	0	0	1	0	0	0
Orectolobus parvimaculatus	1	0	1	0	1	1	0	94	0	0	1	0	0	0	1	0
Orectolobus reticulatus	1	0	1	0	1	1	0	52	1	0	1	0	0	0	0	0
Orectolobus wardi	1	0	1	0	1	1	0	100	0	0	1	0	0	0	0	0
Oxynotus bruniensis	1	1	1	0	0	1	0	91	1	0	1	0	0	0	0	0
Oxynotus caribbaeus	0	1	1	0	1	1	0	150	0	0	0	0	0	0	1	0
Oxynotus centrina	1	1	1	0	1	1	0	150	3	0	0	0	1	1	0	0
Oxynotus japonicus	0	1	1	0	1	1	0	65	2	0	0	0	0	1	0	0
Oxynotus paradoxus	0	1	1	0	1	0	0	118	2	0	0	0	1	0	0	0
Paragaleus leucolomatus	1	0	1	0	1	1	0	96	2	0	0	0	1	0	0	0
Paragaleus pectoralis	1	0	1	0	1	1	0	138	3	0	0	0	0	1	0	0
Paragaleus randalli	1	0	1	0	1	1	0	84	2	0	0	0	0	1	0	0
Paragaleus tengi	1	0	1	0	1	1	0	93	3	0	0	0	1	1	0	0
Parascyllium collare	1	0	1	0	1	0	0	87	0	0	0	0	0	1	0	0
Parascyllium elongatum	1	0	1	0	1	1	0	42	1	0	0	0	1	0	0	0
Parascyllium ferrugineum	1	0	1	0	1	0	0	82	0	0	0	0	0	1	0	0
Parascyllium sparsimaculatum	0	1	1	0	1	1	0	79	0	0	0	0	1	0	0	0
Parascyllium variolatum	1	0	1	0	1	1	0	91	0	0	0	0	0	1	0	0
Paratrygon aiereba	1	0	3	0	1	1	0	160	2	0	0	1	0	1	0	0
Parmaturus albimarginatus	0	1	1	0	1	1	0	58	0	0	0	0	0	1	0	0
Parmaturus albipenis	0	1	1	0	1	1	0	41.5	0	0	0	0	0	1	0	0
Parmaturus bigus	0	1	1	0	1	1	0	71	0	0	0	0	1	0	0	0
Parmaturus campechiensis	0	1	1	0	1	1	0	16	0	0	0	0	1	0	0	0
Parmaturus lanatus	0	1	1	0	1	1	0	36	0	0	0	1	0	0	0	0
Parmaturus macmillani	0	1	1	0	1	1	0	53	0	0	0	1	1	1	1	0
Parmaturus melanobranchus	0	1	1	0	1	1	0	85	0	0	1	1	1	1	1	0
Parmaturus pilosus	0	1	1	0	1	1	0	64	0	0	0	1	0	0	0	0
Parmaturus xaniurus	1	1	1	0	1	1	0	61	0	0	0	0	1	1	0	0
Pastinachus atrus	1	0	2	0	1	1	0	200	2	0	0	1	0	0	0	0
Pastinachus gracilicaudus	1	0	1	0	1	0	0	83	3	0	0	0	1	0	0	0
Pastinachus sephen	1	0	3	0	1	1	0	89	1	0	0	1	0	0	0	0
Pastinachus solocirostris	1	0	2	0	1	0	0	69	3	0	0	0	1	0	0	0
Pastinachus stellurostris	1	0	2	0	1	0	0	43	4	0	0	0	1	0	0	0
Pavoraja alleni	0	1	1	0	1	1	0	35	0	0	0	1	1	0	0	0
Pavoraja arenaria	1	1	1	0	1	0	0	34	0	0	0	1	0	0	0	0
Pavoraja mosaica	0	1	1	0	1	1	0	28	0	0	0	0	1	0	0	0
Pavoraja nitida	1	1	1	0	1	0	0	37	0	0	0	0	1	0	0	0
Pavoraja pseudonitida	0	1	1	0	1	0	0	37	0	0	0	0	1	0	0	0
Pavoraja umbrosa	0	1	1	0	1	0	0	37	0	0	0	0	1	1	0	0
Pentanchus profundicolus	0	1	1	0	1	1	0	51	0	0	0	0	1	0	0	0
Planonasus parini	0	1	1	0	1	1	0	53	0	0	0	0	1	1	0	0
Platyrhina hyugaensis	1	0	1	0	1	0	0	43	2	0	0	0	1	0	0	0
Platyrhina sinensis	1	0	1	0	1	0	0	55	3	0	0	0	0	1	0	0
Platyrhina tangi	1	0	1	0	1	0	0	70	2	0	0	0	1	0	0	0
Platyrhinoidis triseriata	1	0	1	0	1	1	0	91	0	0	0	0	1	0	0	0
Plesiobatis daviesi	1	1	1	0	1	1	0	270	0	0	0	0	1	0	0	0
Plesiotrygon iwamae	1	0	3	0	1	1	0	65	1	0	0	0	1	1	0	0
Plesiotrygon nana	1	0	3	0	1	1	0	52	1	0	0	0	1	0	0	0
Pliotrema warreni	1	1	1	0	1	1	0	136	0	0	1	0	0	0	0	0
Poroderma africanum	1	1	1	0	1	1	0	109	0	0	1	0	1	0	1	0
Poroderma pantherinum	1	1	1	0	1	1	0	77	0	0	0	1	0	0	0	0
Potamotrygon amandae	1	0	3	0	1	1	0	34	1	0	0	0	1	0	0	0
Potamotrygon boesemani	1	0	3	0	1	1	0	43	1	0	0	0	1	0	0	0
Potamotrygon brachyura	1	0	3	0	1	1	0	150	3	0	1	0	0	0	0	0
Potamotrygon constellata	1	0	3	0	1	0	0	43	4	0	1	0	0	0	1	0
Potamotrygon falkneri	1	0	3	0	1	1	0	52	3	0	0	0	1	0	0	0
Potamotrygon henlei	1	0	3	0	1	1	0	72	0	0	0	1	1	0	0	0
Potamotrygon humerosa	1	0	3	0	1	1	0	33	1	0	0	0	1	0	0	0
Potamotrygon hystrix	1	0	3	0	1	1	0	40	3	0	0	0	0	1	0	0
Potamotrygon leopoldi	1	0	3	0	1	0	0	72	3	0	0	0	1	0	0	0
Potamotrygon limai	1	0	3	0	1	1	0	65	1	0	0	0	1	0	0	0
Potamotrygon magdalenae	1	0	3	0	1	1	0	47	0	0	0	0	1	1	0	0
Potamotrygon marinae	1	0	3	0	1	1	0	42	1	0	0	0	1	0	0	0
Potamotrygon motoro	1	0	3	0	1	1	0	48	1	0	0	0	1	1	0	0
Potamotrygon ocellata	1	0	3	0	1	1	0	19	3	0	1	0	0	0	1	0
Potamotrygon orbignyi	1	0	3	0	1	1	0	61	0	0	0	0	0	1	0	0
Potamotrygon pantanensis	1	0	3	0	1	1	0	34	1	0	0	0	1	0	0	0
Potamotrygon schroederi	1	0	3	0	1	1	0	44	3	0	0	0	0	1	0	0
Potamotrygon scobina	1	0	3	0	1	1	0	66	3	0	0	0	0	1	0	0
Potamotrygon signata	1	0	3	0	1	1	0	45	1	0	0	0	1	1	0	0
Potamotrygon tatianae	1	0	3	0	0	1	0	36	1	0	0	0	1	0	0	0
Potamotrygon tigrina	1	0	3	0	1	1	0	70	3	0	0	0	0	1	0	0
Potamotrygon yepezi	1	0	3	0	1	0	0	56	4	0	0	1	0	0	0	0
Prionace glauca	1	1	2	0	1	1	1	384	1	0	0	0	1	0	0	0
Pristiophorus cirratus	1	1	1	0	1	1	0	149	0	0	0	1	0	0	0	0
Pristiophorus delicatus	0	1	1	0	1	1	0	95	0	0	0	1	0	0	0	0
Pristiophorus japonicus	1	1	1	0	1	0	0	153	0	0	0	1	1	1	0	0
Pristiophorus lanae	0	1	1	0	1	1	0	89.5	1	0	0	0	1	0	0	0
Pristiophorus nancyae	0	1	1	0	1	0	0	62	0	0	0	1	0	1	0	0
Pristiophorus nudipinnis	1	0	1	0	1	1	0	124	0	0	0	1	1	0	0	0
Pristiophorus schroederi	0	1	1	0	1	1	0	87	0	0	0	1	1	1	0	0
Pristis clavata	1	0	2	0	1	1	0	310	3	0	0	0	0	1	0	0
Pristis pectinata	1	0	3	0	1	1	0	554	4	0	0	1	1	1	0	0
Pristis pristis	1	0	3	0	1	1	0	700	4	0	0	1	1	1	0	0
Pristis zijsron	1	0	3	0	1	1	0	730	4	0	0	0	1	0	0	0
Proscyllium habereri	1	0	1	0	1	1	0	65	2	0	0	0	1	0	0	0
Proscyllium magnificum	1	0	1	0	1	1	0	49	1	0	0	0	1	0	0	0
Proscyllium venustum	1	0	1	0	1	1	0	60	1	0	0	0	1	0	0	0
Psammobatis bergi	1	0	1	0	1	1	0	61	0	0	0	0	1	1	0	0
Psammobatis extenta	1	0	1	0	1	0	0	35	0	0	0	0	0	1	0	0
Psammobatis lentiginosa	1	0	1	0	1	1	0	55	0	0	0	0	0	1	0	0
Psammobatis normani	1	1	1	0	1	0	0	58	0	0	0	1	0	0	0	0
Psammobatis parvacauda	1	0	1	0	1	0	0	36	0	0	0	0	1	0	0	0
Psammobatis rudis	1	1	1	0	1	1	0	53	0	0	0	0	1	0	0	0
Psammobatis rutrum	1	0	1	0	1	0	0	32	0	0	0	1	1	0	0	0
Psammobatis scobina	1	1	1	0	1	1	0	50	0	0	0	1	0	0	0	0
Pseudocarcharias kamoharai	1	1	1	0	1	1	0	122	0	0	1	0	0	0	1	0
Pseudoginglymostoma brevicaudatum	1	0	1	0	1	1	0	75	4	0	0	0	0	0	0	0
Pseudoraja fischeri	0	1	1	0	1	0	0	58	0	0	0	0	0	0	1	0
Pseudotriakis microdon	1	1	1	0	1	1	0	296	0	0	0	0	0	0	1	0
Pteroplatytrygon violacea	1	1	1	0	1	1	0	80	0	0	0	0	0	0	1	0
Raja ackleyi	1	0	1	0	1	0	0	41	0	0	0	0	0	1	1	0
Raja asterias	1	1	1	0	1	1	0	94	1	0	1	1	0	0	0	0
Raja bahamensis	0	1	1	0	1	1	0	54	0	0	1	1	1	1	1	0
Raja binoculata	1	1	1	0	1	1	0	244	0	0	0	1	0	0	0	0
Raja brachyura	1	1	1	0	1	1	0	120	1	0	0	0	0	0	0	0
Raja cervigoni	1	0	1	0	1	1	0	51	1	0	1	0	0	0	1	0
Raja chinensis	1	0	1	0	1	1	0	68	2	0	0	0	0	0	1	0
Raja clavata	1	1	1	0	1	1	0	130	1	0	0	0	0	0	1	0
Raja cortezensis	1	0	1	0	1	1	0	39	0	0	0	1	0	0	0	0
Raja eglanteria	1	1	2	0	1	1	0	84	0	0	0	0	1	0	0	0
Raja equatorialis	1	0	1	0	1	1	0	88	2	0	0	0	1	0	0	0
Raja herwigi	1	1	1	0	1	0	0	55	0	0	1	0	0	0	1	0
Raja inornata	0	1	1	0	1	0	0	76	0	0	1	0	0	0	1	0
Raja maderensis	1	0	1	0	1	1	0	80	2	0	0	0	0	0	0	0
Raja microocellata	1	0	1	0	1	1	0	103	1	0	0	0	0	0	1	0
Raja miraletus	1	1	2	0	1	1	0	60	0	0	1	0	0	0	1	0
Raja montagui	1	0	1	0	1	1	0	80	0	0	0	0	0	0	1	0
Raja polystigma	1	1	1	0	1	1	0	71	0	0	1	1	1	1	1	0
Raja pulchra	1	0	1	0	1	1	0	115	3	0	0	1	0	0	0	0
Raja radula	1	1	1	0	1	1	0	70	3	0	0	0	1	1	0	0
Raja rhina	1	1	1	0	0	1	0	180	0	0	0	1	0	0	0	0
Raja rondeleti	1	0	1	0	1	1	0	50	2	0	0	0	1	0	0	0
Raja stellulata	1	1	1	0	1	1	0	76	0	0	0	0	0	1	0	0
Raja straeleni	1	1	1	0	1	1	0	91	1	0	0	1	0	0	0	0
Raja texana	1	0	1	0	1	1	0	63	0	0	0	0	1	0	0	0
Raja undulata	1	0	2	0	1	1	0	120	3	0	0	1	0	0	0	0
Raja velezi	1	1	1	0	1	1	0	83	2	0	0	1	0	0	0	0
Rajella annandalei	0	1	1	0	1	1	0	33	0	0	0	0	1	0	0	0
Rajella barnardi	1	1	1	0	1	0	0	75	0	0	0	0	1	1	0	0
Rajella bathyphila	0	1	1	0	1	1	0	95	0	0	1	0	0	0	0	0
Rajella bigelowi	0	1	1	0	1	0	0	55	0	0	0	1	1	1	0	0
Rajella caudaspinosa	1	1	1	0	1	1	0	65	0	0	1	0	0	0	1	0
Rajella challengeri	0	1	1	0	1	0	0	56	0	0	1	1	1	1	1	0
Rajella dissimilis	0	1	1	0	1	1	0	82	0	0	0	1	1	1	0	0
Rajella eisenhardti	0	1	1	0	1	1	0	39	0	0	0	1	0	1	0	0
Rajella fuliginea	0	1	1	0	1	1	0	45	0	0	0	0	0	1	0	0
Rajella fyllae	1	1	1	0	1	0	0	56	0	0	0	0	0	0	1	0
Rajella kukujevi	0	1	1	0	1	1	0	84	0	0	0	0	0	0	1	0
Rajella leoparda	0	1	1	0	1	1	0	95	0	0	0	0	0	0	1	0
Rajella lintea	1	1	1	0	1	1	0	125	0	0	0	0	0	1	1	0
Rajella nigerrima	0	1	1	0	1	0	0	46	0	0	0	0	0	0	1	0
Rajella paucispinosa	0	1	1	0	1	0	0	50	0	0	0	0	0	1	1	0
Rajella purpuriventralis	0	1	1	0	1	0	0	65	0	0	0	0	0	0	1	0
Rajella ravidula	0	1	1	0	1	1	0	79	0	0	0	0	0	1	0	0
Rajella sadowskii	0	1	1	0	1	1	0	75	0	0	0	1	0	1	0	0
Rhina ancylostoma	1	0	1	0	1	1	0	270	4	0	0	0	0	0	1	0
Rhincodon typus	1	1	1	1	0	1	0	2100	3	0	1	0	0	0	1	0
Rhinobatos albomaculatus	1	0	2	0	1	0	0	80	4	0	0	1	0	1	0	0
Rhinobatos annandalei	1	0	2	0	1	0	0	80	4	0	1	0	0	0	1	0
Rhinobatos formosensis	1	0	1	0	1	0	0	73	4	0	0	0	1	0	0	0
Rhinobatos glaucostigma	1	0	1	0	1	0	0	89	2	0	0	1	1	1	0	0
Rhinobatos holcorhynchus	1	1	1	0	1	1	0	127	4	0	0	1	0	1	0	0
Rhinobatos horkelii	1	0	1	0	1	1	0	138	4	0	1	0	0	0	1	0
Rhinobatos hynnicephalus	1	0	1	0	1	1	0	62	3	0	0	1	0	0	0	0
Rhinobatos irvinei	1	0	1	0	1	0	0	100	4	0	1	1	1	1	1	0
Rhinobatos jimbaranensis	1	0	1	0	1	0	0	99	4	0	0	0	1	0	0	0
Rhinobatos lentiginosus	1	0	1	0	1	0	0	78	2	0	0	0	1	0	0	0
Rhinobatos leucorhynchus	1	0	1	0	1	0	0	70	2	0	0	0	1	0	1	0
Rhinobatos lionotus	1	0	2	0	1	0	0	75	4	0	1	0	0	0	0	0
Rhinobatos nudidorsalis	1	0	1	0	1	0	0	50	4	0	1	1	1	1	1	0
Rhinobatos penggali	1	0	1	0	1	1	0	99	3	0	1	1	1	1	1	0
Rhinobatos percellens	1	0	1	0	1	0	0	100	3	0	0	0	1	0	1	0
Rhinobatos planiceps	1	0	1	0	1	0	0	114	2	0	0	0	1	0	1	0
Rhinobatos prahli	1	0	1	0	1	0	0	90	2	0	0	0	0	0	1	0
Rhinobatos productus	1	0	2	0	1	1	0	170	1	0	0	0	0	0	1	0
Rhinobatos punctifer	1	0	1	0	1	1	0	88	1	0	1	0	0	0	0	0
Rhinobatos rhinobatos	1	0	2	0	1	1	0	100	4	0	1	0	0	0	0	0
Rhinobatos sainsburyi	1	0	1	0	1	0	0	60	0	0	1	0	1	0	1	0
Rhinobatos schlegelii	1	0	1	0	1	1	0	100	4	0	1	0	0	0	0	0
Rhinobatos whitei	1	0	1	0	1	0	0	84	4	0	0	0	1	0	0	0
Rhinoptera bonasus	1	0	2	0	1	1	0	213	2	0	1	0	0	0	0	0
Rhinoptera brasiliensis	1	0	1	0	1	0	0	104	2	0	1	0	0	0	0	0
Rhinoptera javanica	1	0	2	0	1	0	0	150	3	0	0	0	1	0	1	0
Rhinoptera jayakari	1	0	1	0	1	0	0	90	3	0	0	0	1	0	0	0
Rhinoptera marginata	1	0	2	0	1	0	0	102	4	0	0	0	1	0	0	0
Rhinoptera neglecta	1	0	1	0	1	0	0	130	1	0	1	0	0	0	0	0
Rhinoptera steindachneri	1	0	1	0	1	0	0	104	1	0	1	0	0	0	0	0
Rhinoraja kujiensis	0	1	1	0	1	1	0	104	0	0	0	1	0	0	0	0
Rhinoraja longicauda	0	1	1	0	1	1	0	69	1	0	1	0	1	0	1	0
Rhinoraja odai	0	1	1	0	1	1	0	60	0	0	1	0	0	0	0	0
Rhizoprionodon acutus	1	0	3	0	1	1	0	178	2	0	0	0	0	1	0	0
Rhizoprionodon lalandii	1	0	2	0	1	1	0	102	2	0	1	0	1	0	1	0
Rhizoprionodon longurio	1	0	1	0	1	1	0	154	2	0	1	0	0	0	0	0
Rhizoprionodon oligolinx	1	0	1	0	1	1	0	88	1	1	1	0	0	0	0	0
Rhizoprionodon porosus	1	1	3	0	1	1	0	110	2	0	0	0	1	0	1	0
Rhizoprionodon taylori	1	0	1	0	1	1	0	88	0	0	0	0	1	1	0	0
Rhizoprionodon terraenovae	1	0	2	0	1	1	0	113	0	0	1	0	0	0	1	0
Rhynchobatus australiae	1	0	1	0	1	1	0	300	4	0	0	0	0	1	0	0
Rhynchobatus djiddensis	1	0	2	0	1	1	0	310	4	1	1	0	0	0	0	0
Rhynchobatus laevis	1	0	2	0	1	1	0	200	4	0	1	0	1	0	1	0
Rhynchobatus luebberti	1	0	1	0	1	1	0	300	4	0	1	0	0	0	0	0
Rhynchobatus palpebratus	1	0	1	0	1	1	0	262	1	0	0	1	0	1	0	0
Rhynchobatus springeri	1	0	2	0	1	1	0	213	4	0	0	0	1	0	0	0
Rioraja agassizii	1	1	1	0	1	1	0	71	2	0	1	0	0	0	1	0
Rostroraja alba	1	1	1	0	1	1	0	240	3	0	0	1	1	1	0	0
Schroederichthys bivius	1	1	1	0	1	0	0	86	0	0	1	0	0	0	1	0
Schroederichthys chilensis	1	0	1	0	1	0	0	70	0	0	0	0	1	1	0	0
Schroederichthys maculatus	1	1	1	0	1	1	0	35	0	0	0	0	1	0	0	0
Schroederichthys saurisqualus	1	1	1	0	1	1	0	69	2	0	0	0	1	0	0	0
Schroederichthys tenuis	1	1	1	0	1	1	0	47	0	0	0	0	1	1	0	0
Scoliodon laticaudus	1	0	3	0	1	1	0	74	1	0	1	0	0	0	1	0
Scoliodon macrorhynchos	1	0	3	0	1	1	0	71	1	0	0	0	1	0	0	0
Scyliorhinus besnardi	1	0	1	0	1	1	0	47	0	0	0	0	1	0	0	0
Scyliorhinus boa	0	1	1	0	1	1	0	54	0	0	0	1	1	0	0	0
Scyliorhinus canicula	1	1	1	0	1	1	0	80	0	0	1	0	1	0	1	0
Scyliorhinus capensis	1	1	1	0	1	1	0	122	1	0	0	1	1	1	0	0
Scyliorhinus cervigoni	1	1	1	0	0	1	0	76	0	0	1	0	0	0	1	0
Scyliorhinus comoroensis	0	1	1	0	1	1	0	46	0	0	1	0	0	0	1	0
Scyliorhinus garmani	0	1	1	0	1	1	0	38	0	0	0	0	1	0	0	0
Scyliorhinus haeckelii	1	1	1	0	1	1	0	57	0	0	0	1	1	1	0	0
Scyliorhinus hesperius	0	1	1	0	1	1	0	47	0	0	1	0	0	0	1	0
Scyliorhinus meadi	0	1	1	0	1	1	0	76	0	0	0	0	1	1	0	0
Scyliorhinus retifer	1	1	1	0	1	1	0	59	0	0	0	1	0	1	0	0
Scyliorhinus stellaris	1	0	1	0	1	1	0	162	2	0	0	1	0	0	0	0
Scyliorhinus tokubee	1	0	1	0	1	0	0	41.3	0	0	0	0	1	0	0	0
Scyliorhinus torazame	1	1	1	0	1	1	0	78	0	0	0	1	0	0	0	0
Scyliorhinus torrei	0	1	1	0	1	0	0	32	0	0	0	1	0	0	0	0
Scylliogaleus quecketti	1	0	1	0	1	0	0	102	2	0	1	0	0	0	1	0
Scymnodalatias albicauda	0	1	1	0	1	1	0	111	1	0	0	1	0	1	0	0
Scymnodalatias garricki	0	1	1	0	1	1	0	80	0	0	0	1	1	1	0	0
Scymnodalatias oligodon	0	1	1	0	1	1	0	26	0	0	1	0	0	0	1	0
Scymnodalatias sherwoodi	0	1	1	0	1	0	0	85	0	0	0	0	1	1	0	0
Scymnodon macracanthus	0	1	1	0	1	1	0	170	0	0	0	0	0	1	0	0
Scymnodon ringens	0	1	1	0	1	1	0	110	2	0	0	1	0	1	0	0
Sinobatis borneensis	0	1	1	0	0	1	0	35	0	0	0	1	0	0	0	0
Sinobatis bulbicauda	1	1	1	0	1	1	0	56	0	0	1	0	0	0	1	0
Sinobatis caerulea	0	1	1	0	1	1	0	68	0	0	0	1	1	1	0	0
Sinobatis filicauda	0	1	1	0	1	1	0	55	0	0	0	1	1	1	0	0
Sinobatis melanosoma	0	1	1	0	1	1	0	60	0	0	1	0	0	0	0	0
Sinobatis stenosoma	0	1	1	0	1	1	0	52	0	0	0	0	1	0	0	0
Somniosus antarcticus	1	1	1	0	1	1	1	600	0	0	0	0	0	0	1	0
Somniosus longus	1	1	1	0	1	1	0	150	0	0	1	0	0	0	0	0
Somniosus microcephalus	1	1	2	0	1	1	1	756	2	0	1	0	1	0	1	0
Somniosus pacificus	1	1	1	0	1	1	1	700	1	0	1	0	0	0	0	0
Somniosus rostratus	1	1	1	0	1	1	0	143	0	0	1	0	0	0	0	0
Sphyrna corona	1	0	1	0	1	1	0	92	4	0	1	0	0	0	0	0
Sphyrna gilberti	1	0	1	0	1	1	0	240	4	0	0	0	1	0	0	0
Sphyrna lewini	1	1	2	0	1	1	0	430	4	0	0	1	0	1	0	0
Sphyrna media	1	0	1	0	1	1	0	150	4	0	1	0	0	0	0	0
Sphyrna mokarran	1	1	1	0	1	1	0	610	4	0	0	1	0	1	0	0
Sphyrna tiburo	1	0	2	0	1	1	0	150	3	0	0	0	0	1	1	0
Sphyrna tudes	1	0	1	0	1	1	0	150	4	0	0	0	0	1	0	0
Sphyrna zygaena	1	1	2	0	1	1	0	400	2	0	1	0	0	0	0	0
Spiniraja whitleyi	1	1	1	0	1	1	0	200	2	0	0	0	0	0	1	0
Squaliolus aliae	1	1	1	0	1	1	0	24	0	0	0	1	1	1	0	0
Squaliolus laticaudus	1	1	1	0	1	1	0	28	0	0	0	1	1	1	0	0
Squalus acanthias	1	1	2	0	1	1	0	200	2	0	1	0	0	0	1	0
Squalus albifrons	1	1	1	0	1	1	0	86	0	0	0	0	1	0	1	0
Squalus altipinnis	0	1	1	0	1	1	0	71	0	0	1	0	0	0	1	0
Squalus blainville	1	1	2	0	1	1	0	92	2	0	1	0	0	0	0	0
Squalus brevirostris	1	1	1	0	1	1	0	59	3	0	1	0	0	0	0	0
Squalus bucephalus	0	1	1	0	1	1	0	90	1	0	1	0	0	0	0	0
Squalus chloroculus	0	1	1	0	1	1	0	99	3	0	1	0	0	0	1	0
Squalus crassispinus	1	1	1	0	1	1	0	67	0	0	1	0	0	0	0	0
Squalus cubensis	1	1	1	0	1	1	0	110	0	0	0	0	0	0	1	0
Squalus edmundsi	0	1	1	0	1	1	0	115	1	0	0	0	1	0	0	0
Squalus formosus	1	1	1	0	1	1	0	81	3	0	0	0	1	1	1	0
Squalus grahami	0	1	1	0	1	1	0	73	1	0	1	0	0	0	0	0
Squalus griffini	1	1	1	0	1	1	0	110	0	0	0	0	0	1	0	0
Squalus hemipinnis	1	1	1	0	1	1	0	78	2	0	0	1	0	0	0	0
Squalus japonicus	1	1	1	0	1	1	0	95	3	0	0	0	1	1	0	0
Squalus lalannei	0	1	1	0	1	1	0	79	0	0	1	0	0	1	0	0
Squalus megalops	1	1	1	0	1	1	0	89	0	0	0	0	1	1	1	0
Squalus melanurus	0	1	1	0	0	1	0	75	0	0	0	0	1	0	0	0
Squalus mitsukurii	1	1	1	0	1	1	0	125	3	0	0	0	0	1	0	0
Squalus montalbani	1	1	1	0	1	1	0	116	2	0	0	1	0	0	0	0
Squalus nasutus	0	1	1	0	1	1	0	77	1	0	0	0	1	1	1	0
Squalus notocaudatus	0	1	1	0	1	1	0	62	0	0	0	1	0	1	0	0
Squalus rancureli	0	1	1	0	1	1	0	93	1	1	0	1	0	0	0	0
Squalus raoulensis	0	1	1	0	1	1	0	93	0	0	1	0	0	0	0	0
Squalus suckleyi	1	1	2	0	1	1	0	150	0	0	0	1	0	1	0	0
Squatina aculeata	1	1	1	0	1	1	0	188	4	0	1	1	1	1	1	0
Squatina africana	1	1	1	0	1	1	0	122	1	0	1	1	0	1	1	0
Squatina albipunctata	1	1	1	0	1	1	0	130	2	0	1	1	1	1	1	0
Squatina argentina	1	1	1	0	1	1	0	170	4	0	1	1	0	1	1	0
Squatina armata	1	0	1	0	1	1	0	103	4	0	1	0	0	0	1	0
Squatina australis	1	0	1	0	1	1	0	152	0	0	1	1	1	1	1	0
Squatina caillieti	1	1	1	0	1	1	0	33	0	0	0	0	1	0	1	0
Squatina californica	1	0	1	0	0	1	0	175	1	0	0	0	1	1	0	0
Squatina dumeril	1	1	1	0	1	1	0	152	0	0	1	0	0	0	0	0
Squatina formosa	1	1	1	0	0	1	0	150	3	0	0	1	1	1	0	0
Squatina guggenheim	1	0	2	0	1	1	0	130	3	0	1	1	1	0	1	0
Squatina japonica	1	1	1	0	1	1	0	200	4	0	1	0	1	1	1	0
Squatina legnota	1	0	1	0	1	1	0	134	4	0	0	0	1	0	1	0
Squatina nebulosa	1	1	1	0	1	1	0	200	3	0	0	0	1	0	1	0
Squatina occulta	1	0	1	0	1	1	0	131	4	0	0	0	0	0	1	0
Squatina oculata	1	1	1	0	1	1	0	160	4	0	0	0	0	1	0	0
Squatina pseudocellata	1	1	1	0	1	1	0	114	0	0	0	1	1	0	0	0
Squatina squatina	1	0	2	0	1	1	1	244	4	0	0	0	0	0	1	0
Squatina tergocellata	1	1	1	0	1	1	0	140	0	0	0	0	1	0	1	0
Squatina tergocellatoides	1	0	1	0	1	1	0	100	3	0	1	0	0	0	0	0
Stegostoma fasciatum	1	0	2	0	1	1	1	354	3	0	0	0	0	1	0	0
Sutorectus tentaculatus	1	0	1	0	0	1	0	92	0	0	0	0	1	1	0	0
Sympterygia acuta	1	0	1	0	1	1	0	62	4	0	1	0	0	0	1	0
Sympterygia bonapartii	1	0	1	0	1	1	0	88	1	0	0	0	1	1	0	0
Sympterygia brevicaudata	1	0	1	0	1	0	0	55	1	0	0	1	0	0	0	0
Sympterygia lima	1	0	1	0	1	0	0	65	0	0	0	0	0	1	0	0
Taeniura grabata	1	0	1	0	1	1	0	100	1	0	0	0	1	1	0	0
Taeniura lymma	1	0	1	0	1	0	0	35	0	0	0	1	0	0	0	0
Taeniurops meyeni	1	0	1	0	1	1	0	180	2	0	0	1	0	0	0	0
Temera hardwickii	1	0	1	0	1	0	0	48	2	0	0	0	1	0	0	0
Tetronarce californica	1	0	1	0	0	1	0	137	0	0	1	0	1	0	1	0
Tetronarce cowleyi	1	1	1	0	1	1	0	113	0	0	0	0	1	1	0	0
Tetronarce fairchildi	1	1	1	0	0	1	0	100	0	0	0	0	1	0	0	0
Tetronarce formosa	1	1	1	0	1	1	0	62	1	0	0	0	0	1	0	0
Tetronarce macneilli	1	1	1	0	1	1	0	107	0	0	0	0	1	0	0	0
Tetronarce puelcha	1	1	1	0	0	1	0	120	4	0	0	1	1	1	0	0
Tetronarce tokionis	0	1	1	0	1	1	0	114	0	0	0	0	0	1	0	0
Tetronarce tremens	1	1	1	0	0	1	0	90	0	0	0	0	0	0	1	0
Torpedo adenensis	1	0	1	0	1	1	0	41	3	0	0	0	0	1	0	0
Torpedo andersoni	1	1	1	0	1	1	0	22	0	0	0	0	0	1	0	0
Torpedo bauchotae	1	0	1	0	1	1	0	60	3	0	0	1	0	0	0	0
Torpedo fuscomaculata	1	1	2	0	1	1	0	65	1	0	1	0	0	0	0	0
Torpedo mackayana	1	0	2	0	1	1	0	40	3	0	0	0	1	0	0	0
Torpedo marmorata	1	1	2	0	1	1	0	100	2	0	0	0	0	1	0	0
Tetronarce nobiliana	1	1	1	0	1	1	0	180	0	0	0	1	0	0	0	0
Torpedo panthera	1	0	1	0	1	1	0	60	2	0	0	1	0	1	0	0
Torpedo sinuspersici	1	0	2	0	1	1	0	130	1	0	0	0	1	1	0	0
Torpedo suessii	1	0	1	0	1	1	0	40	4	0	0	1	0	0	0	0
Torpedo torpedo	1	0	1	0	1	1	0	60	2	0	1	0	0	0	0	0
Triaenodon obesus	1	0	1	0	1	1	0	213	2	0	1	0	0	0	0	0
Triakis acutipinna	1	0	1	0	1	1	0	102	3	0	0	1	0	0	0	0
Triakis maculata	1	0	1	0	1	0	0	240	4	0	0	0	0	0	1	0
Triakis megalopterus	1	0	1	0	1	1	0	208	0	0	0	1	0	0	0	0
Triakis scyllium	1	0	2	0	1	1	0	150	3	0	0	1	0	0	0	0
Triakis semifasciata	1	0	2	0	1	1	0	210	0	0	0	0	0	0	1	0
Trigonognathus kabeyai	0	1	1	0	1	1	0	54	0	0	1	0	0	0	1	0
Trygonoptera galba	1	0	1	0	1	0	0	39	0	0	0	0	1	0	0	0
Trygonoptera imitata	1	0	1	0	1	0	0	80	0	0	1	0	0	0	0	0
Trygonoptera mucosa	1	0	1	0	1	0	0	47	0	0	0	0	1	0	0	0
Trygonoptera ovalis	1	0	1	0	1	0	0	61	0	0	0	1	0	0	0	0
Trygonoptera personata	1	0	1	0	1	0	0	55	0	0	0	0	0	0	1	0
Trygonoptera testacea	1	1	2	0	1	1	0	61	1	0	0	1	1	1	0	0
Trygonorrhina dumerilii	1	0	1	0	1	1	0	146	0	0	0	1	0	1	0	0
Trygonorrhina fasciata	1	0	1	0	1	0	0	120	0	0	1	0	0	0	0	0
Typhlonarke aysoni	1	1	1	0	1	0	0	45	0	0	0	0	1	0	0	0
Typhlonarke tarakea	1	1	1	0	1	0	0	35	0	0	0	0	1	0	0	0
Urobatis concentricus	1	0	2	0	1	1	0	48	0	0	0	0	0	0	1	0
Urobatis halleri	1	0	1	0	1	1	0	55	0	0	0	0	0	1	1	0
Urobatis jamaicensis	1	0	2	0	1	1	0	70	0	0	0	0	0	1	0	0
Urobatis maculatus	1	0	1	0	1	0	0	42	0	0	0	0	0	1	0	0
Urobatis marmoratus	1	0	1	0	1	1	0	38.5	1	0	0	0	1	0	0	0
Urobatis tumbesensis	1	0	2	0	1	0	0	41	2	0	0	1	1	1	0	0
Urogymnus asperrimus	1	0	2	0	1	0	0	115	2	0	1	0	1	0	1	0
Urolophus armatus	1	0	1	0	1	0	0	17	4	0	0	1	0	0	0	0
Urolophus aurantiacus	1	1	1	0	1	0	0	40	2	0	0	0	1	0	1	0
Urolophus bucculentus	1	1	1	0	1	0	0	89	2	0	0	1	0	1	0	0
Urolophus circularis	1	0	1	0	1	0	0	60	0	0	1	0	1	0	1	0
Urolophus cruciatus	1	0	2	0	1	0	0	50	0	0	1	0	0	0	0	0
Urolophus deforgesi	0	1	1	0	1	0	0	34	0	0	0	0	0	0	1	0
Urolophus expansus	1	1	1	0	1	0	0	52	0	0	0	1	0	0	0	0
Urolophus flavomosaicus	1	1	1	0	1	0	0	59	0	0	0	1	0	1	0	0
Urolophus gigas	1	0	1	0	1	0	0	80	0	0	0	0	1	0	0	0
Urolophus javanicus	1	0	1	0	1	0	0	34	4	0	1	0	0	0	0	0
Urolophus kaianus	0	1	1	0	1	0	0	23	0	0	0	0	1	0	0	0
Urolophus kapalensis	1	0	1	0	1	1	0	52	1	0	1	0	0	0	1	0
Urolophus lobatus	1	0	1	0	1	0	0	43	0	0	0	0	1	0	1	0
Urolophus mitosis	1	0	1	0	1	0	0	33	0	0	1	0	0	0	1	0
Urolophus neocaledoniensis	0	1	1	0	1	0	0	37	0	0	1	0	0	0	1	0
Urolophus orarius	1	0	1	0	1	0	0	31	3	0	0	0	0	1	0	0
Urolophus papilio	0	1	1	0	1	0	0	31	0	0	0	0	1	0	0	0
Urolophus paucimaculatus	1	0	1	0	1	1	0	57	0	0	0	0	1	0	0	0
Urolophus piperatus	1	1	1	0	1	0	0	48	0	0	0	0	1	0	0	0
Urolophus sufflavus	1	1	1	0	1	0	0	42	2	0	1	0	0	0	1	0
Urolophus viridis	1	1	1	0	1	0	0	51	2	0	0	1	1	1	0	0
Urolophus westraliensis	1	1	1	0	1	0	0	36	0	0	0	1	0	1	0	0
Urotrygon aspidura	1	0	1	0	1	1	0	42	1	0	0	0	0	1	0	0
Urotrygon chilensis	1	0	1	0	1	1	0	43	1	0	0	0	1	0	1	0
Urotrygon cimar	1	0	1	0	1	1	0	38	1	0	0	1	0	0	0	0
Urotrygon microphthalmum	1	0	2	0	1	0	0	30	4	0	0	1	0	0	0	0
Urotrygon munda	1	0	1	0	1	1	0	25	1	0	0	1	0	0	0	0
Urotrygon nana	1	0	1	0	1	1	0	26	1	0	0	0	1	0	0	0
Urotrygon reticulata	1	0	1	0	1	0	0	24	4	0	0	0	1	1	0	0
Urotrygon rogersi	1	0	1	0	1	1	0	46	1	0	0	0	1	0	0	0
Urotrygon simulatrix	1	0	1	0	1	0	0	27	2	0	0	0	1	0	0	0
Urotrygon venezuelae	1	0	1	0	1	0	0	29	3	0	0	0	1	0	0	0
Zameus ichiharai	0	1	1	0	1	1	0	151	2	0	1	0	0	0	0	0
Zameus squamulosus	1	1	1	0	1	1	0	84	0	0	0	0	0	1	0	0
Zanobatus schoenleinii	1	0	1	0	1	0	0	60	2	0	0	0	1	1	0	0
Zapteryx brevirostris	1	0	1	0	1	0	0	66	3	0	0	0	0	1	0	0
Zapteryx exasperata	1	0	1	0	0	1	0	97	4	0	0	0	0	1	0	0
Zapteryx xyster	1	0	1	0	1	1	0	78	2	0	0	1	0	0	0	0
Zearaja argentinensis	1	0	1	0	1	1	0	94	2	0	0	0	1	0	0	0
Zearaja chilensis	1	1	1	0	1	1	0	168	3	0	0	0	1	0	1	0
Zearaja maugeana	1	0	3	0	1	1	0	84	3	0	1	0	0	0	0	0
Zearaja nasuta	1	1	1	0	1	1	0	108	0	0	0	0	1	1	0	0
